# Supplementary material for: Transcriptomic analysis of rapeseed (Brassica napus. L.) seed development in Xiangride, Qinghai Plateau, reveals how its special eco-environment results in high yield in high-altitude areas
Source: Front Plant Sci. 2022 Aug 2;13:927418. doi: 10.3389/fpls.2022.927418 (PMC9379305; doi:10.3389/fpls.2022.927418)
Supplement: Supplementary file 2 [file Data_Sheet_2.xlsx]

## Sheet: Additional file 1  Table S1
Additional file 1: Table S1. Climate data of XN and XRD producing areas in 2015.
Month	Average temperature (°C)		Rainfall (mm)		Daylight length (h)		Average soil temperature of 20 cm(°C)
	XN	XRD	XN	XRD	XN	XRD	XN	XRD
Jan.	-6.3	-7.4	1.1	2.6	219.2	240.1	-4.7	-4.1
Feb.	-3.1	-7.2	0.6	1.3	189.9	237.4	-1.8	-3.4
Mar.	3.1	1.9	3.8	11.9	248.1	284.3	3.1	3.3
Apr.	8.6	5.8	15.4	3.3	227.6	312	11.6	9.1
May.	12.4	11.4	21.7	20.7	230.1	284.4	16.3	14.2
Jun.	15.9	13.7	51.8	43.7	205	269.8	19.7	16.3
Jul.	16.5	15.2	71.9	28.3	246.7	249.3	19.5	18.7
Aug.	15.5	15.3	61.1	9.9	220.1	259.3	19.7	19.6
Sep.	12.3	9	45.7	7.7	164.4	262.9	16.5	15.4
Oct.	7	2.6	25.9	5.6	244.7	271.2	11.9	8.9
Nov.	1.1	-2.6	5.9	7.3	191.4	242	4	2.4
Dec.	-6.3	-7	1.3	0.2	202.9	237	-2.1	-2.6
Average1	6.4	4.2	25.5	11.9	215.8	262.5	9.5	8.2
Average2	13.8	12.3	44.4	21.2	225.9	275	17.4	15.6
Note: Average1, the average value from the whole year; Average2, the average value from the growing season (April to August, indicated with grey background).

## Sheet: Table S2 the primer sequences
Additional file 2: Table S2 The primer sequences
	Primer name	Gene name	Accession number	Orientation	Sequence (5'-3')
1	AHK2-F2	AHK2	BnaA04g07540D	Forward	GGCCATGACAATTCAAAGAG
	AHK2-R2			Reverse	GATAAGGCACCACCATGTAT
2	ARF2-F2	ARF2	BnaA06g21460D	Forward	TGGATAGGCTGTTTGAGTTC
	ARF2-R2			Reverse	TACGAACCATGCAACAAAAC
3	CUL3A-F2	CUL3A	BnaA09g29300D	Forward	AGAACTTACATCGAGAGCAC
	CUL3A-R2			Reverse	AGTAACATTCCTCACCAACC
4	CYP90D1F2	CYP90D1	BnaA01g37200D	Forward	CTCTTCTCCTTCCTCCTCT
	CYP90D1-R2			Reverse	GTCCGTGGCTGTTAGTATT
5	EXS/EMS1-F2	EXS/EMS1	BnaC09g48450D	Forward	TGGCTATTCTACGGTTCTTG
	EXS/EMS1-R2			Reverse	TTGCAATCGAAACCAATCAC
6	IKU1-F2	IKU1	BnaC04g09870D	Forward	CAGCCTCAGTTCAATGGT
	IKU1-F2			Reverse	TAGGAGATGGTGGAGCAA
7	MSI1-F2	MSI1	BnaA03g09860D	Forward	AATAAAAGCAATGTGGAGCG
	MSI1-R2			Reverse	AGGTTAGAGGAGACGAGAAA
8	MUM4-F2	MUM4	BnaC06g06370D	Forward	TTGCGAAATGATGTAACGTG
	MUM4-R2			Reverse	TAGATCCAATGGCCAAAGAC
9	SWN/EZA1-F2	SWN/EZA1	BnaCnng01170D	Forward	GCTAAGGTAATGTTTGTGGC
	SWN/EZA1-R2			Reverse	CATAGAACAGCTCCTCACTC
10	TAG1-F1	TAG1	BnaA07g36000D	Forward	GACACGATACACCGATTCA
	TAG1-R1			Reverse	GCAGAGGGATTGTTGTTAGT
11	TTN5/ARL2-F2	TTN5/ARL2	BnaA06g25260D	Forward	GAATCGAAGAATGGGACTGT
	TTN5/ARL2-R2			Reverse	GTGTCTTCTCCGTTCATCTT

## Sheet: Table S3. Changes in yield-rela
Additional file 3: Table S3. Changes in yield-related traits.
Yield	Xining	Xiangride
thousand seed weight (TSW)	4.09±0.27	4.27±0.15*
silique number (SN)	221.12±106.17	352.80±98.40**
seed number per silique (SPS)	29.10±3.03	27.68±3.21
yield per plant	22.13±11.82	33.66±10.13**
Note: * * Represents a very significant difference, * represents a significant difference

## Sheet: Table S4 List of data output
Additional file 5: Table S4. Summary statistics of raw data for RNA sequencing data.
Sample name	Raw reads	Clean reads	clean bases	Error rate(%)	Q20(%)	Q30(%)	GC content(%)
XN1	54813734	53050694	7.94G	0.01	97.43	93.72	46.03
XN2	51102300	49526474	7.42G	0.01	97.41	93.63	48.41
XRD1	54998078	53324798	7.98G	0.01	97.5	93.8	48.1
XRD2	49514218	48055842	7.19G	0.01	97.61	94.03	48.21

## Sheet: Table S5 List of comparisons be
Additional file 6: Table S5. Summary statistics for mapping information of RNA sequencing data.
Sample name	XN1	XN2	XRD1	XRD2
Total reads	53050694	49526474	53324798	48055842
Total mapped	40636567 (76.6%)	40136635 (81.04%)	42998262 (80.63%)	38991189 (81.14%)
Multiple mapped	2146506 (4.05%)	1975686 (3.99%)	2129494 (3.99%)	2352811 (4.9%)
Uniquely mapped	38490061 (72.55%)	38160949 (77.05%)	40868768 (76.64%)	36638378 (76.24%)
Read-1	20238101 (38.15%)	20083307 (40.55%)	21453753 (40.23%)	19178497 (39.91%)
Read-2	18251960 (34.4%)	18077642 (36.5%)	19415015 (36.41%)	17459881 (36.33%)
Reads map to '+'	19241672 (36.27%)	19061467 (38.49%)	20408662 (38.27%)	18312093 (38.11%)
Reads map to '-'	19248389 (36.28%)	19099482 (38.56%)	20460106 (38.37%)	18326285 (38.14%)
Non-splice reads	22988048 (43.33%)	27439861 (55.4%)	28494322 (53.44%)	25962609 (54.03%)
Splice reads	15502013 (29.22%)	10721088 (21.65%)	12374446 (23.21%)	10675769 (22.22%)

## Sheet: Table S6 DEGs
Additional file 7: Table S6. The detailed information of DEGs.
XN2vsXN1.DEG					qvalue	Blast swiss prot
Gene_id	readcount_XN2	readcount_XN1	log2.Fold_change.	pvalue	3.0869e-16	sp|Q9T074|PCKA_ARATH Phosphoenolpyruvate carboxykinase [ATP] OS=Arabidopsis thaliana GN=PCKA PE=1 SV=1//0
BnaA01g00210D	46.7805	107.194	-1.1963	3.4925e-18	0.0049071	sp|Q43731|PER50_ARATH Peroxidase 50 OS=Arabidopsis thaliana GN=PER50 PE=1 SV=1//0
BnaA01g00410D	1.6253	10.2072	-2.6508	0.00037639	0.0013022	sp|O65790|C81F1_ARATH Cytochrome P450 81F1 OS=Arabidopsis thaliana GN=CYP81F1 PE=2 SV=2//0
BnaA01g00570D	27.4182	2.06356	3.7319	8.1617e-05	1.1525e-10	sp|O23179|PLP1_ARATH Patatin-like protein 1 OS=Arabidopsis thaliana GN=PLP1 PE=1 SV=2//0
BnaA01g00820D	59.2882	0	6.1925	2.0842e-12	0.0047104	sp|Q9FWS1|AUL1_ARATH Auxilin-like protein 1 OS=Arabidopsis thaliana GN=AUL1 PE=2 SV=2//1.92825e-59
BnaA01g01210D	9.1865	19.4564	-1.0827	0.00035776	1.2955e-30	sp|Q9SCV9|BGAL3_ARATH Beta-galactosidase 3 OS=Arabidopsis thaliana GN=BGAL3 PE=1 SV=1//0
BnaA01g01330D	309.726	32.8327	3.2378	7.4327e-33	1.0986e-14	sp|Q42600|C84A1_ARATH Cytochrome P450 84A1 OS=Arabidopsis thaliana GN=CYP84A1 PE=1 SV=1//0
BnaA01g01400D	99.7795	4.67986	4.4142	1.3761e-16	0.00032342	sp|P83332|TLP1_PRUPE Thaumatin-like protein 1 OS=Prunus persica PE=2 SV=1//1.16424e-77
BnaA01g01570D	4.45192	17.9087	-2.0082	1.6855e-05	1.8863e-05	sp|Q54I39|IST1L_DICDI IST1-like protein OS=Dictyostelium discoideum GN=DDB_G0289029 PE=3 SV=1//2.73664e-29
BnaA01g01810D	14.6277	34.1961	-1.2251	7.2563e-07	7.8383e-13	sp|Q8LPQ8|MSSP2_ARATH Monosaccharide-sensing protein 2 OS=Arabidopsis thaliana GN=MSSP2 PE=1 SV=2//0
BnaA01g02100D	46.4271	94.6289	-1.0273	1.1438e-14	0.0027086	sp|O49608|MYB32_ARATH Transcription factor MYB32 OS=Arabidopsis thaliana GN=MYB32 PE=2 SV=1//3.35073e-141
BnaA01g02240D	2.33196	12.0497	-2.3694	0.00018985	3.5829e-06	sp|O49606|ADF9_ARATH Actin-depolymerizing factor 9 OS=Arabidopsis thaliana GN=ADF9 PE=2 SV=2//5.73352e-80
BnaA01g02250D	0	18.3509	-5.0206	1.1995e-07	5.8362e-05	sp|F4I9E1|NFD4_ARATH Protein NUCLEAR FUSION DEFECTIVE 4 OS=Arabidopsis thaliana GN=NFD4 PE=3 SV=1//2.46539e-18
BnaA01g02270D	2.61462	17.5402	-2.746	2.4832e-06	2.3566e-12	sp|Q8L7W8|FUCO2_ARATH Alpha-L-fucosidase 2 OS=Arabidopsis thaliana GN=FUC95A PE=1 SV=1//0
BnaA01g02860D	106.21	8.73327	3.6043	3.611e-14	1.1229e-09	sp|Q9SZA4|CDC21_ARATH Cell division cycle 20.1, cofactor of APC complex OS=Arabidopsis thaliana GN=CDC20-1 PE=1 SV=1//0
BnaA01g03590D	14.6984	48.3831	-1.7188	2.2689e-11	2.3768e-145	-//-
BnaA01g04810D	8.33851	448.677	-5.7497	3.3456e-148	0.0026221	-//-
BnaA01g04820D	0	9.17547	-4.6987	0.000183	1.3963e-15	sp|Q9SK27|ENL1_ARATH Early nodulin-like protein 1 OS=Arabidopsis thaliana GN=At2g25060 PE=1 SV=2//1.27639e-56
BnaA01g05020D	2.89728	48.6042	-4.0683	1.6395e-17	2.3934e-07	-//-
BnaA01g05030D	44.3072	0	8.6467	6.597e-09	0.00069887	sp|Q5ZI66|CHAC2_CHICK Putative glutathione-specific gamma-glutamylcyclotransferase 2 OS=Gallus gallus GN=chac2 PE=2 SV=1//1.49803e-34
BnaA01g05960D	26.9235	1.62137	4.0536	4.0158e-05	1.0832e-28	sp|O65554|CIPK6_ARATH CBL-interacting serine/threonine-protein kinase 6 OS=Arabidopsis thaliana GN=CIPK6 PE=1 SV=1//0
BnaA01g06180D	54.695	157.678	-1.5275	6.8708e-31	3.9374e-08	sp|P48627|FAD6C_BRANA Omega-6 fatty acid desaturase, chloroplastic OS=Brassica napus PE=2 SV=1//0
BnaA01g06190D	20.3516	49.9307	-1.2948	9.8425e-10	0.0019439	sp|Q944P7|AMPL3_ARATH Leucine aminopeptidase 3, chloroplastic OS=Arabidopsis thaliana GN=At4g30920 PE=2 SV=2//0
BnaA01g06220D	6.99587	18.4615	-1.3999	0.00012974	1.7926e-20	-//-
BnaA01g06260D	2.40262	62.4963	-4.7011	1.5969e-22	0.0046321	sp|Q9M095|RC23_ARATH UPF0057 membrane protein At4g30650 OS=Arabidopsis thaliana GN=At4g30650 PE=3 SV=1//2.77005e-40
BnaA01g06490D	0	9.06492	-3.4182	0.00035125	1.6547e-10	sp|P0CW78|HMA3B_ARATH Cadmium/zinc-transporting ATPase HMA3 OS=Arabidopsis thaliana GN=HMA3 PE=1 SV=1//0
BnaA01g06890D	3.32127	34.6752	-3.3841	3.0366e-12	1.9465e-05	sp|J3SBP3|PDE2_CROAD Venom phosphodiesterase 2 OS=Crotalus adamanteus PE=1 SV=1//6.11585e-77
BnaA01g07270D	15.8997	35.5227	-1.1597	7.5224e-07	0.00023804	sp|P49689|RS30_ARATH 40S ribosomal protein S30 OS=Arabidopsis thaliana GN=RPS30A PE=3 SV=3//7.14814e-27
BnaA01g07470D	117.941	29.4057	2.0039	1.1969e-05	7.671e-11	sp|Q3AKA4|EFTS_SYNSC Elongation factor Ts OS=Synechococcus sp. (strain CC9605) GN=tsf PE=3 SV=1//6.08229e-66
BnaA01g07830D	23.1782	62.3858	-1.4284	1.3558e-12	0.00051189	-//-
BnaA01g07900D	42.1166	5.0852	3.05	2.8154e-05	3.0386e-24	sp|P30182|TOP2_ARATH DNA topoisomerase 2 OS=Arabidopsis thaliana GN=TOP2 PE=2 SV=2//4.31932e-14
BnaA01g07960D	6.85454	79.0785	-3.5282	2.3172e-26	2.9384e-10	sp|Q9M0G7|PXL2_ARATH Leucine-rich repeat receptor-like protein kinase PXL2 OS=Arabidopsis thaliana GN=PXL2 PE=2 SV=1//0
BnaA01g08270D	32.5061	70.6769	-1.1205	5.5757e-12	0	sp|P33525|CRU3_BRANA Cruciferin CRU1 OS=Brassica napus GN=CRU1 PE=3 SV=1//0
BnaA01g08350D	44944.9	67.0657	9.3884	0	0.00091521	sp|Q9T041|MAPT_ARATH Microtubule-associated protein TORTIFOLIA1 OS=Arabidopsis thaliana GN=TOR1 PE=1 SV=2//4.1068e-61
BnaA01g08490D	1.55464	12.3077	-2.9849	5.4513e-05	1.2618e-05	sp|Q8L586|Y4958_ARATH Uncharacterized membrane protein At4g09580 OS=Arabidopsis thaliana GN=At4g09580 PE=1 SV=1//4.05253e-100
BnaA01g08680D	58.2283	6.63287	3.134	4.6629e-07	6.7439e-05	sp|P16127|CHLI1_ARATH Magnesium-chelatase subunit ChlI-1, chloroplastic OS=Arabidopsis thaliana GN=CHLI1 PE=1 SV=1//0
BnaA01g09270D	10.2465	27.3422	-1.416	2.9066e-06	8.8373e-08	sp|O24160|TGA21_TOBAC TGACG-sequence-specific DNA-binding protein TGA-2.1 OS=Nicotiana tabacum GN=TGA21 PE=1 SV=1//4.69535e-08
BnaA01g09490D	53.3524	2.69	4.3099	2.3115e-09	1.2006e-08	sp|C0LGQ9|Y4294_ARATH Probable LRR receptor-like serine/threonine-protein kinase At4g20940 OS=Arabidopsis thaliana GN=At4g20940 PE=1 SV=1//9.64453e-13
BnaA01g09570D	8.33851	36.8124	-2.1423	2.8107e-10	3.0134e-09	sp|Q59002|Y1607_METJA Uncharacterized glycosyltransferase MJ1607 OS=Methanocaldococcus jannaschii (strain ATCC 43067 / DSM 2661 / JAL-1 / JCM 10045 / NBRC 100440) GN=MJ1607 PE=3 SV=1//2.95723e-17
BnaA01g10030D	8.40918	38.7286	-2.2034	6.4537e-11	3.3427e-12	sp|O49432|QRT3_ARATH Polygalacturonase QRT3 OS=Arabidopsis thaliana GN=QRT3 PE=2 SV=1//0
BnaA01g10390D	7.1372	45.5088	-2.6727	5.1934e-14	0.0021032	-//-
BnaA01g10460D	0	10.3178	-3.3826	0.00014183	2.4778e-19	sp|Q9SVG4|RETOL_ARATH Reticuline oxidase-like protein OS=Arabidopsis thaliana GN=At4g20830 PE=1 SV=2//1.12098e-134
BnaA01g10710D	0	78.0099	-8.5235	2.3575e-21	1.8461e-10	sp|Q9SVG4|RETOL_ARATH Reticuline oxidase-like protein OS=Arabidopsis thaliana GN=At4g20830 PE=1 SV=2//3.068e-137
BnaA01g10720D	0	36.8493	-7.4415	3.4209e-12	7.9897e-08	sp|Q9SUC5|FAH2_ARATH Fatty acid 2-hydroxylase 2 OS=Arabidopsis thaliana GN=FAH2 PE=1 SV=1//3.54857e-167
BnaA01g10780D	20.9169	49.4886	-1.2424	2.0798e-09	0.00086303	sp|Q9XFT3|PSBQ1_ARATH Oxygen-evolving enhancer protein 3-1, chloroplastic OS=Arabidopsis thaliana GN=PSBQ1 PE=1 SV=3//4.399e-96
BnaA01g11190D	1.76663	12.713	-2.8472	5.1189e-05	0	sp|Q9MAP5|SBT33_ARATH Subtilisin-like protease SBT3.3 OS=Arabidopsis thaliana GN=SBT3.3 PE=2 SV=1//0
BnaA01g11480D	126.774	1251	-3.3027	0	7.473e-05	sp|Q8CJ27|ASPM_MOUSE Abnormal spindle-like microcephaly-associated protein homolog OS=Mus musculus GN=Aspm PE=2 SV=2//7.73779e-06
BnaA01g11650D	3.4626	18.4983	-2.4175	3.2555e-06	1.539e-41	-//-
BnaA01g13020D	21.8356	151.303	-2.7927	6.4986e-44	0.001823	-//-
BnaA01g13030D	0	9.8756	-4.1267	0.00012037	4.6327e-07	sp|Q9SUP7|HMGB6_ARATH High mobility group B protein 6 OS=Arabidopsis thaliana GN=HMGB6 PE=2 SV=1//0
BnaA01g13430D	2.75595	23.8783	-3.1151	1.3372e-08	2.8635e-165	sp|P29111|OLEO2_BRANA Major oleosin NAP-II (Fragment) OS=Brassica napus PE=1 SV=1//8.22567e-92
BnaA01g14480D	1083.79	46.1721	4.5529	3.6224e-168	0.0042777	sp|Q9FH57|GATA5_ARATH GATA transcription factor 5 OS=Arabidopsis thaliana GN=GATA5 PE=2 SV=1//2.0103e-147
BnaA01g14520D	8.47984	18.8668	-1.1537	0.00031996	5.9449e-06	sp|Q8VXX5|SKS1_ARATH Monocopper oxidase-like protein SKS1 OS=Arabidopsis thaliana GN=SKS1 PE=1 SV=1//0
BnaA01g14600D	9.25716	29.6637	-1.6801	2.0739e-07	0.0022555	sp|Q9SRE5|Y1666_ARATH Uncharacterized protein At1g76660 OS=Arabidopsis thaliana GN=At1g76660 PE=2 SV=1//1.84871e-21
BnaA01g14850D	7.91452	19.2722	-1.2839	0.00015359	0.00021563	sp|D7MFW5|CSPL4_ARALL CASP-like protein 2C1 OS=Arabidopsis lyrata subsp. lyrata GN=ARALYDRAFT_657503 PE=3 SV=1//6.79771e-104
BnaA01g15010D	1.8373	14.6292	-2.9932	1.0692e-05	7.676e-09	sp|F4JUY5|GAMT1_ARATH Gibberellic acid methyltransferase 1 OS=Arabidopsis thaliana GN=GAMT1 PE=1 SV=1//0
BnaA01g15540D	3.25061	29.7742	-3.1953	1.7424e-10	7.6518e-14	sp|Q9SUA4|OPT5_ARATH Oligopeptide transporter 5 OS=Arabidopsis thaliana GN=OPT5 PE=2 SV=1//0
BnaA01g15710D	6.85454	49.7833	-2.8605	1.0157e-15	1.0095e-121	sp|O81270|PXG1_ARATH Peroxygenase 1 OS=Arabidopsis thaliana GN=PXG1 PE=1 SV=1//1.51366e-172
BnaA01g15860D	702.767	15.5872	5.4946	1.6368e-124	0	sp|P17333|2SS4_BRANA Napin OS=Brassica napus GN=NAP1 PE=2 SV=1//5.04509e-103
BnaA01g16180D	30378.1	435.337	6.1248	0	0	sp|P17333|2SS4_BRANA Napin OS=Brassica napus GN=NAP1 PE=2 SV=1//6.07373e-103
BnaA01g16200D	19830.3	139.769	7.1485	0	0	sp|P17333|2SS4_BRANA Napin OS=Brassica napus GN=NAP1 PE=2 SV=1//1.02568e-98
BnaA01g16220D	13552.3	71.7455	7.5614	0	0	sp|P17333|2SS4_BRANA Napin OS=Brassica napus GN=NAP1 PE=2 SV=1//1.91696e-14
BnaA01g16230D	18403	90.8334	7.6625	0	1.3661e-30	-//-
BnaA01g16430D	38.23	143.049	-1.9037	7.9105e-33	2.2448e-09	sp|P21218|PORB_ARATH Protochlorophyllide reductase B, chloroplastic OS=Arabidopsis thaliana GN=PORB PE=1 SV=3//0
BnaA01g16440D	6.28922	36.0386	-2.5186	4.7115e-11	1.3743e-06	sp|Q8GZA8|ULT1_ARATH Protein ULTRAPETALA 1 OS=Arabidopsis thaliana GN=ULT1 PE=1 SV=1//1.18771e-156
BnaA01g16970D	2.89728	22.736	-2.9722	4.2851e-08	0.00043154	-//-
BnaA01g17010D	25.5102	1.10548	4.5283	2.3382e-05	0	sp|P27740|2SSB_BRANA Napin-B OS=Brassica napus GN=NAPB PE=2 SV=1//3.60273e-102
BnaA01g17200D	28052.4	678.763	5.3691	0	4.0429e-05	sp|Q84WT8|CYT4_ARATH Cysteine proteinase inhibitor 4 OS=Arabidopsis thaliana GN=CYS4 PE=3 SV=2//1.47317e-27
BnaA01g17280D	0	15.4767	-3.9675	1.6618e-06	3.3169e-15	sp|Q0WMZ5|OP162_ARATH Outer envelope pore protein 16-2, chloroplastic OS=Arabidopsis thaliana GN=OEP162 PE=2 SV=1//1.01549e-103
BnaA01g17620D	87.0597	1.69507	5.6826	3.9773e-17	0.00016679	-//-
BnaA01g17710D	27.7715	1.10548	4.6509	8e-06	2.2412e-29	sp|O23461|ARAK_ARATH L-arabinokinase OS=Arabidopsis thaliana GN=ARA1 PE=1 SV=1//0
BnaA01g17720D	57.1683	162.837	-1.5101	1.3737e-31	2.9938e-05	sp|Q39547|CUCM1_CUCME Cucumisin OS=Cucumis melo PE=1 SV=1//5.57994e-171
BnaA01g18020D	0	15.4398	-4.9486	1.1954e-06	3.5574e-18	sp|Q5XF20|U84A1_ARATH UDP-glycosyltransferase 84A1 OS=Arabidopsis thaliana GN=UGT84A1 PE=1 SV=1//0
BnaA01g18540D	3.39194	56.711	-4.0634	3.6319e-20	0.0017327	sp|Q9FI40|BAHD1_ARATH BAHD acyltransferase At5g47980 OS=Arabidopsis thaliana GN=BAHD1 PE=2 SV=1//2.1648e-93
BnaA01g18650D	54.271	9.8019	2.469	0.0001137	3.3351e-07	sp|Q8RV79|SOT11_ARATH Cytosolic sulfotransferase 11 OS=Arabidopsis thaliana GN=SOT11 PE=2 SV=1//0
BnaA01g18850D	59.2176	4.60616	3.6844	9.4209e-09	0.0033059	sp|F4JIF4|NET1B_ARATH Protein NETWORKED 1B OS=Arabidopsis thaliana GN=NET1B PE=2 SV=1//0
BnaA01g18970D	2.26129	11.6812	-2.369	0.00023838	0.00016514	sp|Q94A20|BI1L_ARATH BI1-like protein OS=Arabidopsis thaliana GN=At4g15470 PE=2 SV=1//2.81565e-57
BnaA01g19040D	12.7904	28.7793	-1.17	7.9088e-06	1.5905e-13	sp|Q8VZ56|AMY1_ARATH Alpha-amylase 1 OS=Arabidopsis thaliana GN=AMY1 PE=2 SV=1//0
BnaA01g19130D	15.7584	61.6857	-1.9688	2.1821e-15	0.0024788	sp|Q9S841|PSBO2_ARATH Oxygen-evolving enhancer protein 1-2, chloroplastic OS=Arabidopsis thaliana GN=PSBO2 PE=1 SV=1//0
BnaA01g19750D	10.6705	22.0727	-1.0486	0.00017159	0.0030967	sp|Q8SKU2|TIC62_PEA Protein TIC 62, chloroplastic OS=Pisum sativum GN=TIC62 PE=1 SV=2//5.18696e-15
BnaA01g20040D	6.78388	17.5034	-1.3675	0.00022108	0.0049983	-//-
BnaA01g20230D	4.16926	13.6711	-1.7133	0.00038437	3.0633e-09	sp|Q9STL0|C71AN_ARATH Cytochrome P450 71A23 OS=Arabidopsis thaliana GN=CYP71A23 PE=2 SV=1//0
BnaA01g20280D	11.9424	43.4821	-1.8643	6.5768e-11	1.0183e-09	sp|Q9SND9|Y3028_ARATH Uncharacterized acetyltransferase At3g50280 OS=Arabidopsis thaliana GN=At3g50280 PE=3 SV=1//0
BnaA01g21180D	29.8208	65.8865	-1.1437	2.0411e-11	2.4413e-11	sp|Q9FZ42|GRDH1_ARATH Glucose and ribitol dehydrogenase homolog 1 OS=Arabidopsis thaliana GN=At1g54870 PE=2 SV=1//0
BnaA01g21430D	65.7895	0	7.9947	4.1366e-13	0.0026843	sp|O80739|POT12_ARATH Putative potassium transporter 12 OS=Arabidopsis thaliana GN=POT12 PE=1 SV=2//0
BnaA01g22220D	4.80525	15.3661	-1.6771	0.00018786	0.0010631	sp|Q9SMV7|MSH7_ARATH DNA mismatch repair protein MSH7 OS=Arabidopsis thaliana GN=MSH7 PE=1 SV=1//0
BnaA01g22970D	4.02793	15.6978	-1.9625	6.4418e-05	0.00067073	sp|Q9LIS3|GAE6_ARATH UDP-glucuronate 4-epimerase 6 OS=Arabidopsis thaliana GN=GAE6 PE=1 SV=1//0
BnaA01g23480D	2.0493	13.4868	-2.7184	3.8266e-05	0.0031484	sp|Q9LIK7|ACA13_ARATH Putative calcium-transporting ATPase 13, plasma membrane-type OS=Arabidopsis thaliana GN=ACA13 PE=3 SV=1//0
BnaA01g24360D	5.5119	15.9926	-1.5368	0.00022556	9.3043e-05	sp|Q39009|DMC1_ARATH Meiotic recombination protein DMC1 homolog OS=Arabidopsis thaliana GN=DMC1 PE=1 SV=2//0
BnaA01g24420D	12.2251	29.0741	-1.2499	4.1726e-06	5.0385e-38	sp|P93735|ELIP1_ARATH Early light-induced protein 1, chloroplastic OS=Arabidopsis thaliana GN=ELIP1 PE=1 SV=1//1.97848e-95
BnaA01g24440D	49.1831	179.898	-1.8709	2.3251e-40	1.138e-05	-//-
BnaA01g24630D	16.889	37.4388	-1.1485	4.1787e-07	1.6952e-14	sp|Q8LGU1|AB8C_ARATH ABC transporter C family member 8 OS=Arabidopsis thaliana GN=ABCC8 PE=2 SV=3//0
BnaA01g25250D	13.2851	61.2066	-2.2039	2.1505e-16	1.0046e-08	sp|Q9LHQ5|H2A2_ARATH Probable histone H2A.2 OS=Arabidopsis thaliana GN=At3g20670 PE=1 SV=1//1.20579e-68
BnaA01g25600D	1.90797	27.3422	-3.841	2.3215e-10	1.5715e-05	sp|Q9LJX8|VPED_ARATH Vacuolar-processing enzyme delta-isozyme OS=Arabidopsis thaliana GN=dVPE PE=1 SV=1//0
BnaA01g25630D	0	16.3242	-5.0289	5.9585e-07	3.7202e-09	sp|O82328|GASA7_ARATH Gibberellin-regulated protein 7 OS=Arabidopsis thaliana GN=GASA7 PE=3 SV=1//3.23247e-27
BnaA01g26080D	83.5971	7.7015	3.4402	8.06e-11	9.9745e-56	sp|Q9LV33|BGL44_ARATH Beta-glucosidase 44 OS=Arabidopsis thaliana GN=BGLU44 PE=2 SV=1//0
BnaA01g27000D	40.2086	219.253	-2.447	3.2522e-58	0.0015616	sp|Q9LV33|BGL44_ARATH Beta-glucosidase 44 OS=Arabidopsis thaliana GN=BGLU44 PE=2 SV=1//0
BnaA01g27010D	3.74526	14.7766	-1.9802	0.00010053	2.243e-13	sp|F4HWQ8|CVIF1_ARATH Cell wall / vacuolar inhibitor of fructosidase 1 OS=Arabidopsis thaliana GN=C/VIF1 PE=1 SV=1//9.30171e-43
BnaA01g27340D	1.6253	40.7921	-4.6495	3.1212e-15	2.2023e-42	-//-
BnaA01g27700D	4.16926	129.046	-4.952	8.8679e-45	7.6902e-10	sp|Q944W6|TCTP_BRAOL Translationally-controlled tumor protein homolog OS=Brassica oleracea GN=TCTP PE=2 SV=1//6.80461e-102
BnaA01g27710D	515.857	163.832	1.6548	1.5291e-11	0.00038705	-//-
BnaA01g28640D	1.20131	12.8604	-3.4203	2.0647e-05	0.00014022	sp|Q9LUC8|C7A13_ARATH Cytochrome P450 72A13 OS=Arabidopsis thaliana GN=CYP72A13 PE=2 SV=1//0
BnaA01g29270D	24.2382	0	6.7765	6.5808e-06	1.0701e-11	sp|Q944Z5|AOP1V_ARATH Probable 2-oxoglutarate-dependent dioxygenase AOP1 (Fragment) OS=Arabidopsis thaliana GN=AOP1 PE=2 SV=1//6.39881e-92
BnaA01g29440D	1.27198	35.5227	-4.8036	1.7675e-13	8.1587e-06	-//-
BnaA01g30160D	31.7288	0	6.0495	2.9073e-07	3.803e-24	sp|Q9M5J9|PGIP1_ARATH Polygalacturonase inhibitor 1 OS=Arabidopsis thaliana GN=PGIP1 PE=2 SV=1//2.82057e-116
BnaA01g30830D	46.3565	133.1	-1.5217	2.9136e-26	1.6236e-159	sp|Q9C8D6|THN24_ARATH Probable thionin-2.4 OS=Arabidopsis thaliana GN=At1g66100 PE=2 SV=1//2.24255e-43
BnaA01g31340D	905.011	17.2455	5.7136	2.1118e-162	0.00043238	sp|Q9M879|STAD5_ARATH Acyl-[acyl-carrier-protein] desaturase 5, chloroplastic OS=Arabidopsis thaliana GN=S-ACP-DES5 PE=1 SV=1//6.2252e-180
BnaA01g32860D	201.326	63.7861	1.6582	2.3435e-05	0.0010853	sp|Q9FFZ1|PPH_ARATH Pheophytinase, chloroplastic OS=Arabidopsis thaliana GN=PPH PE=1 SV=1//7.73496e-23
BnaA01g34490D	1.6253	12.1971	-2.9078	6.6154e-05	1.7681e-09	sp|Q9SU50|TRE1_ARATH Trehalase OS=Arabidopsis thaliana GN=TRE1 PE=2 SV=1//0
BnaA01g35070D	17.101	50.7046	-1.568	3.6576e-11	4.0402e-05	sp|P42804|HEM11_ARATH Glutamyl-tRNA reductase 1, chloroplastic OS=Arabidopsis thaliana GN=HEMA1 PE=1 SV=2//0
BnaA01g35850D	8.83317	26.4209	-1.5807	1.6593e-06	7.6636e-12	sp|P82623|DF245_ARATH Defensin-like protein 245 OS=Arabidopsis thaliana GN=SCRL4 PE=2 SV=2//1.64138e-39
BnaA01g36110D	0	37.2178	-6.0408	1.2439e-13	3.2601e-05	sp|Q94B38|GPT2_ARATH Glucose-6-phosphate/phosphate translocator 2, chloroplastic OS=Arabidopsis thaliana GN=GPT2 PE=2 SV=2//0
BnaA01g36280D	127.48	29.8479	2.0946	1.3133e-06	1.972e-32	sp|Q9LSY7|PER30_ARATH Peroxidase 30 OS=Arabidopsis thaliana GN=PER30 PE=1 SV=1//0
BnaA01g36520D	36.4633	146.255	-2.004	1.0505e-34	0.00053461	sp|Q8VZU3|SCP19_ARATH Serine carboxypeptidase-like 19 OS=Arabidopsis thaliana GN=SCPL19 PE=1 SV=1//0
BnaA02g00040D	42.3992	5.19575	3.0286	2.9633e-05	7.6835e-05	sp|Q8VZU3|SCP19_ARATH Serine carboxypeptidase-like 19 OS=Arabidopsis thaliana GN=SCPL19 PE=1 SV=1//1.36165e-47
BnaA02g00060D	44.7312	4.42191	3.3385	3.3568e-06	2.6778e-10	sp|Q8VZU3|SCP19_ARATH Serine carboxypeptidase-like 19 OS=Arabidopsis thaliana GN=SCPL19 PE=1 SV=1//6.49726e-140
BnaA02g00070D	88.897	7.4067	3.5852	5.0526e-12	9.7193e-09	sp|P08903|H32_ENCAL Histone H3.2 OS=Encephalartos altensteinii PE=1 SV=2//2.74495e-49
BnaA02g00480D	5.79456	33.4223	-2.528	2.2426e-10	6.3712e-05	-//-
BnaA02g00610D	27.3475	0	5.5356	2.738e-06	4.098e-96	sp|Q9LHE3|ASPG2_ARATH Protein ASPARTIC PROTEASE IN GUARD CELL 2 OS=Arabidopsis thaliana GN=ASPG2 PE=2 SV=1//9.18893e-65
BnaA02g00670D	65.6481	371.993	-2.5025	8.1047e-99	1.9319e-05	sp|Q9FNA5|WTR39_ARATH WAT1-related protein At5g13670 OS=Arabidopsis thaliana GN=At5g13670 PE=2 SV=1//0
BnaA02g01800D	0	16.4348	-5.8615	7.4622e-07	0.0011523	sp|Q9FMD9|GLN14_ARATH Glutamine synthetase cytosolic isozyme 1-4 OS=Arabidopsis thaliana GN=GLN1-4 PE=1 SV=1//0
BnaA02g03140D	11.1651	23.8783	-1.0967	7.0936e-05	4.1669e-22	sp|Q8LE52|DHAR3_ARATH Glutathione S-transferase DHAR3, chloroplastic OS=Arabidopsis thaliana GN=DHAR3 PE=1 SV=1//2.60268e-154
BnaA02g03230D	122.816	1.14233	6.7484	3.4523e-24	0.0029518	-//-
BnaA02g03390D	0	9.06492	-4.4182	0.00020956	0.0025653	sp|Q9FE46|GSTFC_ARATH Glutathione S-transferase F12 OS=Arabidopsis thaliana GN=GSTF12 PE=1 SV=1//8.445e-137
BnaA02g03440D	1.8373	11.3864	-2.6317	0.00017835	0.0045224	sp|Q9C6Y3|CCA11_ARATH Cyclin-A1-1 OS=Arabidopsis thaliana GN=CYCA1-1 PE=1 SV=1//0
BnaA02g03470D	1.05998	9.43341	-3.1537	0.00034165	3.5954e-05	sp|Q9C5M0|DTC_ARATH Mitochondrial dicarboxylate/tricarboxylate transporter DTC OS=Arabidopsis thaliana GN=DTC PE=1 SV=1//0
BnaA02g04450D	16.5357	35.2279	-1.0911	1.4586e-06	2.1569e-10	-//-
BnaA02g04750D	3.53327	34.6752	-3.2948	4.0352e-12	3.9532e-07	-//-
BnaA02g05080D	39.4313	0	5.976	1.134e-08	4.6873e-15	sp|A7LXU3|BGH3B_BACO1 Beta-glucosidase BoGH3B OS=Bacteroides ovatus (strain ATCC 8483 / DSM 1896 / JCM 5824 / NCTC 11153) GN=BACOVA_02659 PE=1 SV=1//3.53093e-74
BnaA02g05160D	271.355	51.2942	2.4033	5.7041e-17	5.8025e-06	sp|Q84VQ0|AGO9_ARATH Protein argonaute 9 OS=Arabidopsis thaliana GN=AGO9 PE=1 SV=2//0
BnaA02g05290D	21.5529	43.4084	-1.0101	2.015e-07	0.00056879	sp|Q9FFB0|SCP47_ARATH Serine carboxypeptidase-like 47 OS=Arabidopsis thaliana GN=SCPL47 PE=2 SV=1//0
BnaA02g06090D	0	11.3864	-4.5092	3.1781e-05	0.00027437	sp|F4JKK0|SUD1_ARATH Probable E3 ubiquitin ligase SUD1 OS=Arabidopsis thaliana GN=SUD1 PE=1 SV=1//6.33627e-06
BnaA02g06200D	4.09859	17.6508	-2.1065	1.403e-05	0.0030679	sp|Q9LST3|Y5142_ARATH B3 domain-containing protein At5g60142 OS=Arabidopsis thaliana GN=At5g60142 PE=2 SV=3//3.48201e-20
BnaA02g06480D	6.64254	17.356	-1.3856	0.00021875	2.7874e-08	sp|P40283|H2B11_ARATH Histone H2B.11 OS=Arabidopsis thaliana GN=At5g59910 PE=1 SV=5//3.23185e-59
BnaA02g06670D	17.6663	47.3881	-1.4235	6.8315e-10	6.4525e-34	sp|Q9FJE8|H2A7_ARATH Probable histone H2A.7 OS=Arabidopsis thaliana GN=At5g59870 PE=1 SV=1//2.72123e-66
BnaA02g06690D	10.2465	111.69	-3.4463	3.1961e-36	3.7174e-05	sp|P0CG89|H4_SOYBN Histone H4 OS=Glycine max PE=3 SV=1//3.58019e-51
BnaA02g06910D	0	15.5872	-3.9778	1.5135e-06	0.0021521	sp|Q09893|YAI5_SCHPO Uncharacterized protein C24B11.05 OS=Schizosaccharomyces pombe (strain 972 / ATCC 24843) GN=SPAC24B11.05 PE=3 SV=1//4.29854e-16
BnaA02g07040D	17.3837	0	6.0745	0.00014556	2.9809e-66	sp|Q9LLR6|NLTP4_ARATH Non-specific lipid-transfer protein 4 OS=Arabidopsis thaliana GN=LTP4 PE=3 SV=1//1.89388e-49
BnaA02g07120D	2.11996	217.669	-6.682	8.5509e-69	2.7828e-08	sp|Q9FIE8|UXS3_ARATH UDP-glucuronic acid decarboxylase 3 OS=Arabidopsis thaliana GN=UXS3 PE=1 SV=1//0
BnaA02g07140D	25.3689	55.9372	-1.1407	6.8127e-10	4.5554e-06	sp|Q9FGH2|LSH5_ARATH Protein LIGHT-DEPENDENT SHORT HYPOCOTYLS 5 OS=Arabidopsis thaliana GN=LSH5 PE=1 SV=1//7.41306e-100
BnaA02g07590D	3.03861	21.4463	-2.8192	1.553e-07	9.1557e-09	sp|Q46036|BLC_CITFR Outer membrane lipoprotein Blc OS=Citrobacter freundii PE=3 SV=1//8.62853e-25
BnaA02g07900D	49.6071	0	5.6943	2.1044e-10	9.0998e-18	sp|Q9LF79|ACA8_ARATH Calcium-transporting ATPase 8, plasma membrane-type OS=Arabidopsis thaliana GN=ACA8 PE=1 SV=1//0
BnaA02g08330D	52.0804	118.249	-1.183	9.5659e-20	0.00029128	sp|Q9FM65|FLA1_ARATH Fasciclin-like arabinogalactan protein 1 OS=Arabidopsis thaliana GN=FLA1 PE=1 SV=1//0
BnaA02g08870D	1.13065	13.1183	-3.5364	1.4993e-05	2.4528e-23	-//-
BnaA02g09050D	13.9211	87.6275	-2.6541	1.9404e-25	0.00054529	sp|Q9FJU9|E1313_ARATH Glucan endo-1,3-beta-glucosidase 13 OS=Arabidopsis thaliana GN=At5g56590 PE=1 SV=1//1.12224e-103
BnaA02g09200D	4.02793	16.619	-2.0447	3.0284e-05	0.00050596	sp|P92959|RK24_ARATH 50S ribosomal protein L24, chloroplastic OS=Arabidopsis thaliana GN=RPL24 PE=2 SV=2//2.28202e-107
BnaA02g09540D	1.55464	13.0815	-3.0729	2.7774e-05	0.00027239	sp|Q74LY0|MENG_LACJO Demethylmenaquinone methyltransferase OS=Lactobacillus johnsonii (strain CNCM I-12250 / La1 / NCC 533) GN=menG PE=3 SV=1//5.67659e-10
BnaA02g09640D	3.17994	16.3611	-2.3632	1.3914e-05	6.5279e-09	-//-
BnaA02g10050D	6.57188	35.0805	-2.4163	1.4736e-10	0.00080884	sp|Q9FK05|PME61_ARATH Probable pectinesterase/pectinesterase inhibitor 61 OS=Arabidopsis thaliana GN=PME61 PE=2 SV=1//0
BnaA02g10290D	1.20131	11.9023	-3.3086	4.7557e-05	5.886e-07	sp|Q04980|LTI65_ARATH Low-temperature-induced 65 kDa protein OS=Arabidopsis thaliana GN=LTI65 PE=2 SV=2//4.129e-74
BnaA02g10970D	7.77319	30.9165	-1.9918	1.7262e-08	5.2751e-07	sp|Q0WUQ1|BAG1_ARATH BAG family molecular chaperone regulator 1 OS=Arabidopsis thaliana GN=BAG1 PE=1 SV=1//5.60136e-177
BnaA02g11050D	4.94658	27.0842	-2.4529	1.5367e-08	9.3469e-20	sp|Q9S746|HTH_ARATH Protein HOTHEAD OS=Arabidopsis thaliana GN=HTH PE=1 SV=1//2.89117e-163
BnaA02g11140D	66.3548	140.506	-1.0824	8.6765e-22	0.0044997	sp|P82775|DF171_ARATH Defensin-like protein 171 OS=Arabidopsis thaliana GN=LCR61 PE=3 SV=1//4.41033e-19
BnaA02g11350D	0	8.58588	-4.102	0.00033961	1.509e-12	sp|Q9LUE4|HSD6_ARATH 11-beta-hydroxysteroid dehydrogenase-like 6 OS=Arabidopsis thaliana GN=HSD6 PE=2 SV=1//0
BnaA02g11550D	91.7943	5.34314	4.1026	2.2719e-14	6.8712e-11	sp|P0DKC6|HSD1B_ARATH 11-beta-hydroxysteroid dehydrogenase 1B OS=Arabidopsis thaliana GN=HSD1 PE=1 SV=1//0
BnaA02g11570D	92.6423	0	11.296	1.2059e-12	2.4222e-19	-//-
BnaA02g11920D	288.597	46.9091	2.6211	2.296e-21	2.1629e-08	sp|Q9C7U5|E132_ARATH Glucan endo-1,3-beta-glucosidase 2 OS=Arabidopsis thaliana GN=At1g66250 PE=1 SV=2//0
BnaA02g12440D	24.5915	55.495	-1.1742	5.2217e-10	4.5238e-10	sp|P08135|RBS_RAPSA Ribulose bisphosphate carboxylase small chain, chloroplastic OS=Raphanus sativus GN=RBCS PE=2 SV=1//4.87046e-53
BnaA02g12800D	3.32127	33.4223	-3.331	8.7453e-12	3.6782e-31	sp|P10795|RBS1A_ARATH Ribulose bisphosphate carboxylase small chain 1A, chloroplastic OS=Arabidopsis thaliana GN=RBCS-1A PE=1 SV=2//2.22578e-119
BnaA02g12810D	9.46916	102.699	-3.439	2.0447e-33	0.00030656	sp|P10796|RBS1B_ARATH Ribulose bisphosphate carboxylase small chain 1B, chloroplastic OS=Arabidopsis thaliana GN=RBCS-1B PE=2 SV=1//3.73405e-114
BnaA02g12840D	0	12.1971	-4.8464	1.5867e-05	4.7156e-07	sp|Q9ZW96|LBD40_ARATH LOB domain-containing protein 40 OS=Arabidopsis thaliana GN=LBD40 PE=2 SV=1//1.30854e-123
BnaA02g12850D	105.15	17.356	2.5989	1.3636e-08	4.2916e-09	sp|O49347|PSBY_ARATH Photosystem II core complex proteins psbY, chloroplastic OS=Arabidopsis thaliana GN=PSBY PE=2 SV=1//1.21665e-52
BnaA02g13320D	11.1651	42.0082	-1.9117	9.3975e-11	1.1552e-28	-//-
BnaA02g13680D	630.9	136.232	2.2113	7.3892e-31	0.0015117	-//-
BnaA02g14080D	20.4223	0	4.8664	9.6712e-05	3.9358e-09	sp|P0DH91|ARF2B_ARATH ADP-ribosylation factor 2-B OS=Arabidopsis thaliana GN=ARF2-B PE=2 SV=1//2.18906e-132
BnaA02g14900D	30.6688	64.6336	-1.0755	8.5833e-11	5.3256e-76	sp|Q9S7N2|TAA1_ARATH L-tryptophan--pyruvate aminotransferase 1 OS=Arabidopsis thaliana GN=TAA1 PE=1 SV=1//0
BnaA02g14990D	161.682	436.443	-1.4326	1.2905e-78	8.7415e-16	sp|A1L2F6|TM205_DANRE Transmembrane protein 205 OS=Danio rerio GN=tmem205 PE=2 SV=1//3.94138e-10
BnaA02g15750D	88.1197	1.17918	6.2236	1.0108e-17	9.9911e-07	sp|P26587|TIP31_ARATH Aquaporin TIP3-1 OS=Arabidopsis thaliana GN=TIP3-1 PE=2 SV=1//5.15186e-144
BnaA02g16380D	36.6753	0	6.374	3.0334e-08	8.636e-23	sp|Q8LCP6|GUN10_ARATH Endoglucanase 10 OS=Arabidopsis thaliana GN=At1g75680 PE=2 SV=2//0
BnaA02g17370D	46.1445	128.457	-1.477	7.0318e-25	2.5977e-10	-//-
BnaA02g17410D	1.90797	31.9852	-4.0673	4.8876e-12	4.8349e-05	sp|Q9C9K7|AHL29_ARATH AT-hook motif nuclear-localized protein 29 OS=Arabidopsis thaliana GN=AHL29 PE=1 SV=1//7.45761e-57
BnaA02g18130D	5.08791	21.3726	-2.0706	2.0227e-06	3.5767e-25	sp|Q9SRG3|PDI12_ARATH Protein disulfide isomerase-like 1-2 OS=Arabidopsis thaliana GN=PDIL1-2 PE=2 SV=1//0
BnaA02g18370D	15.617	95.4396	-2.6115	2.5937e-27	2.6935e-20	sp|Q42602|C89A2_ARATH Cytochrome P450 89A2 OS=Arabidopsis thaliana GN=CYP89A2 PE=2 SV=2//0
BnaA02g20200D	15.1224	80.7367	-2.4165	2.4331e-22	0.00030274	sp|Q9ZSK1|GTOMC_ARATH Tocopherol O-methyltransferase, chloroplastic OS=Arabidopsis thaliana GN=VTE4 PE=2 SV=2//0
BnaA02g20230D	11.3771	26.2735	-1.2075	1.5659e-05	0.00029485	sp|O04294|IMPA3_ARATH Importin subunit alpha-3 OS=Arabidopsis thaliana GN=IMPA3 PE=1 SV=2//0
BnaA02g20480D	4.16926	17.6508	-2.0819	1.5198e-05	1.311e-05	sp|Q9SU40|SKU5_ARATH Monocopper oxidase-like protein SKU5 OS=Arabidopsis thaliana GN=SKU5 PE=1 SV=1//0
BnaA02g21300D	5.93589	24.2837	-2.0324	4.8608e-07	0.00015787	-//-
BnaA02g21450D	37.9473	3.24273	3.5487	7.5187e-06	0	sp|P33524|CRU2_BRANA Cruciferin BnC2 OS=Brassica napus GN=BnC2 PE=3 SV=2//0
BnaA02g22500D	4226	19.0879	7.7905	0	6.0754e-12	-//-
BnaA02g22630D	69.7467	0	8.0789	9.7206e-14	2.6809e-13	sp|Q9FH82|PAE11_ARATH Pectin acetylesterase 11 OS=Arabidopsis thaliana GN=PAE11 PE=2 SV=1//0
BnaA02g23870D	16.253	61.6488	-1.9234	3.7592e-15	7.172e-223	-//-
BnaA02g24080D	118.152	808.952	-2.7754	7.2837e-226	4.7332e-259	-//-
BnaA02g24090D	66.7081	828.703	-3.6349	4.3853e-262	3.9965e-38	sp|Q9FNL7|PTR3_ARATH Protein NRT1/ PTR FAMILY 5.2 OS=Arabidopsis thaliana GN=NPF5.2 PE=2 SV=1//0
BnaA02g24250D	242.029	8.88067	4.7684	1.8371e-40	9.3152e-16	sp|P52177|TPT1_BRAOB Triose phosphate/phosphate translocator, chloroplastic OS=Brassica oleracea var. botrytis GN=TPT PE=2 SV=1//0
BnaA02g24310D	52.5044	111.616	-1.088	1.0788e-17	6.4548e-42	sp|Q8GT41|PLA1_PLAAC Putative invertase inhibitor OS=Platanus acerifolia PE=1 SV=1//2.1517e-28
BnaA02g24840D	1.69597	134.279	-6.307	2.6452e-44	5.2769e-05	sp|Q09152|FPPS1_ARATH Farnesyl pyrophosphate synthase 1, mitochondrial OS=Arabidopsis thaliana GN=FPS1 PE=2 SV=2//0
BnaA02g25720D	16.8184	34.8962	-1.053	2.2245e-06	0.00091001	sp|Q9ZPS3|DCE4_ARATH Glutamate decarboxylase 4 OS=Arabidopsis thaliana GN=GAD4 PE=1 SV=1//0
BnaA02g26140D	1.27198	11.8655	-3.2216	5.4187e-05	1.8056e-19	sp|Q39182|DEF02_ARATH Defensin-like protein 2 OS=Arabidopsis thaliana GN=PDF2.2 PE=2 SV=1//1.31055e-30
BnaA02g26210D	20.069	85.3429	-2.0883	1.6954e-21	0.0049698	-//-
BnaA02g26220D	0	9.21231	-7.0264	0.00038191	2.5122e-26	sp|Q38814|THI4_ARATH Thiamine thiazole synthase, chloroplastic OS=Arabidopsis thaliana GN=THI1 PE=1 SV=1//0
BnaA02g27980D	893.352	240.884	1.8909	1.7456e-28	9.8021e-06	sp|Q9LSE2|ICE1_ARATH Transcription factor ICE1 OS=Arabidopsis thaliana GN=SCRM PE=1 SV=1//0
BnaA02g28220D	15.5464	36.2228	-1.2203	3.5506e-07	7.9322e-08	sp|Q9LSD0|RIR2C_ARATH Ribonucleoside-diphosphate reductase small chain C OS=Arabidopsis thaliana GN=TSO2 PE=1 SV=1//0
BnaA02g28570D	4.23992	28.4108	-2.7443	2.0634e-09	0	sp|C3S7F1|OLES2_BRANA Oleosin S2-2 OS=Brassica napus GN=S2 PE=1 SV=1//1.17514e-91
BnaA02g29000D	3163.97	61.8331	5.6772	0	2.3624e-26	sp|Q9S7L2|MYB98_ARATH Transcription factor MYB98 OS=Arabidopsis thaliana GN=MYB98 PE=2 SV=1//2.35871e-55
BnaA02g29060D	26.3582	114.38	-2.1175	1.629e-28	2.4361e-07	sp|P36210|RK121_ARATH 50S ribosomal protein L12-1, chloroplastic OS=Arabidopsis thaliana GN=RPL12A PE=2 SV=1//1.15561e-43
BnaA02g29080D	24.7329	51.8469	-1.0678	6.7365e-09	2.5481e-05	sp|Q9LH85|RLA23_ARATH 60S acidic ribosomal protein P2-3 OS=Arabidopsis thaliana GN=RPP2C PE=1 SV=1//4.47345e-25
BnaA02g29320D	7.41986	25.3154	-1.7706	1.0074e-06	0.00035842	sp|O65351|SBT17_ARATH Subtilisin-like protease SBT1.7 OS=Arabidopsis thaliana GN=SBT1.7 PE=1 SV=1//3.29842e-97
BnaA02g29970D	2.26129	14.6292	-2.6936	1.8922e-05	4.7667e-14	sp|P84239|H3_URECA Histone H3 OS=Urechis caupo PE=1 SV=2//1.10712e-38
BnaA02g30070D	2.54395	43.7032	-4.1026	6.2678e-16	0.00054577	sp|Q9LV66|Y5848_ARATH Uncharacterized protein At5g48480 OS=Arabidopsis thaliana GN=At5g48480 PE=1 SV=1//3.01259e-27
BnaA02g30200D	1.20131	12.4182	-3.3698	3.0329e-05	6.8698e-39	sp|P17818|CHSY_MATIN Chalcone synthase OS=Matthiola incana GN=CHS PE=2 SV=1//0
BnaA02g30320D	4.38125	118.507	-4.7575	3.06e-41	7.519e-133	sp|Q9FGY1|BXL1_ARATH Beta-D-xylosidase 1 OS=Arabidopsis thaliana GN=BXL1 PE=1 SV=1//0
BnaA02g30740D	61.0549	468.17	-2.9389	1.1521e-135	1.0612e-13	sp|Q8L8A5|GIF1_ARATH GRF1-interacting factor 1 OS=Arabidopsis thaliana GN=GIF1 PE=1 SV=1//1.14327e-38
BnaA02g31040D	13.7091	59.4379	-2.1163	1.4275e-15	0.0014202	sp|O81488|ALFL4_ARATH PHD finger protein ALFIN-LIKE 4 OS=Arabidopsis thaliana GN=AL4 PE=1 SV=2//1.79216e-93
BnaA02g31560D	6.92521	18.8668	-1.4459	9.0055e-05	1.1159e-14	sp|Q9FPT1|UBP12_ARATH Ubiquitin carboxyl-terminal hydrolase 12 OS=Arabidopsis thaliana GN=UBP12 PE=1 SV=2//2.35747e-07
BnaA02g31590D	1.6253	44.735	-4.7826	1.3997e-16	1.5067e-08	sp|O82462|SYEC_ARATH Glutamate--tRNA ligase, cytoplasmic OS=Arabidopsis thaliana GN=At5g26707 PE=1 SV=1//0
BnaA02g31710D	25.6515	57.19	-1.1567	3.5784e-10	0.00059988	-//-
BnaA02g31800D	1.6253	12.9709	-2.9965	3.3711e-05	1.2765e-23	-//-
BnaA02g33200D	18.373	95.0711	-2.3714	9.9848e-26	3.1349e-12	sp|Q9LVB8|CXE20_ARATH Probable carboxylesterase 120 OS=Arabidopsis thaliana GN=CXE20 PE=2 SV=1//1.39009e-13
BnaA02g33270D	16.889	59.1799	-1.809	4.8594e-14	4.0509e-149	sp|P17407|21KD_DAUCA 21 kDa protein OS=Daucus carota PE=2 SV=1//6.81739e-60
BnaA02g33370D	63.8108	517.916	-3.0208	5.4855e-152	2.5468e-16	sp|Q9SYX7|HA22B_ARATH HVA22-like protein b OS=Arabidopsis thaliana GN=HVA22B PE=2 SV=2//6.43155e-84
BnaA02g33420D	112.57	5.52739	4.3481	2.8724e-18	4.2904e-06	sp|Q8VYI9|NLTL5_ARATH Non-specific lipid-transfer protein-like protein At5g64080 OS=Arabidopsis thaliana GN=At5g64080 PE=1 SV=1//8.21511e-54
BnaA02g34050D	195.46	51.9943	1.9105	1.4547e-07	2.3138e-05	sp|Q8LCN5|AGP1_ARATH Classical arabinogalactan protein 1 OS=Arabidopsis thaliana GN=AGP1 PE=2 SV=2//6.89531e-12
BnaA02g34140D	2.47329	18.4983	-2.9029	9.0531e-07	7.7011e-07	sp|Q9SZ67|WRK19_ARATH Probable WRKY transcription factor 19 OS=Arabidopsis thaliana GN=WRKY19 PE=2 SV=1//1.63261e-35
BnaA02g34260D	9.25716	32.501	-1.8118	2.3024e-08	1.2796e-07	sp|Q9FLG1|BXL4_ARATH Beta-D-xylosidase 4 OS=Arabidopsis thaliana GN=BXL4 PE=1 SV=1//0
BnaA02g34280D	16.7477	44.1086	-1.3971	3.4026e-09	1.0157e-05	-//-
BnaA02g34540D	70.8067	9.91245	2.8366	3.6916e-07	7.0325e-11	sp|P23321|PSBO1_ARATH Oxygen-evolving enhancer protein 1-1, chloroplastic OS=Arabidopsis thaliana GN=PSBO1 PE=1 SV=2//0
BnaA02g34760D	32.7887	73.2195	-1.159	1.2355e-12	1.5975e-06	sp|O23969|SF21_HELAN Pollen-specific protein SF21 OS=Helianthus annuus GN=SF21 PE=2 SV=1//2.15371e-145
BnaA02g34950D	3.17994	22.9939	-2.8542	5.0209e-08	3.3067e-12	sp|Q38857|XTH22_ARATH Xyloglucan endotransglucosylase/hydrolase protein 22 OS=Arabidopsis thaliana GN=XTH22 PE=1 SV=1//5.75784e-125
BnaA02g35320D	79.8519	3.31643	4.5896	5.1316e-14	9.0587e-43	sp|P42763|ERD14_ARATH Dehydrin ERD14 OS=Arabidopsis thaliana GN=ERD14 PE=1 SV=1//5.01378e-13
BnaA02g36030D	46.4978	190.584	-2.0352	3.6154e-45	6.0361e-54	sp|P23901|ALDR_HORVU Aldose reductase OS=Hordeum vulgare PE=1 SV=1//1.15996e-152
BnaA03g00210D	313.472	7.11191	5.462	2.0004e-56	1.9071e-10	sp|Q96540|FRI1_BRANA Ferritin-1, chloroplastic OS=Brassica napus GN=LSC30 PE=2 SV=1//7.22623e-162
BnaA03g00260D	3.32127	34.4909	-3.3764	3.5474e-12	6.0936e-05	sp|O82089|CCH_ARATH Copper transport protein CCH OS=Arabidopsis thaliana GN=CCH PE=1 SV=1//1.97025e-06
BnaA03g00870D	69.5347	11.1285	2.6435	2.609e-06	3.2606e-16	-//-
BnaA03g00980D	0	53.7631	-6.7485	3.6948e-18	0.0024342	sp|Q39067|CCB12_ARATH Cyclin-B1-2 OS=Arabidopsis thaliana GN=CYCB1-2 PE=1 SV=2//0
BnaA03g01900D	1.27198	10.5757	-3.0556	0.00016789	0.0015225	sp|Q9LY14|MSRA3_ARATH Peptide methionine sulfoxide reductase A3 OS=Arabidopsis thaliana GN=MSRA3 PE=1 SV=1//9.33293e-102
BnaA03g02060D	3.39194	14.3344	-2.0793	9.7548e-05	0.0024517	-//-
BnaA03g02140D	0	9.39656	-4.2321	0.00016936	1.5225e-09	sp|P84239|H3_URECA Histone H3 OS=Urechis caupo PE=1 SV=2//1.10712e-38
BnaA03g02890D	2.96795	31.3587	-3.4013	3.1141e-11	2.4093e-18	-//-
BnaA03g04080D	11.5185	69.7556	-2.5984	2.434e-20	9.605e-06	sp|Q6P819|RCD1_XENTR Cell differentiation protein RCD1 homolog OS=Xenopus tropicalis GN=rqcd1 PE=2 SV=1//1.42702e-124
BnaA03g04110D	4.38125	22.5149	-2.3615	3.4672e-07	3.8889e-33	sp|Q9FNB0|CHLH_ARATH Magnesium-chelatase subunit ChlH, chloroplastic OS=Arabidopsis thaliana GN=CHLH PE=1 SV=1//0
BnaA03g04440D	26.2875	134.131	-2.3512	2.0025e-35	2.8253e-21	sp|P13417|CHS3_SINAL Chalcone synthase 3 OS=Sinapis alba GN=CHS3 PE=2 SV=1//0
BnaA03g04590D	58.7229	137.669	-1.2292	2.4364e-23	1.8186e-08	sp|C0HJB3|MANA_CANEN Alpha-mannosidase OS=Canavalia ensiformis PE=1 SV=1//0
BnaA03g04620D	159.562	31.3956	2.3455	4.3776e-10	0.0017856	sp|Q9FMU6|MPCP3_ARATH Mitochondrial phosphate carrier protein 3, mitochondrial OS=Arabidopsis thaliana GN=MPT3 PE=2 SV=1//0
BnaA03g04680D	8.47984	20.2671	-1.257	0.00011765	0.0019044	sp|Q9LXG9|PCO1_ARATH Plant cysteine oxidase 1 OS=Arabidopsis thaliana GN=PCO1 PE=1 SV=1//7.79838e-164
BnaA03g05200D	51.1617	8.91752	2.5204	0.0001267	0.0037029	sp|Q9LFW3|COBL4_ARATH COBRA-like protein 4 OS=Arabidopsis thaliana GN=COBL4 PE=2 SV=2//0
BnaA03g05560D	2.75595	12.234	-2.1503	0.00027103	0.0017365	sp|Q8W486|Y1491_ARATH Uncharacterized protein At1g04910 OS=Arabidopsis thaliana GN=At1g04910 PE=2 SV=1//5.57924e-67
BnaA03g05620D	6.21855	17.7245	-1.5111	0.00011398	0.0049087	sp|Q9SDM8|DCAM3_BRAJU S-adenosylmethionine decarboxylase proenzyme 3 OS=Brassica juncea GN=SAMDC3 PE=2 SV=1//3.07976e-153
BnaA03g05780D	1.05998	9.32286	-3.1367	0.00037678	1.0636e-11	sp|Q56ZZ7|PLST4_ARATH Plastidic glucose transporter 4 OS=Arabidopsis thaliana GN=At5g16150 PE=1 SV=2//0
BnaA03g05850D	35.9687	79.5207	-1.1446	1.7549e-13	2.7815e-07	-//-
BnaA03g05890D	2.19063	23.6204	-3.4306	7.7462e-09	7.7301e-05	-//-
BnaA03g06040D	26.0755	0	6.0074	3.3842e-06	0	sp|P09893|2SSE_BRANA Napin embryo-specific OS=Brassica napus PE=2 SV=1//3.35066e-89
BnaA03g06940D	40968.9	600.569	6.0921	0	1.6871e-10	sp|P24805|TSJT1_TOBAC Stem-specific protein TSJT1 OS=Nicotiana tabacum GN=TSJT1 PE=2 SV=1//2.6558e-31
BnaA03g07490D	25.1569	63.4913	-1.3356	3.1051e-12	0.0014316	sp|Q9C5M0|DTC_ARATH Mitochondrial dicarboxylate/tricarboxylate transporter DTC OS=Arabidopsis thaliana GN=DTC PE=1 SV=1//0
BnaA03g07720D	1.34264	11.3864	-3.0842	9.0936e-05	1.8965e-07	-//-
BnaA03g08000D	10.9531	36.5913	-1.7402	5.153e-09	0.0047902	sp|Q9FFC0|H2B10_ARATH Histone H2B.10 OS=Arabidopsis thaliana GN=At5g22880 PE=1 SV=3//4.0486e-60
BnaA03g08700D	1.05998	9.35971	-3.1424	0.00036468	0.0022561	sp|P38389|SC61B_ARATH Protein transport protein Sec61 subunit beta OS=Arabidopsis thaliana GN=At2g45070 PE=1 SV=1//2.64093e-14
BnaA03g08900D	148.963	45.9879	1.6956	0.00015371	1.1549e-14	sp|Q9FFC0|H2B10_ARATH Histone H2B.10 OS=Arabidopsis thaliana GN=At5g22880 PE=1 SV=3//3.61304e-60
BnaA03g09170D	6.85454	52.1049	-2.9263	1.4548e-16	5.3074e-07	sp|Q9FJE8|H2A7_ARATH Probable histone H2A.7 OS=Arabidopsis thaliana GN=At5g59870 PE=1 SV=1//6.69067e-67
BnaA03g09200D	2.33196	23.0308	-3.304	1.5488e-08	6.0923e-23	sp|Q8LFM2|GASAA_ARATH Gibberellin-regulated protein 10 OS=Arabidopsis thaliana GN=GASA10 PE=2 SV=1//3.98038e-35
BnaA03g09220D	24.8035	102.109	-2.0415	4.939e-25	2.1163e-15	sp|P0CG89|H4_SOYBN Histone H4 OS=Glycine max PE=3 SV=1//3.58019e-51
BnaA03g09320D	13.8504	64.6704	-2.2232	2.5112e-17	6.5e-08	sp|Q46036|BLC_CITFR Outer membrane lipoprotein Blc OS=Citrobacter freundii PE=3 SV=1//9.8689e-25
BnaA03g09920D	66.9201	5.45369	3.6171	1.67e-09	2.4774e-09	sp|Q9SK27|ENL1_ARATH Early nodulin-like protein 1 OS=Arabidopsis thaliana GN=At2g25060 PE=1 SV=2//1.01615e-36
BnaA03g10000D	0	40.9395	-9.1783	5.2396e-11	1.8535e-14	sp|Q8W453|DIRL1_ARATH Putative lipid-transfer protein DIR1 OS=Arabidopsis thaliana GN=DIR1 PE=1 SV=1//2.79327e-08
BnaA03g11410D	22.4009	73.1458	-1.7072	2.3579e-16	9.3887e-05	sp|Q9FFT2|CSPLX_ARATH CASP-like protein 2D1 OS=Arabidopsis thaliana GN=At5g54980 PE=2 SV=1//1.03628e-95
BnaA03g11650D	32.8594	1.84246	4.1566	4.2155e-06	8.0416e-09	sp|Q9FK25|OMT1_ARATH Flavone 3&apos;-O-methyltransferase 1 OS=Arabidopsis thaliana GN=OMT1 PE=1 SV=1//0
BnaA03g11990D	162.954	31.5798	2.3674	1.8297e-10	0.0044374	sp|Q0WUQ1|BAG1_ARATH BAG family molecular chaperone regulator 1 OS=Arabidopsis thaliana GN=BAG1 PE=1 SV=1//6.52689e-173
BnaA03g12820D	5.22924	15.145	-1.5342	0.00033428	1.7076e-07	sp|Q9FHN5|PME59_ARATH Probable pectinesterase/pectinesterase inhibitor 59 OS=Arabidopsis thaliana GN=PME59 PE=2 SV=1//0
BnaA03g13120D	47.1338	1.76876	4.7359	4.6064e-09	1.0165e-12	sp|P48624|FAD3E_BRANA Omega-3 fatty acid desaturase, endoplasmic reticulum OS=Brassica napus GN=FAD3 PE=2 SV=1//0
BnaA03g13590D	89.8157	4.75355	4.2399	1.5105e-14	2.0308e-05	sp|Q84VY2|NET4B_ARATH Protein NETWORKED 4B OS=Arabidopsis thaliana GN=NET4B PE=2 SV=1//1.43589e-92
BnaA03g14020D	42.7525	3.16904	3.7539	7.8807e-07	2.6939e-06	sp|P26569|H12_ARATH Histone H1.2 OS=Arabidopsis thaliana GN=At2g30620 PE=1 SV=1//5.2061e-22
BnaA03g14070D	21.1996	44.2928	-1.063	8.8173e-08	1.1606e-13	sp|O80852|GSTF9_ARATH Glutathione S-transferase F9 OS=Arabidopsis thaliana GN=GSTF9 PE=1 SV=1//2.8159e-142
BnaA03g14140D	163.802	21.4831	2.9307	1.5709e-15	3.4991e-09	sp|O04922|GPX2_ARATH Probable glutathione peroxidase 2 OS=Arabidopsis thaliana GN=GPX2 PE=1 SV=1//5.51819e-113
BnaA03g14580D	21.1289	54.4264	-1.3651	7.5624e-11	7.0769e-08	sp|Q8H038|KATAM_ORYSJ Xyloglucan galactosyltransferase KATAMARI1 homolog OS=Oryza sativa subsp. japonica GN=Os03g0144800 PE=2 SV=1//6.70784e-137
BnaA03g14810D	148.468	29.2583	2.3432	1.8296e-09	2.7084e-09	-//-
BnaA03g14850D	12.7198	44.6613	-1.812	5.7473e-11	0.0013323	-//-
BnaA03g15020D	0	11.6812	-7.369	8.384e-05	3.8629e-08	-//-
BnaA03g15480D	45.4378	0	7.4607	9.6496e-10	9.0021e-06	sp|P13851|CB21_SINAL Chlorophyll a-b binding protein 1, chloroplastic OS=Sinapis alba GN=CAB1 PE=3 SV=1//0
BnaA03g15830D	15.1224	35.8912	-1.2469	3.2335e-07	0.00017582	sp|O82179|GCSH2_ARATH Glycine cleavage system H protein 2, mitochondrial OS=Arabidopsis thaliana GN=GDH2 PE=2 SV=1//3.55286e-100
BnaA03g16100D	15.2637	31.285	-1.0354	8.4799e-06	4.2601e-17	sp|Q8RWC5|FLA16_ARATH Fasciclin-like arabinogalactan protein 16 OS=Arabidopsis thaliana GN=FLA16 PE=2 SV=1//0
BnaA03g16360D	9.04517	62.4226	-2.7869	4.5957e-19	3.8972e-09	sp|Q42580|PER21_ARATH Peroxidase 21 OS=Arabidopsis thaliana GN=PER21 PE=1 SV=1//0
BnaA03g17000D	20.8463	53.9473	-1.3718	8.4576e-11	6.8842e-07	sp|Q9ZUS1|WTR13_ARATH WAT1-related protein At2g37460 OS=Arabidopsis thaliana GN=At2g37460 PE=2 SV=1//0
BnaA03g17230D	111.863	19.8249	2.4964	2.0398e-08	3.089e-14	sp|Q9SR77|HBPL1_ARATH Heme-binding-like protein At3g10130, chloroplastic OS=Arabidopsis thaliana GN=At3g10130 PE=2 SV=1//2.40565e-11
BnaA03g17520D	84.3745	2.17411	5.2783	4.0089e-16	0.00030358	sp|Q96247|AUX1_ARATH Auxin transporter protein 1 OS=Arabidopsis thaliana GN=AUX1 PE=1 SV=1//0
BnaA03g17600D	9.32783	23.9889	-1.3628	1.5708e-05	1.131e-56	-//-
BnaA03g17700D	33.7074	212.178	-2.6541	3.6475e-59	3.2258e-17	-//-
BnaA03g17940D	1.41331	52.6207	-5.2185	3.46e-19	1.0569e-05	sp|Q9ZVJ2|AMERL_ARATH Uncharacterized protein At2g38710 OS=Arabidopsis thaliana GN=At2g38710 PE=2 SV=1//1.56244e-142
BnaA03g18040D	18.6557	39.4287	-1.0796	3.8529e-07	5.4561e-07	sp|Q9ZVJ6|ANXD4_ARATH Annexin D4 OS=Arabidopsis thaliana GN=ANN4 PE=2 SV=1//0
BnaA03g18070D	0	21.0041	-4.515	1.5962e-08	5.9909e-08	sp|Q9M1G6|BZP25_ARATH Basic leucine zipper 25 OS=Arabidopsis thaliana GN=BZIP25 PE=1 SV=1//1.95543e-64
BnaA03g18190D	8.47984	34.8962	-2.041	1.5349e-09	1.8995e-05	sp|O80959|PLP6_ARATH Patatin-like protein 6 OS=Arabidopsis thaliana GN=PLP6 PE=2 SV=1//0
BnaA03g18490D	6.14789	24.0626	-1.9686	7.3104e-07	0.0044651	sp|O80950|JAL22_ARATH Jacalin-related lectin 22 OS=Arabidopsis thaliana GN=JAL22 PE=1 SV=1//0
BnaA03g18540D	0	8.65958	-5.9371	0.00033652	5.2432e-09	sp|P10896|RCA_ARATH Ribulose bisphosphate carboxylase/oxygenase activase, chloroplastic OS=Arabidopsis thaliana GN=RCA PE=1 SV=2//0
BnaA03g18710D	12.2251	43.1136	-1.8183	1.165e-10	1.2002e-08	sp|O22203|C98A3_ARATH Cytochrome P450 98A3 OS=Arabidopsis thaliana GN=CYP98A3 PE=1 SV=1//0
BnaA03g19280D	187.617	40.4236	2.2145	2.8056e-10	3.6829e-06	sp|Q9SLG8|SSL2_ARATH Protein STRICTOSIDINE SYNTHASE-LIKE 2 OS=Arabidopsis thaliana GN=SSL2 PE=2 SV=1//0
BnaA03g19400D	19.5036	42.0082	-1.1069	1.2369e-07	1.4029e-16	sp|Q42330|DF192_ARATH Defensin-like protein 192 OS=Arabidopsis thaliana GN=ATTI7 PE=2 SV=2//5.5401e-38
BnaA03g20280D	94.1969	0	7.5576	1.5597e-18	2.7634e-81	sp|P29108|STAD_BRANA Acyl-[acyl-carrier-protein] desaturase, chloroplastic OS=Brassica napus PE=2 SV=1//0
BnaA03g20420D	2794.04	759.279	1.8796	6.2531e-84	0.0023088	sp|O80517|BCB2_ARATH Uclacyanin-2 OS=Arabidopsis thaliana GN=At2g44790 PE=1 SV=1//3.55236e-33
BnaA03g20930D	1.55464	11.0916	-2.8348	0.00015776	1.5556e-18	sp|O22149|PME17_ARATH Probable pectinesterase/pectinesterase inhibitor 17 OS=Arabidopsis thaliana GN=PME17 PE=2 SV=2//0
BnaA03g21140D	1.34264	56.8953	-5.4052	1.5465e-20	2.411e-59	sp|Q06611|PIP12_ARATH Aquaporin PIP1-2 OS=Arabidopsis thaliana GN=PIP1-2 PE=1 SV=1//0
BnaA03g21210D	70.8067	272.5	-1.9443	7.5176e-62	0.0033373	sp|Q9ZPY9|P4KG4_ARATH Phosphatidylinositol 4-kinase gamma 4 OS=Arabidopsis thaliana GN=PI4KG4 PE=1 SV=1//1.35759e-09
BnaA03g21450D	17.1717	0	5.2792	0.00024106	0.00037377	sp|P0CG89|H4_SOYBN Histone H4 OS=Glycine max PE=3 SV=1//3.58019e-51
BnaA03g22040D	0	12.0866	-4.2483	1.9825e-05	0.00040748	sp|B9DFU2|MAX1_ARATH Cytochrome P450 711A1 OS=Arabidopsis thaliana GN=CYP711A1 PE=2 SV=1//0
BnaA03g22900D	2.54395	14.8871	-2.5489	2.1911e-05	5.9476e-10	sp|Q42377|EC2_ARATH EC protein homolog 2 OS=Arabidopsis thaliana GN=At2g23240 PE=2 SV=2//1.02703e-28
BnaA03g23200D	63.8108	0	9.173	1.1646e-11	4.0266e-159	sp|Q9FGR9|CEP1_ARATH KDEL-tailed cysteine endopeptidase CEP1 OS=Arabidopsis thaliana GN=CEP1 PE=2 SV=1//0
BnaA03g23380D	65.2948	548.096	-3.0694	5.309e-162	1.1038e-06	sp|P0DKC6|HSD1B_ARATH 11-beta-hydroxysteroid dehydrogenase 1B OS=Arabidopsis thaliana GN=HSD1 PE=1 SV=1//4.7864e-170
BnaA03g23490D	48.9004	0	10.374	3.3786e-08	2.1205e-33	sp|P46687|GASA3_ARATH Gibberellin-regulated protein 3 OS=Arabidopsis thaliana GN=GASA3 PE=2 SV=1//4.78993e-28
BnaA03g24060D	287.608	0	11.345	1.0844e-35	7.8764e-05	sp|Q9SSS9|ATPD_ARATH ATP synthase subunit delta, chloroplastic OS=Arabidopsis thaliana GN=ATPD PE=1 SV=1//1.25112e-129
BnaA03g24090D	16.889	34.3067	-1.0224	3.4607e-06	4.2633e-17	sp|O65399|E131_ARATH Glucan endo-1,3-beta-glucosidase 1 OS=Arabidopsis thaliana GN=At1g11820 PE=1 SV=3//1.13559e-23
BnaA03g24100D	18.7263	76.4254	-2.029	4.6108e-19	8.3098e-25	sp|Q9T0G0|HSD5_ARATH 11-beta-hydroxysteroid dehydrogenase-like 5 OS=Arabidopsis thaliana GN=HSD5 PE=2 SV=1//0
BnaA03g24220D	158.361	0	9.0693	6.1889e-27	0.0022561	sp|Q00326|MYRO_BRANA Myrosinase OS=Brassica napus PE=2 SV=1//0
BnaA03g24520D	20.9876	0	4.3988	0.00015372	0.00013977	sp|O64637|C76C2_ARATH Cytochrome P450 76C2 OS=Arabidopsis thaliana GN=CYP76C2 PE=2 SV=1//8.56185e-118
BnaA03g25060D	24.3796	0	6.1999	6.5547e-06	0.00024648	sp|Q9SU40|SKU5_ARATH Monocopper oxidase-like protein SKU5 OS=Arabidopsis thaliana GN=SKU5 PE=1 SV=1//0
BnaA03g25100D	8.19718	22.9939	-1.4881	1.2433e-05	1.7816e-08	sp|Q94FZ9|PAP1_BRACM Plastid lipid-associated protein 1, chloroplastic OS=Brassica campestris GN=PAP1 PE=1 SV=1//0
BnaA03g25300D	12.0131	41.1606	-1.7767	4.2821e-10	0.0003728	sp|Q01908|ATPG1_ARATH ATP synthase gamma chain 1, chloroplastic OS=Arabidopsis thaliana GN=ATPC1 PE=1 SV=1//0
BnaA03g25540D	9.53983	23.9152	-1.3259	1.9747e-05	0.0016341	sp|Q8LDW9|XTH9_ARATH Xyloglucan endotransglucosylase/hydrolase protein 9 OS=Arabidopsis thaliana GN=XTH9 PE=2 SV=2//0
BnaA03g25760D	0	10.4283	-3.6203	0.00010604	1.4231e-42	sp|Q8L7D5|THAH_ARATH Cytochrome P450 708A2 OS=Arabidopsis thaliana GN=CYP708A2 PE=2 SV=3//4.96536e-87
BnaA03g25800D	9.61049	135.053	-3.8128	5.7052e-45	2.4064e-26	-//-
BnaA03g26670D	149.104	2.5426	5.8739	1.6636e-28	7.9642e-05	sp|Q0WV12|ANL2_ARATH Homeobox-leucine zipper protein ANTHOCYANINLESS 2 OS=Arabidopsis thaliana GN=ANL2 PE=2 SV=1//0
BnaA03g27000D	3.32127	18.2035	-2.4544	3.5021e-06	3.9716e-288	sp|Q9SS97|PP205_ARATH Putative pentatricopeptide repeat-containing protein At3g01580 OS=Arabidopsis thaliana GN=PCMP-E87 PE=3 SV=2//2.03852e-29
BnaA03g27410D	1892.28	81.5106	4.537	3.4674e-291	1.0251e-06	sp|Q9SRT9|RGP1_ARATH UDP-arabinopyranose mutase 1 OS=Arabidopsis thaliana GN=RGP1 PE=1 SV=1//0
BnaA03g27800D	16.3237	40.5342	-1.3122	3.1213e-08	3.6651e-14	-//-
BnaA03g27910D	78.5799	0	6.5989	4.7801e-16	1.0938e-06	sp|Q96300|14337_ARATH 14-3-3-like protein GF14 nu OS=Arabidopsis thaliana GN=GRF7 PE=1 SV=1//1.78504e-179
BnaA03g27950D	6.21855	27.9686	-2.1692	3.3443e-08	7.7255e-15	sp|Q8LFD1|LPP3_ARATH Putative lipid phosphate phosphatase 3, chloroplastic OS=Arabidopsis thaliana GN=LPP3 PE=2 SV=1//3.96907e-173
BnaA03g28040D	4.02793	48.1251	-3.5787	9.594e-17	0.00016785	sp|Q9M879|STAD5_ARATH Acyl-[acyl-carrier-protein] desaturase 5, chloroplastic OS=Arabidopsis thaliana GN=S-ACP-DES5 PE=1 SV=1//0
BnaA03g28050D	126.986	32.2063	1.9793	8.0574e-06	1.1801e-07	-//-
BnaA03g28420D	1.55464	23.7309	-3.9321	3.1223e-09	2.2317e-07	sp|P82732|DF184_ARATH Putative defensin-like protein 184 OS=Arabidopsis thaliana GN=LCR18 PE=3 SV=1//1.64154e-20
BnaA03g28890D	0	22.1464	-4.7069	6.1393e-09	8.8058e-06	sp|Q9SR87|LRK61_ARATH Probable L-type lectin-domain containing receptor kinase VI.1 OS=Arabidopsis thaliana GN=LECRK61 PE=2 SV=1//1.1206e-06
BnaA03g30950D	1.90797	18.83	-3.3029	3.1552e-07	7.0164e-51	sp|O22666|RGP3_ARATH UDP-arabinopyranose mutase 3 OS=Arabidopsis thaliana GN=RGP3 PE=1 SV=2//2.44072e-114
BnaA03g31000D	1.55464	168.512	-6.7601	2.4628e-53	0.00031769	sp|Q9SNB4|PCL1_ARATH Transcription factor LUX OS=Arabidopsis thaliana GN=LUX PE=1 SV=1//1.61093e-21
BnaA03g31420D	6.07722	20.046	-1.7218	1.6523e-05	8.9966e-05	-//-
BnaA03g31700D	0	17.0612	-7.9155	4.0106e-06	6.5873e-07	sp|Q6XMI3|BSMT1_ARATH Salicylate/benzoate carboxyl methyltransferase OS=Arabidopsis thaliana GN=BSMT1 PE=1 SV=1//0
BnaA03g31730D	15.8997	40.7184	-1.3567	1.9436e-08	1.8304e-09	-//-
BnaA03g31910D	5.65323	35.3384	-2.6441	3.7962e-11	9.6264e-09	sp|Q9LHA8|MD37C_ARATH Probable mediator of RNA polymerase II transcription subunit 37c OS=Arabidopsis thaliana GN=MED37C PE=1 SV=1//0
BnaA03g32320D	63.3868	3.68493	4.1045	2.2177e-10	0.0027156	sp|Q9ZUE0|PEK12_ARATH Proline-rich receptor-like protein kinase PERK12 OS=Arabidopsis thaliana GN=PERK12 PE=2 SV=2//4.24738e-95
BnaA03g32990D	1.76663	11.2022	-2.6647	0.00019063	0.00024607	sp|Q3EB59|CSPLF_ARATH CASP-like protein 3A1 OS=Arabidopsis thaliana GN=At3g16300 PE=3 SV=1//7.57336e-81
BnaA03g34120D	0	12.5287	-4.6472	1.2408e-05	1.3625e-18	sp|P42736|RAP23_ARATH Ethylene-responsive transcription factor RAP2-3 OS=Arabidopsis thaliana GN=RAP2-3 PE=1 SV=2//5.56839e-119
BnaA03g34290D	5.01724	60.2854	-3.5868	1.3473e-20	2.5711e-07	-//-
BnaA03g34830D	42.3286	1.03178	5.3584	7.1234e-09	2.1814e-11	sp|Q9LJL9|CAMK2_ARATH CDPK-related kinase 2 OS=Arabidopsis thaliana GN=CRK2 PE=1 SV=1//0
BnaA03g35100D	3.25061	37.0704	-3.5115	3.6768e-13	1.5176e-186	sp|Q9FPT1|UBP12_ARATH Ubiquitin carboxyl-terminal hydrolase 12 OS=Arabidopsis thaliana GN=UBP12 PE=1 SV=2//8.56826e-08
BnaA03g35700D	1076.94	24.1363	5.4796	1.7035e-189	9.4245e-05	-//-
BnaA03g35710D	60.4896	8.84382	2.7739	4.2338e-06	2.8318e-276	sp|Q9FPT1|UBP12_ARATH Ubiquitin carboxyl-terminal hydrolase 12 OS=Arabidopsis thaliana GN=UBP12 PE=1 SV=2//6.3008e-07
BnaA03g35720D	1743.31	3.31643	9.038	2.5227e-279	4.7126e-05	sp|Q9LYT3|TT12_ARATH Protein TRANSPARENT TESTA 12 OS=Arabidopsis thaliana GN=TT12 PE=2 SV=1//6.4666e-140
BnaA03g36380D	1.48397	16.0294	-3.4332	1.9631e-06	3.6409e-09	sp|Q9LIS3|GAE6_ARATH UDP-glucuronate 4-epimerase 6 OS=Arabidopsis thaliana GN=GAE6 PE=1 SV=1//0
BnaA03g37120D	4.73458	33.0538	-2.8035	7.8819e-11	1.3303e-15	sp|Q9LHF1|LRX4_ARATH Leucine-rich repeat extensin-like protein 4 OS=Arabidopsis thaliana GN=LRX4 PE=2 SV=1//0
BnaA03g37360D	49.8898	108.3	-1.1182	1.5596e-17	0.000124	sp|Q611C8|ERD2_CAEBR ER lumen protein-retaining receptor OS=Caenorhabditis briggsae GN=erd-2 PE=3 SV=1//5.65942e-30
BnaA03g37720D	115.326	27.4158	2.0726	5.7222e-06	2.6544e-13	sp|Q9SJ81|FLA7_ARATH Fasciclin-like arabinogalactan protein 7 OS=Arabidopsis thaliana GN=FLA7 PE=1 SV=1//7.39089e-110
BnaA03g37810D	26.1462	73.9933	-1.5008	3.7173e-15	0.0035116	sp|Q2V4G3|DF117_ARATH Defensin-like protein 117 OS=Arabidopsis thaliana GN=At1g58055 PE=3 SV=1//2.89517e-14
BnaA03g37850D	0	8.91752	-4.1566	0.00025521	0.00080137	-//-
BnaA03g38050D	2.40262	13.7816	-2.5201	4.709e-05	1.0047e-06	sp|O80786|MCM5_ARATH DNA replication licensing factor MCM5 OS=Arabidopsis thaliana GN=MCM5 PE=1 SV=1//0
BnaA03g38130D	4.31059	25.3154	-2.5541	3.0538e-08	1.7506e-05	sp|Q56YA5|SGAT_ARATH Serine--glyoxylate aminotransferase OS=Arabidopsis thaliana GN=AGT1 PE=1 SV=2//0
BnaA03g38340D	8.40918	27.0842	-1.6874	6.7061e-07	1.1037e-07	sp|Q9ZQI7|ALD1_ARATH Aminotransferase ALD1 OS=Arabidopsis thaliana GN=ALD1 PE=1 SV=2//0
BnaA03g38440D	12.9318	39.7972	-1.6217	2.9135e-09	5.4697e-09	sp|O82328|GASA7_ARATH Gibberellin-regulated protein 7 OS=Arabidopsis thaliana GN=GASA7 PE=3 SV=1//5.23919e-33
BnaA03g38750D	63.8108	3.50068	4.1881	1.2182e-10	2.0711e-152	sp|Q9SUQ8|DIR6_ARATH Dirigent protein 6 OS=Arabidopsis thaliana GN=DIR6 PE=1 SV=1//8.27129e-77
BnaA03g38820D	6.28922	484.089	-6.2662	2.7677e-155	0.000757	sp|Q0WVF5|MCM4_ARATH DNA replication licensing factor MCM4 OS=Arabidopsis thaliana GN=MCM4 PE=1 SV=1//0
BnaA03g39110D	3.10928	14.8871	-2.2594	4.4186e-05	0.0027798	sp|O49608|MYB32_ARATH Transcription factor MYB32 OS=Arabidopsis thaliana GN=MYB32 PE=2 SV=1//5.95061e-107
BnaA03g39240D	2.33196	12.0129	-2.365	0.00019594	0.00058312	sp|O82660|P2SAF_ARATH Photosystem II stability/assembly factor HCF136, chloroplastic OS=Arabidopsis thaliana GN=HCF136 PE=1 SV=1//0
BnaA03g39590D	12.8611	26.7894	-1.0586	3.2665e-05	5.4993e-08	sp|Q9FN48|CAS_ARATH Calcium sensing receptor, chloroplastic OS=Arabidopsis thaliana GN=CAS PE=1 SV=1//0
BnaA03g39650D	7.91452	34.233	-2.1128	1.4041e-09	0.00035591	sp|Q6YUL8|BC2_ORYSJ Kinesin-like protein BC2 OS=Oryza sativa subsp. japonica GN=BC2 PE=1 SV=1//0
BnaA03g39840D	1.20131	12.9709	-3.4326	1.8758e-05	0.00074428	sp|Q9SD20|MS5L2_ARATH Protein POLLENLESS 3-LIKE 2 OS=Arabidopsis thaliana GN=At3g51280 PE=2 SV=1//0
BnaA03g41280D	0	11.4601	-3.7564	4.3271e-05	0.00023546	sp|Q9SV13|SUT31_ARATH Sulfate transporter 3.1 OS=Arabidopsis thaliana GN=SULTR3;1 PE=2 SV=1//0
BnaA03g41530D	4.59325	18.5352	-2.0127	1.1814e-05	0.0016511	sp|Q6ZQK0|CNDD3_MOUSE Condensin-2 complex subunit D3 OS=Mus musculus GN=Ncapd3 PE=1 SV=3//8.14924e-72
BnaA03g42240D	5.5119	16.9507	-1.6207	0.00010736	1.434e-06	sp|Q0WMZ5|OP162_ARATH Outer envelope pore protein 16-2, chloroplastic OS=Arabidopsis thaliana GN=OEP162 PE=2 SV=1//6.1838e-86
BnaA03g42410D	36.6753	0	7.637	4.474e-08	3.9979e-05	sp|P43296|RD19A_ARATH Cysteine proteinase RD19a OS=Arabidopsis thaliana GN=RD19A PE=2 SV=1//1.51041e-179
BnaA03g42440D	6.92521	24.0626	-1.7969	1.6405e-06	7.2849e-13	sp|Q84WT8|CYT4_ARATH Cysteine proteinase inhibitor 4 OS=Arabidopsis thaliana GN=CYS4 PE=3 SV=2//2.50558e-17
BnaA03g42640D	28.9728	75.8358	-1.3882	1.0591e-14	0.00012646	sp|P22989|LDHB_HORVU L-lactate dehydrogenase B (Fragment) OS=Hordeum vulgare PE=1 SV=1//4.57141e-162
BnaA03g43000D	15.4757	32.0589	-1.0507	5.8494e-06	0.00041757	sp|P0C042|Y4597_ARATH Uncharacterized protein At4g15970 OS=Arabidopsis thaliana GN=At4g15970 PE=2 SV=1//3.91085e-109
BnaA03g44340D	2.61462	14.9608	-2.5165	2.2521e-05	2.0842e-30	sp|O65434|TPS07_ARATH Putative terpenoid synthase 7 OS=Arabidopsis thaliana GN=TPS07 PE=3 SV=2//0
BnaA03g44440D	168.89	1.84246	6.5183	1.218e-32	0.00014204	sp|P17745|EFTU_ARATH Elongation factor Tu, chloroplastic OS=Arabidopsis thaliana GN=TUFA PE=1 SV=1//8.10792e-144
BnaA03g44530D	8.62118	24.3205	-1.4962	6.6887e-06	1.2103e-08	-//-
BnaA03g44740D	0	27.3422	-6.274	2.8378e-10	1.0601e-05	sp|Q9SVS1|BGL47_ARATH Beta-glucosidase 47 OS=Arabidopsis thaliana GN=BGLU47 PE=3 SV=2//0
BnaA03g44890D	0	16.877	-5.077	3.8683e-07	5.9439e-07	sp|Q38890|GUN25_ARATH Endoglucanase 25 OS=Arabidopsis thaliana GN=KOR PE=1 SV=1//0
BnaA03g46570D	1.97863	22.3307	-3.4965	1.7464e-08	0	sp|P29109|OLEO5_BRANA Oleosin Bn-V (Fragment) OS=Brassica napus PE=2 SV=1//3.02849e-85
BnaA03g47170D	3756.5	24.0994	7.2842	0	1.483e-06	sp|Q04980|LTI65_ARATH Low-temperature-induced 65 kDa protein OS=Arabidopsis thaliana GN=LTI65 PE=2 SV=2//1.0421e-89
BnaA03g47530D	38.654	0	8.4498	4.6452e-08	2.1279e-297	sp|P27740|2SSB_BRANA Napin-B OS=Brassica napus GN=NAPB PE=2 SV=1//3.21051e-80
BnaA03g48460D	1700.35	7.44355	7.8356	1.8198e-300	0	sp|P24565|2SSI_BRANA Napin-1A OS=Brassica napus PE=1 SV=1//8.18281e-61
BnaA03g48490D	12531	7.4067	10.724	0	2.7425e-08	sp|O23144|PPI1_ARATH Proton pump-interactor 1 OS=Arabidopsis thaliana GN=PPI1 PE=1 SV=2//0
BnaA03g48640D	334.742	97.3189	1.7823	6.7042e-10	6.9479e-05	sp|Q9T079|TPS4_ARATH Probable alpha,alpha-trehalose-phosphate synthase [UDP-forming] 4 OS=Arabidopsis thaliana GN=TPS4 PE=3 SV=1//0
BnaA03g48650D	0	14.5186	-5.6827	3.0069e-06	5.5071e-13	sp|O64481|SBT25_ARATH Subtilisin-like protease SBT2.5 OS=Arabidopsis thaliana GN=SBT2.5 PE=2 SV=1//0
BnaA03g49910D	40.2793	88.733	-1.1394	7.9577e-15	0.0016586	sp|O31673|CLPE_BACSU ATP-dependent Clp protease ATP-binding subunit ClpE OS=Bacillus subtilis (strain 168) GN=clpE PE=1 SV=1//3.14897e-10
BnaA03g50100D	6.78388	18.4615	-1.4443	0.00010793	1.9405e-29	-//-
BnaA03g50950D	18.3023	111.653	-2.6089	1.1859e-31	0.00013198	sp|Q9SK27|ENL1_ARATH Early nodulin-like protein 1 OS=Arabidopsis thaliana GN=At2g25060 PE=1 SV=2//2.9296e-53
BnaA03g51730D	0	13.4868	-4.4064	6.1541e-06	8.1397e-05	sp|P46248|AAT5_ARATH Aspartate aminotransferase, chloroplastic OS=Arabidopsis thaliana GN=ASP5 PE=1 SV=2//0
BnaA03g51850D	8.76251	25.3154	-1.5306	3.5909e-06	0.0040452	sp|Q94FY7|TOCC_ARATH Tocopherol cyclase, chloroplastic OS=Arabidopsis thaliana GN=VTE1 PE=2 SV=1//0
BnaA03g52200D	69.1107	15.9189	2.1182	0.00029976	1.5516e-08	sp|Q9SZA4|CDC21_ARATH Cell division cycle 20.1, cofactor of APC complex OS=Arabidopsis thaliana GN=CDC20-1 PE=1 SV=1//0
BnaA03g52440D	8.47984	36.665	-2.1123	3.7072e-10	3.7658e-05	sp|Q39232|SUC1_ARATH Sucrose transport protein SUC1 OS=Arabidopsis thaliana GN=SUC1 PE=1 SV=1//0
BnaA03g52810D	1.90797	16.9875	-3.1544	1.5372e-06	0.00047574	sp|P24068|OCS1_MAIZE Ocs element-binding factor 1 OS=Zea mays GN=OBF1 PE=2 SV=2//6.54069e-18
BnaA03g52920D	10.9531	25.0943	-1.196	2.5972e-05	4.4256e-13	sp|O23141|SPE2_ARATH Arginine decarboxylase 2 OS=Arabidopsis thaliana GN=SPE2 PE=2 SV=1//0
BnaA03g53010D	23.8849	70.5663	-1.5629	6.3397e-15	1.1323e-09	sp|Q9SZU7|KAI2_ARATH Probable esterase KAI2 OS=Arabidopsis thaliana GN=KAI2 PE=1 SV=1//1.24294e-176
BnaA03g53980D	58.7229	1.80561	5.0234	2.2919e-11	8.3537e-09	sp|Q43731|PER50_ARATH Peroxidase 50 OS=Arabidopsis thaliana GN=PER50 PE=1 SV=1//0
BnaA03g54060D	9.68116	39.1339	-2.0152	1.9081e-10	1.9197e-09	sp|P46646|AAT4_ARATH Aspartate aminotransferase, cytoplasmic isozyme 2 OS=Arabidopsis thaliana GN=ASP4 PE=2 SV=2//0
BnaA03g54610D	11.2358	43.1873	-1.9425	3.9984e-11	1.4323e-47	sp|P56170|MT23_BRAJU Metallothionein-like protein type 2, MT2-22 OS=Brassica juncea PE=3 SV=1//4.03375e-24
BnaA03g54880D	54.9777	216.231	-1.9757	5.4103e-50	2.5358e-06	sp|Q84VY2|NET4B_ARATH Protein NETWORKED 4B OS=Arabidopsis thaliana GN=NET4B PE=2 SV=1//9.07747e-11
BnaA03g55220D	10.8825	32.8695	-1.5947	8.2545e-08	1.4099e-43	-//-
BnaA03g55510D	242.382	3.02164	6.3258	5.5769e-46	5.0194e-54	sp|Q8L5A7|SOT15_ARATH Cytosolic sulfotransferase 15 OS=Arabidopsis thaliana GN=SOT15 PE=1 SV=1//0
BnaA03g55570D	405.407	0	10.425	1.6545e-56	9.8234e-13	sp|Q01417|PM1_SOYBN 18 kDa seed maturation protein OS=Glycine max GN=GMPM1 PE=2 SV=1//1.12404e-25
BnaA03g55670D	73.068	0	7.7835	1.4527e-14	2.4005e-124	sp|Q8L778|CESA5_ARATH Cellulose synthase A catalytic subunit 5 [UDP-forming] OS=Arabidopsis thaliana GN=CESA5 PE=1 SV=2//0
BnaA03g55860D	75.6826	466.991	-2.6254	3.8066e-127	0.0015677	-//-
BnaA03g56730D	18.3023	0	5.9562	0.00010108	2.8921e-13	-//-
BnaA03g57280D	93.9849	5.0115	4.2291	4.0759e-15	6.8039e-31	sp|P16476|PEPE_CHICK Embryonic pepsinogen OS=Gallus gallus PE=2 SV=1//4.76907e-34
BnaA03g58620D	2.82661	94.2236	-5.0589	3.855e-33	7.7651e-29	sp|Q8VYL3|APA2_ARATH Aspartic proteinase A2 OS=Arabidopsis thaliana GN=APA2 PE=2 SV=1//0
BnaA03g59920D	212.844	12.6024	4.078	4.8562e-31	0.002443	sp|Q9SSE9|JMJ25_ARATH Lysine-specific demethylase JMJ25 OS=Arabidopsis thaliana GN=JMJ25 PE=1 SV=1//7.69957e-33
BnaA03g60350D	6.50121	17.5402	-1.4319	0.00016858	2.0312e-23	sp|F4HYR6|SBT24_ARATH Subtilisin-like protease SBT2.4 OS=Arabidopsis thaliana GN=SBT2.4 PE=1 SV=1//0
BnaA03g60380D	1.05998	74.2513	-6.1303	1.5996e-25	9.1234e-05	sp|Q9LE82|RAGP1_ARATH RAN GTPase-activating protein 1 OS=Arabidopsis thaliana GN=RANGAP1 PE=1 SV=1//0
BnaA04g00120D	5.5119	21.0778	-1.9351	4.0769e-06	2.2138e-21	-//-
BnaA04g00190D	133.204	0	8.8197	1.9012e-23	2.012e-12	-//-
BnaA04g00580D	144.935	18.4615	2.9728	3.0687e-14	0.00094759	sp|Q9M1B4|SSL13_ARATH Protein STRICTOSIDINE SYNTHASE-LIKE 13 OS=Arabidopsis thaliana GN=SSL13 PE=1 SV=1//0
BnaA04g01590D	11.4478	24.5048	-1.098	5.6576e-05	7.8258e-05	sp|O82089|CCH_ARATH Copper transport protein CCH OS=Arabidopsis thaliana GN=CCH PE=1 SV=1//3.11685e-46
BnaA04g03160D	14.4157	31.7272	-1.1381	3.4343e-06	0.0015872	sp|C0LGP9|IMK3_ARATH Probable leucine-rich repeat receptor-like protein kinase IMK3 OS=Arabidopsis thaliana GN=IMK3 PE=1 SV=1//0
BnaA04g03250D	0	10.4652	-3.6254	0.00010268	0.00096183	sp|P25859|CKB11_ARATH Cyclin-dependent kinase B1-1 OS=Arabidopsis thaliana GN=CDKB1-1 PE=1 SV=2//0
BnaA04g04280D	0	11.1285	-3.7141	5.7667e-05	3.2348e-05	sp|Q9M390|PTR1_ARATH Protein NRT1/ PTR FAMILY 8.1 OS=Arabidopsis thaliana GN=NPF8.1 PE=1 SV=1//0
BnaA04g04310D	5.01724	21.8148	-2.1203	1.302e-06	8.5892e-05	sp|P20075|LEAD8_DAUCA Embryonic protein DC-8 OS=Daucus carota PE=3 SV=1//1.62174e-12
BnaA04g05010D	31.5874	0	9.7435	3.8183e-06	6.0709e-62	sp|Q9LFA6|BGAL2_ARATH Beta-galactosidase 2 OS=Arabidopsis thaliana GN=BGAL2 PE=2 SV=2//0
BnaA04g05180D	19.221	204.145	-3.4088	1.8389e-64	1.1462e-08	sp|Q9SCV0|BGA12_ARATH Beta-galactosidase 12 OS=Arabidopsis thaliana GN=BGAL12 PE=2 SV=1//5.26948e-73
BnaA04g05190D	2.19063	27.6001	-3.6553	2.6671e-10	3.4381e-05	sp|Q9FT45|FLA15_ARATH Fasciclin-like arabinogalactan protein 15 OS=Arabidopsis thaliana GN=FLA15 PE=2 SV=1//0
BnaA04g05500D	16.7477	35.5227	-1.0848	1.3893e-06	3.322e-17	sp|Q8L7B2|SCP20_ARATH Serine carboxypeptidase-like 20 OS=Arabidopsis thaliana GN=SCPL20 PE=2 SV=2//0
BnaA04g07190D	0	58.9957	-7.1204	3.5691e-19	1.6625e-12	-//-
BnaA04g07680D	124.018	12.8235	3.2737	2.5149e-14	1.2781e-06	-//-
BnaA04g07770D	1.76663	21.0409	-3.5741	3.9465e-08	0.0043953	-//-
BnaA04g08060D	17.8783	0	4.6744	0.00033036	1.9847e-12	sp|Q56WN1|GLN11_ARATH Glutamine synthetase cytosolic isozyme 1-1 OS=Arabidopsis thaliana GN=GLN1-1 PE=1 SV=2//0
BnaA04g08160D	44.0952	90.7229	-1.0408	3.0234e-14	5.6991e-05	sp|P52550|MYBA_CHICK Myb-related protein A OS=Gallus gallus GN=MYBL1 PE=2 SV=1//5.4727e-31
BnaA04g09530D	3.6746	19.1616	-2.3826	2.4198e-06	0.00019122	sp|Q9FLF0|RS92_ARATH 40S ribosomal protein S9-2 OS=Arabidopsis thaliana GN=RPS9C PE=2 SV=1//5.29754e-120
BnaA04g09660D	116.103	28.3739	2.0328	9.3419e-06	6.6512e-08	sp|Q94CD1|HHT1_ARATH Omega-hydroxypalmitate O-feruloyl transferase OS=Arabidopsis thaliana GN=HHT1 PE=1 SV=1//0
BnaA04g10770D	46.9218	1.32657	5.1445	1.7124e-09	0.0029497	sp|Q9FLM1|GDPD2_ARATH Glycerophosphodiester phosphodiesterase GDPD2 OS=Arabidopsis thaliana GN=GDPD2 PE=2 SV=1//0
BnaA04g10820D	40.0673	5.96958	2.7467	0.00020933	6.5013e-12	sp|P49311|GRP2_SINAL Glycine-rich RNA-binding protein GRP2A OS=Sinapis alba PE=2 SV=1//1.01092e-52
BnaA04g12350D	534.089	160.773	1.7321	1.0448e-13	3.637e-07	-//-
BnaA04g12410D	51.1617	2.91109	4.1354	1.0375e-08	7.4163e-33	sp|Q9S7U0|INO1_WHEAT Inositol-3-phosphate synthase OS=Triticum aestivum GN=MIPS PE=2 SV=1//0
BnaA04g12720D	238.142	13.45	4.1461	3.8849e-35	0.00050774	-//-
BnaA04g12970D	21.9769	0	5.4579	2.7891e-05	2.762e-08	-//-
BnaA04g13370D	26.7115	57.3743	-1.1029	6.7567e-10	7.0616e-07	sp|P34881|DNMT1_ARATH DNA (cytosine-5)-methyltransferase 1 OS=Arabidopsis thaliana GN=DMT1 PE=1 SV=1//2.22041e-08
BnaA04g13390D	14.7691	39.3182	-1.4126	2.0961e-08	0.0021037	sp|O80470|GDL38_ARATH GDSL esterase/lipase At2g23540 OS=Arabidopsis thaliana GN=At2g23540 PE=2 SV=1//0
BnaA04g13700D	22.2596	1.21603	4.1942	0.00014191	0.0015687	sp|O80474|MES4_ARATH Methylesterase 4 OS=Arabidopsis thaliana GN=MES4 PE=1 SV=1//5.5332e-139
BnaA04g13730D	4.31059	15.5135	-1.8476	0.00010118	0.00013369	sp|Q7TMR0|PCP_MOUSE Lysosomal Pro-X carboxypeptidase OS=Mus musculus GN=Prcp PE=2 SV=2//5.5289e-139
BnaA04g14230D	62.5389	9.76505	2.6791	6.2432e-06	6.1362e-29	sp|Q2MHE4|HT1_ARATH Serine/threonine-protein kinase HT1 OS=Arabidopsis thaliana GN=HT1 PE=1 SV=1//1.62199e-89
BnaA04g14300D	64.3762	169.838	-1.3996	3.8047e-31	2.0681e-33	sp|Q570B4|KCS10_ARATH 3-ketoacyl-CoA synthase 10 OS=Arabidopsis thaliana GN=FDH PE=1 SV=2//0
BnaA04g15380D	86.3531	209.709	-1.2801	1.0502e-35	3.2751e-14	-//-
BnaA04g15830D	2130.77	861.83	1.3059	4.2598e-16	3.4915e-07	-//-
BnaA04g15920D	0	29.1109	-8.6863	9.9036e-09	2.6808e-05	sp|Q9ZUY6|AXS1_ARATH UDP-D-apiose/UDP-D-xylose synthase 1 OS=Arabidopsis thaliana GN=AXS1 PE=1 SV=1//0
BnaA04g16090D	13.2144	32.0957	-1.2803	1.0632e-06	6.7073e-07	sp|Q67Y83|SCP51_ARATH Serine carboxypeptidase-like 51 OS=Arabidopsis thaliana GN=SCPL51 PE=2 SV=2//0
BnaA04g16130D	1.8373	21.9622	-3.5794	1.9802e-08	7.7671e-12	sp|Q9ZUV0|U86A2_ARATH UDP-glycosyltransferase 86A2 OS=Arabidopsis thaliana GN=UGT86A2 PE=2 SV=1//0
BnaA04g16230D	9.75182	48.3094	-2.3086	1.2621e-13	2.147e-15	sp|P0CG89|H4_SOYBN Histone H4 OS=Glycine max PE=3 SV=1//3.58019e-51
BnaA04g16620D	40.4206	97.3189	-1.2676	2.5515e-17	8.8896e-17	sp|Q8LPN3|ADCS_ARATH Aminodeoxychorismate synthase, chloroplastic OS=Arabidopsis thaliana GN=ADCS PE=1 SV=1//0
BnaA04g16750D	0	52.6576	-5.9565	9.836e-19	3.1049e-08	sp|O64879|BGL15_ARATH Beta-glucosidase 15 OS=Arabidopsis thaliana GN=BGLU15 PE=1 SV=1//0
BnaA04g17070D	68.4041	5.37999	3.6684	7.6453e-10	1.6844e-05	sp|Q9ZW15|TRNH9_ARATH Tropinone reductase homolog At2g29320 OS=Arabidopsis thaliana GN=At2g29320 PE=2 SV=1//7.972e-165
BnaA04g17080D	51.5151	5.12205	3.3302	6.4224e-07	5.1004e-56	sp|P48624|FAD3E_BRANA Omega-3 fatty acid desaturase, endoplasmic reticulum OS=Brassica napus GN=FAD3 PE=2 SV=1//0
BnaA04g17150D	577.689	63.1228	3.1941	1.6539e-58	2.5241e-05	sp|Q8W4L5|VAL1_ARATH B3 domain-containing transcription repressor VAL1 OS=Arabidopsis thaliana GN=VAL1 PE=1 SV=1//0
BnaA04g17550D	9.68116	28.116	-1.5381	9.9658e-07	0.00015871	sp|Q39194|PSBW_ARATH Photosystem II reaction center W protein, chloroplastic OS=Arabidopsis thaliana GN=PSBW PE=1 SV=2//5.85186e-51
BnaA04g17660D	9.68116	25.3891	-1.391	7.5669e-06	5.2309e-07	sp|O04336|WRK21_ARATH Probable WRKY transcription factor 21 OS=Arabidopsis thaliana GN=WRKY21 PE=2 SV=1//1.00933e-43
BnaA04g17690D	9.96382	33.9382	-1.7681	1.5201e-08	4.0928e-14	sp|Q9SID2|ADS2_ARATH Delta-9 acyl-lipid desaturase 2 OS=Arabidopsis thaliana GN=ADS2 PE=2 SV=2//0
BnaA04g18360D	154.404	18.1667	3.0873	5.3526e-16	7.5497e-12	-//-
BnaA04g19210D	0	36.4071	-5.5496	1.2214e-13	8.8259e-10	-//-
BnaA04g19230D	26.3582	62.3489	-1.2421	1.7628e-11	0.00096516	sp|Q5R533|SERC3_PONAB Serine incorporator 3 OS=Pongo abelii GN=SERINC3 PE=2 SV=1//2.10559e-31
BnaA04g19250D	0	11.0179	-3.8252	5.7935e-05	0.0014718	-//-
BnaA04g19760D	1.90797	12.234	-2.6808	9.3829e-05	0.00025851	-//-
BnaA04g20260D	12.5784	27.8212	-1.1452	1.3132e-05	1.1948e-09	sp|O04291|ATB14_ARATH Homeobox-leucine zipper protein ATHB-14 OS=Arabidopsis thaliana GN=ATHB-14 PE=1 SV=1//0
BnaA04g20300D	4.38125	33.9013	-2.9519	2.4205e-11	9.8697e-24	sp|Q8RWC5|FLA16_ARATH Fasciclin-like arabinogalactan protein 16 OS=Arabidopsis thaliana GN=FLA16 PE=2 SV=1//0
BnaA04g20880D	36.534	119.797	-1.7133	7.7023e-26	2.9226e-10	sp|Q9SJ52|YLS9_ARATH Protein YLS9 OS=Arabidopsis thaliana GN=YLS9 PE=2 SV=1//1.04288e-16
BnaA04g20980D	12.7904	47.7566	-1.9006	5.5405e-12	5.6529e-05	sp|Q9SZN7|HIP26_ARATH Heavy metal-associated isoprenylated plant protein 26 OS=Arabidopsis thaliana GN=HIPP26 PE=1 SV=1//4.70185e-07
BnaA04g21160D	14.2744	32.0957	-1.1689	2.3991e-06	0.00025274	sp|O23826|K125_TOBAC 125 kDa kinesin-related protein OS=Nicotiana tabacum GN=TKRP125 PE=1 SV=1//0
BnaA04g21400D	1.05998	13.192	-3.6376	1.2798e-05	0.0003369	sp|Q8W486|Y1491_ARATH Uncharacterized protein At1g04910 OS=Arabidopsis thaliana GN=At1g04910 PE=2 SV=1//7.97119e-84
BnaA04g21750D	12.0131	26.7894	-1.1571	1.7654e-05	6.475e-170	sp|Q42642|NLTPB_BRAOT Non-specific lipid-transfer protein B OS=Brassica oleracea var. italica GN=WAX9B PE=3 SV=1//2.92596e-75
BnaA04g22070D	945.291	13.7816	6.0999	7.9603e-173	3.2141e-05	sp|Q9SND9|Y3028_ARATH Uncharacterized acetyltransferase At3g50280 OS=Arabidopsis thaliana GN=At3g50280 PE=3 SV=1//1.39095e-59
BnaA04g22700D	31.2341	1.03178	4.9199	1.2925e-06	2.2515e-07	sp|Q0WPT7|Y2104_ARATH Uncharacterized methyltransferase At2g41040, chloroplastic OS=Arabidopsis thaliana GN=At2g41040 PE=2 SV=1//0
BnaA04g23670D	14.6984	40.9027	-1.4765	6.198e-09	0.00015784	sp|Q9C5Q2|AI5L3_ARATH ABSCISIC ACID-INSENSITIVE 5-like protein 3 OS=Arabidopsis thaliana GN=DPBF4 PE=1 SV=1//4.24013e-133
BnaA04g23690D	66.4961	11.1285	2.579	7.5087e-06	4.5606e-08	sp|Q5GM68|CAPP2_ARATH Phosphoenolpyruvate carboxylase 2 OS=Arabidopsis thaliana GN=PPC2 PE=1 SV=2//0
BnaA04g24600D	13.2851	41.4554	-1.6418	1.1547e-09	6.9908e-09	sp|Q9S728|PDF1_ARATH Protodermal factor 1 OS=Arabidopsis thaliana GN=PDF1 PE=2 SV=1//7.68442e-56
BnaA04g24700D	9.39849	38.9865	-2.0525	1.5806e-10	0.00027539	sp|Q9SKX2|PME16_ARATH Probable pectinesterase/pectinesterase inhibitor 16 OS=Arabidopsis thaliana GN=PME16 PE=2 SV=1//0
BnaA04g24790D	525.962	207.461	1.3421	1.4102e-05	2.5626e-18	-//-
BnaA04g24870D	115.821	4.16397	4.7978	2.5934e-20	2.4496e-30	-//-
BnaA04g24930D	13.3558	106.531	-2.9957	1.4403e-32	6.5748e-05	sp|Q2V3L0|DF102_ARATH Putative defensin-like protein 102 OS=Arabidopsis thaliana GN=At4g08028 PE=3 SV=1//9.85208e-09
BnaA04g24940D	7.41986	23.9889	-1.6929	2.8314e-06	4.9995e-10	-//-
BnaA04g24950D	26.7822	63.6755	-1.2495	9.7183e-12	6.2796e-167	sp|Q8RYE7|DF196_ARATH Defensin-like protein 196 OS=Arabidopsis thaliana GN=ATTI4 PE=3 SV=1//4.66507e-30
BnaA04g25150D	1179.76	63.4913	4.2158	7.832e-170	1.0136e-148	sp|P26780|DEF2_SINAL Defensin-like protein 2 OS=Sinapis alba PE=1 SV=2//8.60826e-33
BnaA04g25160D	823.676	6.33807	7.0219	1.3906e-151	6.1282e-08	sp|P52409|E13B_WHEAT Glucan endo-1,3-beta-glucosidase OS=Triticum aestivum GN=GLC1 PE=2 SV=1//4.18474e-24
BnaA04g25310D	8.69184	35.1542	-2.016	1.5712e-09	5.0936e-13	sp|Q93XC4|TMT2_BRAOL Probable thiocyanate methyltransferase 2 OS=Brassica oleracea GN=TMT2 PE=2 SV=1//3.08012e-160
BnaA04g25470D	4.66391	43.9612	-3.2366	7.3421e-15	7.6834e-38	sp|B0X1Q4|RUMI_CULQU O-glucosyltransferase rumi homolog OS=Culex quinquefasciatus GN=CPIJ013394 PE=3 SV=1//1.21625e-25
BnaA04g26470D	0	136.084	-7.5893	3.573e-40	6.0147e-07	-//-
BnaA04g26510D	85.8584	11.8655	2.8552	1.7682e-08	2.9074e-59	sp|Q06611|PIP12_ARATH Aquaporin PIP1-2 OS=Arabidopsis thaliana GN=PIP1-2 PE=1 SV=1//0
BnaA04g26560D	53.1404	248.069	-2.2229	9.1691e-62	0.00010788	sp|Q9LMM6|BPS1_ARATH Protein BPS1, chloroplastic OS=Arabidopsis thaliana GN=BPS1 PE=2 SV=1//1.4575e-118
BnaA04g26660D	14.6277	31.4324	-1.1035	4.9014e-06	0.00010348	sp|Q9ZUZ2|CAMK3_ARATH CDPK-related kinase 3 OS=Arabidopsis thaliana GN=CRK3 PE=1 SV=1//0
BnaA04g26710D	8.90384	25.1312	-1.497	4.6793e-06	3.5544e-05	sp|O23628|H2AV1_ARATH Histone H2A variant 1 OS=Arabidopsis thaliana GN=H2AV PE=1 SV=1//1.38683e-73
BnaA04g27780D	1.8373	16.9507	-3.2057	1.4401e-06	0.0021684	sp|P46643|AAT1_ARATH Aspartate aminotransferase, mitochondrial OS=Arabidopsis thaliana GN=ASP1 PE=1 SV=1//0
BnaA04g28670D	3.95726	14.5923	-1.8826	0.00014697	3.2058e-05	-//-
BnaA04g28940D	28.1955	0	6.1202	1.288e-06	0.00025561	sp|Q9ZUU4|CP29B_ARATH RNA-binding protein CP29B, chloroplastic OS=Arabidopsis thaliana GN=CP29B PE=1 SV=1//6.98931e-10
BnaA04g29210D	10.1051	25.1312	-1.3144	1.297e-05	0.00023288	sp|Q6H9K0|PGLR2_PLAAC Exopolygalacturonase (Fragment) OS=Platanus acerifolia GN=plaa2 PE=1 SV=1//1.80858e-101
BnaA04g29280D	0	15.1082	-7.7401	1.1681e-05	0.004478	sp|Q94F57|AGP26_ARATH Classical arabinogalactan protein 26 OS=Arabidopsis thaliana GN=AGP26 PE=2 SV=2//7.38836e-10
BnaA05g00130D	40.4913	6.48547	2.6423	0.00033774	8.2215e-05	sp|P17407|21KD_DAUCA 21 kDa protein OS=Daucus carota PE=2 SV=1//4.78796e-16
BnaA05g00320D	0	14.5555	-3.879	3.6328e-06	1.0291e-19	sp|Q9SKE2|JAR1_ARATH Jasmonic acid-amido synthetase JAR1 OS=Arabidopsis thaliana GN=JAR1 PE=1 SV=2//0
BnaA05g01450D	49.3951	122.008	-1.3045	9.5895e-22	2.414e-05	sp|O82352|RTNLE_ARATH Reticulon-like protein B5 OS=Arabidopsis thaliana GN=RTNLB5 PE=1 SV=1//4.51594e-147
BnaA05g01630D	12.5784	31.543	-1.3264	9.4881e-07	0.0026538	sp|Q9LPW3|SCRM2_ARATH Transcription factor SCREAM2 OS=Arabidopsis thaliana GN=SCRM2 PE=1 SV=1//1.32893e-07
BnaA05g01680D	24.9449	1.91616	3.7025	0.0001854	1.7127e-05	-//-
BnaA05g02080D	1.97863	18.093	-3.1929	6.5426e-07	5.7514e-05	sp|Q8RWS1|ORS1_ARATH Protein ORGAN SIZE RELATED 1 OS=Arabidopsis thaliana GN=ORS1 PE=2 SV=1//3.58748e-11
BnaA05g02090D	12.0131	29.59	-1.3005	2.443e-06	0.00011794	sp|Q8LAS8|SFGH_ARATH S-formylglutathione hydrolase OS=Arabidopsis thaliana GN=SFGH PE=1 SV=2//0
BnaA05g02260D	73.3507	12.9709	2.4995	5.4175e-06	0.00014099	-//-
BnaA05g02750D	1.8373	15.1819	-3.0467	6.6277e-06	3.1788e-05	sp|Q9S728|PDF1_ARATH Protodermal factor 1 OS=Arabidopsis thaliana GN=PDF1 PE=2 SV=1//2.5425e-12
BnaA05g02980D	272.556	87.2222	1.6438	1.2749e-06	1.0856e-12	sp|P29385|AGL5_ARATH Agamous-like MADS-box protein AGL5 OS=Arabidopsis thaliana GN=AGL5 PE=1 SV=1//2.84829e-150
BnaA05g02990D	39.7846	87.1485	-1.1313	1.615e-14	7.3476e-35	sp|P29108|STAD_BRANA Acyl-[acyl-carrier-protein] desaturase, chloroplastic OS=Brassica napus PE=2 SV=1//0
BnaA05g03490D	603.2	110.621	2.447	3.5609e-37	0.00053016	sp|Q4V3B3|BGL28_ARATH Beta-glucosidase 28 OS=Arabidopsis thaliana GN=BGLU28 PE=2 SV=1//0
BnaA05g04030D	0	12.1234	-6.4226	2.9358e-05	1.1287e-41	sp|O22149|PME17_ARATH Probable pectinesterase/pectinesterase inhibitor 17 OS=Arabidopsis thaliana GN=PME17 PE=2 SV=2//0
BnaA05g04610D	79.1452	228.539	-1.5299	4.726e-44	7.2201e-07	sp|F4IW47|TKTC2_ARATH Transketolase-2, chloroplastic OS=Arabidopsis thaliana GN=TKL-2 PE=2 SV=1//0
BnaA05g04720D	88.5437	12.7867	2.7917	2.1496e-08	1.4698e-05	sp|O80837|REMO_ARATH Remorin OS=Arabidopsis thaliana GN=DBP PE=1 SV=1//2.24149e-72
BnaA05g05140D	11.4478	30.9902	-1.4367	5.5334e-07	1.0033e-31	sp|Q06611|PIP12_ARATH Aquaporin PIP1-2 OS=Arabidopsis thaliana GN=PIP1-2 PE=1 SV=1//0
BnaA05g05230D	101.051	219.806	-1.1211	5.4701e-34	0.0037083	sp|P82767|DF119_ARATH Putative defensin-like protein 119 OS=Arabidopsis thaliana GN=LCR53 PE=3 SV=1//2.25311e-18
BnaA05g05270D	3.74526	13.5605	-1.8563	0.00027162	3.6707e-52	sp|Q9SIY8|LAC5_ARATH Laccase-5 OS=Arabidopsis thaliana GN=LAC5 PE=2 SV=1//0
BnaA05g05410D	0	204.698	-8.3303	1.2492e-54	0.00062949	sp|Q1EBV7|BASS2_ARATH Sodium/pyruvate cotransporter BASS2, chloroplastic OS=Arabidopsis thaliana GN=BASS2 PE=2 SV=1//0
BnaA05g06370D	10.1758	23.8046	-1.2261	3.5521e-05	7.2884e-11	sp|Q24306|DIAP1_DROME Death-associated inhibitor of apoptosis 1 OS=Drosophila melanogaster GN=Diap1 PE=1 SV=2//1.1343e-07
BnaA05g06480D	10.9531	47.1302	-2.1053	1.2843e-12	0.0020457	sp|Q9ZUU4|CP29B_ARATH RNA-binding protein CP29B, chloroplastic OS=Arabidopsis thaliana GN=CP29B PE=1 SV=1//9.02353e-124
BnaA05g07240D	1.05998	10.4652	-3.3035	0.00013752	0.00020244	sp|P43287|PIP22_ARATH Aquaporin PIP2-2 OS=Arabidopsis thaliana GN=PIP2-2 PE=1 SV=2//1.00077e-180
BnaA05g07300D	0	13.3763	-3.7571	9.9586e-06	0.00028289	sp|O23647|GLGB1_ARATH 1,4-alpha-glucan-branching enzyme 2-1, chloroplastic/amyloplastic OS=Arabidopsis thaliana GN=SBE2.1 PE=2 SV=1//0
BnaA05g07860D	11.5185	26.5315	-1.2038	1.4551e-05	0.002741	-//-
BnaA05g08010D	7.63186	18.6457	-1.2887	0.00019273	0.0015018	sp|O82302|P2C29_ARATH Protein phosphatase 2C 29 OS=Arabidopsis thaliana GN=PLL1 PE=1 SV=2//1.30073e-148
BnaA05g08650D	6.71321	18.5352	-1.4652	9.5925e-05	1.0493e-09	-//-
BnaA05g08680D	59.0762	0	8.6467	2.1089e-11	0.0040826	sp|A6P6W0|CASL1_CANSA Cannabidiolic acid synthase-like 1 OS=Cannabis sativa GN=CBDAS2 PE=2 SV=1//1.92062e-131
BnaA05g09050D	2.0493	11.0916	-2.4363	0.00030311	0.00021875	sp|P13851|CB21_SINAL Chlorophyll a-b binding protein 1, chloroplastic OS=Sinapis alba GN=CAB1 PE=3 SV=1//0
BnaA05g09400D	3.74526	17.4665	-2.2215	1.0863e-05	1.543e-07	sp|P13851|CB21_SINAL Chlorophyll a-b binding protein 1, chloroplastic OS=Sinapis alba GN=CAB1 PE=3 SV=1//0
BnaA05g09410D	16.1824	43.1873	-1.4162	4.1349e-09	0.0012728	sp|O22960|TBL37_ARATH Protein trichome birefringence-like 37 OS=Arabidopsis thaliana GN=TBL37 PE=2 SV=2//0
BnaA05g09690D	1.20131	11.3127	-3.2353	7.9646e-05	0.0002099	sp|Q38831|IAA13_ARATH Auxin-responsive protein IAA13 OS=Arabidopsis thaliana GN=IAA13 PE=1 SV=2//6.05933e-105
BnaA05g10300D	12.3664	27.9317	-1.1755	1.0382e-05	8.0814e-34	-//-
BnaA05g10730D	42.1166	157.973	-1.9072	4.0317e-36	5.4218e-09	sp|Q94C37|HDG2_ARATH Homeobox-leucine zipper protein HDG2 OS=Arabidopsis thaliana GN=HDG2 PE=2 SV=1//0
BnaA05g10820D	1.48397	27.5632	-4.2152	1.2056e-10	1.7805e-05	sp|O04336|WRK21_ARATH Probable WRKY transcription factor 21 OS=Arabidopsis thaliana GN=WRKY21 PE=2 SV=1//7.77936e-141
BnaA05g11870D	11.3771	30.6217	-1.4284	6.8301e-07	7.7051e-05	sp|P48624|FAD3E_BRANA Omega-3 fatty acid desaturase, endoplasmic reticulum OS=Brassica napus GN=FAD3 PE=2 SV=1//4.89659e-159
BnaA05g12360D	86.2118	16.6559	2.3719	3.3676e-06	1.1982e-08	sp|O82392|THIC_ARATH Phosphomethylpyrimidine synthase, chloroplastic OS=Arabidopsis thaliana GN=THIC PE=1 SV=1//0
BnaA05g12410D	17.0304	47.8672	-1.4909	2.7989e-10	4.2751e-17	sp|P29515|TBB7_ARATH Tubulin beta-7 chain OS=Arabidopsis thaliana GN=TUBB7 PE=2 SV=1//0
BnaA05g12490D	27.7715	88.1066	-1.6656	4.6312e-19	0.00048828	sp|Q8CGF5|TMM56_MOUSE Transmembrane protein 56 OS=Mus musculus GN=Tmem56 PE=2 SV=1//7.92057e-17
BnaA05g12830D	54.4123	8.54903	2.6701	2.67e-05	1.9855e-05	sp|Q2MHE4|HT1_ARATH Serine/threonine-protein kinase HT1 OS=Arabidopsis thaliana GN=HT1 PE=1 SV=1//1.81728e-65
BnaA05g13210D	5.5119	23.1413	-2.0699	7.6849e-07	6.8248e-10	sp|P21241|RUBB_BRANA RuBisCO large subunit-binding protein subunit beta, chloroplastic OS=Brassica napus PE=2 SV=1//0
BnaA05g13740D	15.4757	50.0413	-1.6931	1.3461e-11	5.4328e-20	-//-
BnaA05g13870D	51.0911	124.845	-1.289	4.9851e-22	8.8635e-76	-//-
BnaA05g14090D	2.40262	249.175	-6.6964	2.1636e-78	8.667e-15	sp|Q9SE50|BGL18_ARATH Beta-D-glucopyranosyl abscisate beta-glucosidase OS=Arabidopsis thaliana GN=BGLU18 PE=1 SV=2//0
BnaA05g14890D	0	49.5254	-6.868	1.0794e-16	3.3122e-07	-//-
BnaA05g15140D	10.9531	35.8175	-1.7093	9.343e-09	0.0044418	-//-
BnaA05g15190D	72.9973	17.4665	2.0632	0.00033469	5.1184e-22	sp|Q9C8K2|AB12G_ARATH ABC transporter G family member 12 OS=Arabidopsis thaliana GN=ABCG12 PE=1 SV=1//0
BnaA05g15230D	33.4954	110.658	-1.7241	4.2679e-24	7.3856e-06	sp|Q42524|4CL1_ARATH 4-coumarate--CoA ligase 1 OS=Arabidopsis thaliana GN=4CL1 PE=1 SV=1//0
BnaA05g15310D	103.949	19.8249	2.3905	2.616e-07	3.0266e-09	sp|O04373|ILL4_ARATH IAA-amino acid hydrolase ILR1-like 4 OS=Arabidopsis thaliana GN=ILL4 PE=1 SV=2//0
BnaA05g15360D	13.0731	44.9561	-1.7819	6.4926e-11	9.4245e-05	sp|Q9SPK5|FTHS_ARATH Formate--tetrahydrofolate ligase OS=Arabidopsis thaliana GN=THFS PE=2 SV=1//0
BnaA05g15830D	2.68528	17.0244	-2.6645	4.2349e-06	0.00093772	sp|Q9C6A9|CCA32_ARATH Cyclin-A3-2 OS=Arabidopsis thaliana GN=CYCA3-2 PE=2 SV=1//0
BnaA05g17760D	0	10.6494	-4.6506	5.5937e-05	0.001059	sp|Q93ZB1|LOL1_ARATH Protein LOL1 OS=Arabidopsis thaliana GN=LOL1 PE=2 SV=1//6.27713e-69
BnaA05g18100D	3.8866	15.5135	-1.9969	6.4153e-05	0.00071967	sp|P46077|14334_ARATH 14-3-3-like protein GF14 phi OS=Arabidopsis thaliana GN=GRF4 PE=1 SV=2//3.23211e-174
BnaA05g18320D	11.3771	24.8732	-1.1285	4.1661e-05	0	sp|Q9LJX8|VPED_ARATH Vacuolar-processing enzyme delta-isozyme OS=Arabidopsis thaliana GN=dVPE PE=1 SV=1//0
BnaA05g18870D	34.838	2523.22	-6.1785	0	4.3653e-24	sp|Q9LJY7|C75AK_ARATH Cytochrome P450 705A20 OS=Arabidopsis thaliana GN=CYP705A20 PE=2 SV=1//0
BnaA05g18930D	4.94658	75.7621	-3.937	3.3678e-26	2.7025e-30	sp|Q9LJY7|C75AK_ARATH Cytochrome P450 705A20 OS=Arabidopsis thaliana GN=CYP705A20 PE=2 SV=1//0
BnaA05g19010D	4.87591	93.5603	-4.2622	1.5938e-32	9.2951e-05	sp|Q39228|STP4_ARATH Sugar transport protein 4 OS=Arabidopsis thaliana GN=STP4 PE=1 SV=1//0
BnaA05g19250D	13.8504	30.8428	-1.155	4.1652e-06	7.5695e-29	sp|Q39085|DIM_ARATH Delta(24)-sterol reductase OS=Arabidopsis thaliana GN=DIM PE=1 SV=2//0
BnaA05g19350D	23.4609	117.586	-2.3254	4.7204e-31	1.0626e-05	sp|Q9LYT3|TT12_ARATH Protein TRANSPARENT TESTA 12 OS=Arabidopsis thaliana GN=TT12 PE=2 SV=1//3.42354e-144
BnaA05g19560D	31.0928	0	6.0203	3.881e-07	0.00016952	-//-
BnaA05g19810D	3.25061	17.0981	-2.3951	8.1527e-06	2.867e-06	sp|Q9LHQ5|H2A2_ARATH Probable histone H2A.2 OS=Arabidopsis thaliana GN=At3g20670 PE=1 SV=1//5.87505e-68
BnaA05g20240D	0	18.9037	-4.2561	9.445e-08	0.00014123	sp|Q9LJU2|PDI53_ARATH Protein disulfide-isomerase 5-3 OS=Arabidopsis thaliana GN=PDIL5-3 PE=2 SV=1//0
BnaA05g20360D	3.74526	18.0561	-2.2693	6.6454e-06	2.3549e-30	sp|F4JEQ1|GPDL5_ARATH Glycerophosphodiester phosphodiesterase GDPDL5 OS=Arabidopsis thaliana GN=GDPDL5 PE=2 SV=1//0
BnaA05g20420D	4.09859	92.9707	-4.5036	1.3804e-32	0.00071398	-//-
BnaA05g20550D	2.89728	14.666	-2.3397	4.1191e-05	3.7548e-05	sp|Q9LXW3|CPR2_ARATH Probable cysteine proteinase At3g43960 OS=Arabidopsis thaliana GN=At3g43960 PE=2 SV=1//4.77504e-166
BnaA05g20650D	0	15.4398	-5.7714	1.532e-06	1.2431e-08	sp|Q27IK6|POK2_ARATH Phragmoplast orienting kinesin 2 OS=Arabidopsis thaliana GN=POK2 PE=2 SV=1//0
BnaA05g21080D	2.68528	28.2634	-3.3958	2.9259e-10	2.1003e-05	sp|Q96292|ACT2_ARATH Actin-2 OS=Arabidopsis thaliana GN=ACT2 PE=1 SV=1//0
BnaA05g21350D	6.92521	24.9469	-1.8489	8.1655e-07	2.9522e-10	sp|Q43804|OLEO1_PRUDU Oleosin 1 OS=Prunus dulcis GN=OLE1 PE=2 SV=1//2.28248e-15
BnaA05g21590D	57.3096	0	6.018	5.6072e-12	0.0012055	sp|Q94C12|NDBAB_ARATH NADH dehydrogenase [ubiquinone] 1 beta subcomplex subunit 10-B OS=Arabidopsis thaliana GN=At3g18410 PE=2 SV=1//5.60272e-72
BnaA05g21720D	11.3771	24.0257	-1.0784	7.47e-05	0.0023743	sp|F4J738|SAD2H_ARATH Importin beta-like SAD2 homolog OS=Arabidopsis thaliana GN=At3g59020 PE=1 SV=1//3.81634e-13
BnaA05g22810D	2.26129	12.1234	-2.4226	0.00016312	3.3684e-09	-//-
BnaA05g22880D	1.55464	28.2634	-4.1843	7.2679e-11	0.0047252	-//-
BnaA05g22970D	103.383	29.1478	1.8265	0.00035899	4.9815e-05	sp|Q66GQ3|PDI16_ARATH Protein disulfide isomerase-like 1-6 OS=Arabidopsis thaliana GN=PDIL1-6 PE=2 SV=1//4.06504e-49
BnaA05g23580D	1.41331	15.8452	-3.4869	2.0902e-06	3.6829e-06	sp|P13934|LEA76_BRANA Late embryogenesis abundant protein 76 OS=Brassica napus PE=2 SV=2//5.55358e-70
BnaA05g23860D	35.262	0	5.3787	1.2364e-07	1.1007e-06	sp|B3H4K7|PPI2_ARATH Proton pump-interactor 2 OS=Arabidopsis thaliana GN=PPI2 PE=2 SV=1//0
BnaA05g24300D	5.93589	27.5632	-2.2152	3.3673e-08	0.0023806	sp|Q94EI9|PT314_ARATH Probable sugar phosphate/phosphate translocator At3g14410 OS=Arabidopsis thaliana GN=At3g14410 PE=2 SV=1//0
BnaA05g25070D	8.12652	19.4196	-1.2568	0.00016368	4.1484e-42	sp|O42807|FAEA_ASPNG Feruloyl esterase A OS=Aspergillus niger GN=faeA PE=1 SV=1//1.70156e-09
BnaA05g25110D	285.559	13.3394	4.42	1.6926e-44	0.0031198	-//-
BnaA05g25300D	5.65323	16.1768	-1.5168	0.00022285	0.00094885	-//-
BnaA05g25310D	0	10.6863	-4.4332	5.6719e-05	1.5387e-05	sp|Q94AV5|WIP3_ARATH WPP domain-interacting protein 3 OS=Arabidopsis thaliana GN=WIP3 PE=1 SV=1//4.99159e-13
BnaA05g25930D	0	17.2455	-6.346	5.823e-07	0.00022191	sp|Q39287|FAD6E_BRAJU Omega-6 fatty acid desaturase, endoplasmic reticulum OS=Brassica juncea PE=2 SV=1//0
BnaA05g26900D	737.322	306.217	1.2677	1.1043e-05	3.5633e-06	sp|Q8LGG8|USPAL_ARATH Universal stress protein A-like protein OS=Arabidopsis thaliana GN=At3g01520 PE=1 SV=2//1.71775e-14
BnaA05g27200D	99.6382	17.6508	2.497	1.1923e-07	9.1808e-11	sp|Q0IQU1|LAC22_ORYSJ Laccase-22 OS=Oryza sativa subsp. japonica GN=LAC22 PE=2 SV=2//0
BnaA05g27730D	3.6746	35.9649	-3.2909	1.6423e-12	3.2743e-06	sp|P51091|LDOX_MALDO Leucoanthocyanidin dioxygenase OS=Malus domestica GN=ANS PE=2 SV=1//1.55559e-75
BnaA05g27810D	81.4065	12.0129	2.7606	1.0915e-07	0.00011919	sp|P48618|FAD3C_BRANA Omega-3 fatty acid desaturase, chloroplastic (Fragment) OS=Brassica napus GN=FAD7 PE=2 SV=1//0
BnaA05g27840D	75.4	13.6342	2.4673	5.4812e-06	8.125e-05	sp|Q9SRL5|FRI2_ARATH Ferritin-2, chloroplastic OS=Arabidopsis thaliana GN=FER2 PE=2 SV=1//9.30302e-139
BnaA05g27910D	28.6901	0	4.9043	3.583e-06	2.4337e-05	sp|Q941L0|CESA3_ARATH Cellulose synthase A catalytic subunit 3 [UDP-forming] OS=Arabidopsis thaliana GN=CESA3 PE=1 SV=2//0
BnaA05g28060D	29.1141	0	5.9254	9.5786e-07	1.1061e-05	sp|P32826|SCP49_ARATH Serine carboxypeptidase-like 49 OS=Arabidopsis thaliana GN=SCPL49 PE=2 SV=2//0
BnaA05g28410D	11.0238	30.9165	-1.4878	4.0478e-07	1.6405e-10	sp|Q9SS45|PAL4_ARATH Phenylalanine ammonia-lyase 4 OS=Arabidopsis thaliana GN=PAL4 PE=1 SV=1//0
BnaA05g28470D	678.458	229.055	1.5666	3.0078e-12	0.00010595	-//-
BnaA05g28480D	10.1051	26.4946	-1.3906	4.806e-06	0.00017629	sp|Q9SS37|RTNLH_ARATH Reticulon-like protein B8 OS=Arabidopsis thaliana GN=RTNLB8 PE=2 SV=1//2.60367e-154
BnaA05g28520D	3.10928	16.8401	-2.4373	8.5081e-06	5.3621e-23	sp|P69164|MT2_BRACM Metallothionein-like protein type 2 OS=Brassica campestris PE=3 SV=1//3.75053e-33
BnaA05g29010D	11.0945	82.2844	-2.8908	4.3374e-25	1.5373e-18	sp|Q9LDB4|NLTP6_ARATH Non-specific lipid-transfer protein 6 OS=Arabidopsis thaliana GN=LTP6 PE=2 SV=1//1.69153e-40
BnaA05g29430D	34.7674	101.225	-1.5418	1.5256e-20	3.2327e-10	sp|Q9C9Y8|Y3868_ARATH Probable inactive receptor kinase At3g08680 OS=Arabidopsis thaliana GN=At3g08680 PE=1 SV=1//0
BnaA05g29540D	32.6474	70.6769	-1.1143	6.163e-12	0.001017	sp|Q93Y07|SFR2_ARATH Beta-glucosidase-like SFR2, chloroplastic OS=Arabidopsis thaliana GN=SFR2 PE=1 SV=1//0
BnaA05g30850D	6.71321	19.1248	-1.5104	6.1356e-05	1.0412e-11	sp|Q84MC0|UGPI4_ARATH Uncharacterized GPI-anchored protein At3g06035 OS=Arabidopsis thaliana GN=At3g06035 PE=2 SV=1//1.54296e-108
BnaA05g31250D	135.819	17.2086	2.9805	1.7115e-13	0.00084235	sp|P34913|HYES_HUMAN Bifunctional epoxide hydrolase 2 OS=Homo sapiens GN=EPHX2 PE=1 SV=2//6.87638e-52
BnaA05g31610D	5.58256	18.0193	-1.6905	4.9846e-05	0.00022962	sp|Q9MA63|Y3550_ARATH REF/SRPP-like protein At3g05500 OS=Arabidopsis thaliana GN=At3g05500 PE=1 SV=1//1.86435e-144
BnaA05g31720D	72.5733	13.45	2.4318	1.1464e-05	2.0567e-10	sp|Q9MA93|GRDH2_ARATH Glucose and ribitol dehydrogenase homolog 2 OS=Arabidopsis thaliana GN=At3g05260 PE=2 SV=1//0
BnaA05g31900D	64.1642	0	8.7659	3.844e-12	0.00054245	sp|A7PZL3|PGLR_VITVI Probable polygalacturonase OS=Vitis vinifera GN=GSVIVT00026920001 PE=1 SV=1//1.00613e-114
BnaA05g32060D	13.9211	28.0054	-1.0084	3.0116e-05	2.5947e-48	sp|Q8LGG8|USPAL_ARATH Universal stress protein A-like protein OS=Arabidopsis thaliana GN=At3g01520 PE=1 SV=2//1.15317e-12
BnaA05g32500D	71.2307	239.594	-1.75	9.7548e-51	0.0039931	sp|Q3EBC8|DCL2_ARATH Endoribonuclease Dicer homolog 2 OS=Arabidopsis thaliana GN=At3g03300 PE=1 SV=2//0
BnaA05g32540D	5.93589	16.14	-1.4431	0.00029545	1.5878e-08	sp|Q96300|14337_ARATH 14-3-3-like protein GF14 nu OS=Arabidopsis thaliana GN=GRF7 PE=1 SV=1//0
BnaA05g33430D	19.7156	50.5572	-1.3586	3.7965e-10	0.00068203	sp|Q1PET6|ICML2_ARATH Probable isoprenylcysteine alpha-carbonyl methylesterase ICMEL2 OS=Arabidopsis thaliana GN=ICMEL2 PE=2 SV=1//0
BnaA05g33550D	22.1183	0	5.0595	3.902e-05	0.00049647	sp|Q9SSA5|CYP38_ARATH Peptidyl-prolyl cis-trans isomerase CYP38, chloroplastic OS=Arabidopsis thaliana GN=CYP38 PE=1 SV=1//0
BnaA05g33830D	3.53327	16.0663	-2.185	2.7192e-05	0.00032937	sp|Q39131|LAML_ARATH Lamin-like protein OS=Arabidopsis thaliana GN=At5g15350 PE=1 SV=1//5.65346e-51
BnaA05g34120D	3.74526	16.9138	-2.1751	1.7201e-05	5.6502e-17	sp|Q9SKX2|PME16_ARATH Probable pectinesterase/pectinesterase inhibitor 16 OS=Arabidopsis thaliana GN=PME16 PE=2 SV=1//0
BnaA05g34400D	1.41331	51.8469	-5.1971	6.1913e-19	4.6444e-18	sp|P93026|VSR1_ARATH Vacuolar-sorting receptor 1 OS=Arabidopsis thaliana GN=VSR1 PE=1 SV=2//0
BnaA05g34780D	152.849	12.1603	3.6519	4.7996e-20	1.0045e-11	sp|Q94C59|PATL4_ARATH Patellin-4 OS=Arabidopsis thaliana GN=PATL4 PE=1 SV=2//0
BnaA05g35500D	18.0903	59.1062	-1.7081	1.6484e-13	1.4052e-87	sp|O65187|JAL7L_ARATH Myrosinase-binding protein 1 OS=Arabidopsis thaliana GN=MBP1 PE=2 SV=1//8.33266e-09
BnaA05g36250D	490.771	7.77519	5.98	3.0044e-90	0.0016349	sp|Q6XMI3|BSMT1_ARATH Salicylate/benzoate carboxyl methyltransferase OS=Arabidopsis thaliana GN=BSMT1 PE=1 SV=1//2.46965e-173
BnaA05g36360D	0	10.023	-4.1481	0.00010612	0.0020336	-//-
BnaA05g36680D	0	10.8705	-7.2652	0.00013653	8.8468e-07	-//-
BnaA05g36870D	0	20.525	-5.5972	2.6623e-08	6.747e-45	sp|O22666|RGP3_ARATH UDP-arabinopyranose mutase 3 OS=Arabidopsis thaliana GN=RGP3 PE=1 SV=2//0
BnaA05g37110D	0	170.575	-8.0672	2.6447e-47	0.00099206	sp|Q9S7N7|PSAG_ARATH Photosystem I reaction center subunit V, chloroplastic OS=Arabidopsis thaliana GN=PSAG PE=2 SV=1//3.94773e-84
BnaA06g00210D	3.17994	14.6292	-2.2018	5.9674e-05	1.8616e-10	sp|Q9C8A4|AGP21_ARATH Arabinogalactan peptide 21 OS=Arabidopsis thaliana GN=AGP21 PE=3 SV=1//1.62231e-08
BnaA06g00380D	7.91452	41.6028	-2.3941	3.4528e-12	4.2601e-17	sp|Q9C891|DIR20_ARATH Dirigent protein 20 OS=Arabidopsis thaliana GN=DIR20 PE=2 SV=1//1.32782e-111
BnaA06g00460D	60.9842	125.287	-1.0387	4.5997e-19	3.7387e-05	sp|Q9EPI0|XYLT2_RAT Xylosyltransferase 2 OS=Rattus norvegicus GN=Xylt2 PE=2 SV=1//8.30835e-18
BnaA06g01150D	0	16.6559	-6.8808	1.5234e-06	7.0832e-24	sp|Q9LNN2|LECT3_ARATH Lectin-like protein At1g53070 OS=Arabidopsis thaliana GN=At1g53070 PE=2 SV=1//4.7171e-114
BnaA06g01170D	19.009	96.7293	-2.3473	5.5025e-26	4.3452e-05	sp|Q9LNN2|LECT3_ARATH Lectin-like protein At1g53070 OS=Arabidopsis thaliana GN=At1g53070 PE=2 SV=1//4.43933e-142
BnaA06g01180D	13.9917	32.2063	-1.2028	1.7961e-06	2.1673e-116	sp|Q9C5N8|GDL20_ARATH GDSL esterase/lipase At1g54020 OS=Arabidopsis thaliana GN=At1g54020 PE=2 SV=1//5.35657e-68
BnaA06g01410D	646.729	8.95437	6.1744	3.707e-119	0.0043319	sp|Q9C5N8|GDL20_ARATH GDSL esterase/lipase At1g54020 OS=Arabidopsis thaliana GN=At1g54020 PE=2 SV=1//0
BnaA06g01430D	3.32127	12.7867	-1.9448	0.0003244	4.0975e-07	sp|Q9SAV1|JAL6_ARATH Myrosinase-binding protein 2 OS=Arabidopsis thaliana GN=F-ATMBP PE=2 SV=1//7.18963e-08
BnaA06g01990D	0	28.7424	-8.668	1.1761e-08	0.0015484	-//-
BnaA06g02730D	9.75182	21.8885	-1.1664	9.9486e-05	6.6744e-06	sp|Q8BGC4|ZADH2_MOUSE Zinc-binding alcohol dehydrogenase domain-containing protein 2 OS=Mus musculus GN=Zadh2 PE=1 SV=1//1.3159e-91
BnaA06g03020D	17.101	38.5075	-1.1711	2.3451e-07	0.0024152	sp|Q93XX5|Y5713_ARATH PI-PLC X domain-containing protein At5g67130 OS=Arabidopsis thaliana GN=At5g67130 PE=1 SV=1//7.518e-128
BnaA06g03070D	7.41986	18.6089	-1.3265	0.00016636	3.9199e-05	sp|Q66JG8|ALKB5_XENTR RNA demethylase ALKBH5 OS=Xenopus tropicalis GN=alkbh5 PE=2 SV=1//2.12873e-08
BnaA06g03370D	31.1634	1.10548	4.8171	1.6064e-06	5.7641e-12	sp|Q8GXW5|GLN15_ARATH Glutamine synthetase cytosolic isozyme 1-5 OS=Arabidopsis thaliana GN=GLN1-5 PE=1 SV=1//0
BnaA06g03770D	115.962	11.6075	3.3205	9.1917e-14	0.00033582	sp|Q9LI74|CHUP1_ARATH Protein CHUP1, chloroplastic OS=Arabidopsis thaliana GN=CHUP1 PE=1 SV=1//7.11442e-78
BnaA06g03900D	32.6474	2.4689	3.725	1.7573e-05	0	sp|Q9SZJ2|GRDP2_ARATH Glycine-rich domain-containing protein 2 OS=Arabidopsis thaliana GN=GRDP2 PE=2 SV=1//6.20385e-152
BnaA06g03920D	102.889	1027.32	-3.3197	0	0.001215	sp|Q38970|ACC1_ARATH Acetyl-CoA carboxylase 1 OS=Arabidopsis thaliana GN=ACC1 PE=1 SV=1//0
BnaA06g04070D	3.03861	14.1501	-2.2193	7.5465e-05	0.00015959	sp|P22242|DRPE_CRAPL Desiccation-related protein PCC13-62 OS=Craterostigma plantagineum PE=2 SV=1//3.67083e-106
BnaA06g04120D	25.9342	0	5.1371	7.6149e-06	1.4633e-13	sp|Q43681|NLTP_VIGUN Probable non-specific lipid-transfer protein AKCS9 OS=Vigna unguiculata PE=2 SV=1//2.92664e-18
BnaA06g04220D	39.5726	90.0227	-1.1858	1.9997e-15	1.0863e-07	sp|P0CG89|H4_SOYBN Histone H4 OS=Glycine max PE=3 SV=1//3.58019e-51
BnaA06g04320D	1.8373	24.2468	-3.7221	2.8644e-09	0.0031251	sp|Q42572|DNLI1_ARATH DNA ligase 1 OS=Arabidopsis thaliana GN=LIG1 PE=2 SV=2//0
BnaA06g04600D	3.6746	13.7079	-1.8994	0.00022339	4.0405e-24	sp|Q9SGE0|AXS2_ARATH UDP-D-apiose/UDP-D-xylose synthase 2 OS=Arabidopsis thaliana GN=AXS2 PE=2 SV=1//0
BnaA06g04670D	56.2496	144.523	-1.3614	3.1028e-26	1.0962e-09	sp|Q42374|SY111_ARATH Syntaxin-related protein KNOLLE OS=Arabidopsis thaliana GN=KN PE=1 SV=1//3.60437e-170
BnaA06g04950D	2.75595	31.4324	-3.5116	2.2071e-11	5.8465e-33	sp|Q8RXU4|THA1_ARATH Probable low-specificity L-threonine aldolase 1 OS=Arabidopsis thaliana GN=THA1 PE=1 SV=1//0
BnaA06g05000D	289.021	24.5048	3.56	3.0417e-35	7.0338e-05	sp|Q9S9K7|H2AXB_ARATH Probable histone H2AXb OS=Arabidopsis thaliana GN=At1g54690 PE=1 SV=1//5.08777e-63
BnaA06g05170D	17.3837	35.0068	-1.0099	3.0479e-06	0.00095224	-//-
BnaA06g05430D	0	10.6863	-4.4177	5.6956e-05	6.1225e-09	sp|Q8LPH6|MYB86_ARATH Transcription factor MYB86 OS=Arabidopsis thaliana GN=MYB86 PE=2 SV=1//1.97171e-80
BnaA06g05440D	16.253	47.904	-1.5594	1.3734e-10	1.85e-237	sp|Q9FUS8|GSTUH_ARATH Glutathione S-transferase U17 OS=Arabidopsis thaliana GN=GSTU17 PE=2 SV=1//1.43016e-140
BnaA06g06160D	360.04	1185.44	-1.7192	1.7799e-240	0.00022971	sp|F4IDI6|BRG2_ARATH Probable BOI-related E3 ubiquitin-protein ligase 2 OS=Arabidopsis thaliana GN=BRG2 PE=1 SV=1//1.94073e-24
BnaA06g06520D	7.49053	22.257	-1.5711	1.1472e-05	1.2331e-07	-//-
BnaA06g06690D	0	23.1782	-5.5347	3.2693e-09	0.0034047	sp|Q9SXB6|MLO2_ARATH MLO-like protein 2 OS=Arabidopsis thaliana GN=MLO2 PE=1 SV=1//0
BnaA06g06970D	0	9.69136	-3.2922	0.00024623	1.7832e-08	-//-
BnaA06g07410D	16.1824	46.2827	-1.516	4.2892e-10	0.00055802	sp|P54583|GUN1_ACIC1 Endoglucanase E1 OS=Acidothermus cellulolyticus (strain ATCC 43068 / 11B) GN=Acel_0614 PE=1 SV=1//3.82953e-12
BnaA06g07600D	12.7198	26.7157	-1.0706	3.107e-05	1.5081e-08	sp|Q96514|C71B7_ARATH Cytochrome P450 71B7 OS=Arabidopsis thaliana GN=CYP71B7 PE=1 SV=1//0
BnaA06g07630D	7.63186	35.5227	-2.2186	3.5846e-10	3.5801e-05	sp|Q9LPW0|G3PA2_ARATH Glyceraldehyde-3-phosphate dehydrogenase GAPA2, chloroplastic OS=Arabidopsis thaliana GN=GAPA2 PE=2 SV=1//0
BnaA06g07790D	18.4437	37.2178	-1.0129	1.4512e-06	0.0025703	sp|Q9LIF9|BGL19_ARATH Beta-glucosidase 19 OS=Arabidopsis thaliana GN=BGLU19 PE=2 SV=1//0
BnaA06g09700D	18.0903	0	5.1771	0.00017892	5.1336e-14	sp|P31414|AVP1_ARATH Pyrophosphate-energized vacuolar membrane proton pump 1 OS=Arabidopsis thaliana GN=AVP1 PE=1 SV=1//0
BnaA06g10340D	30.5274	81.4737	-1.4162	6.7686e-16	1.1664e-30	-//-
BnaA06g10530D	253.971	19.3827	3.7118	6.6502e-33	2.3484e-06	sp|Q949U1|C79F1_ARATH Dihomomethionine N-hydroxylase OS=Arabidopsis thaliana GN=CYP79F1 PE=1 SV=1//0
BnaA06g11010D	7.06654	28.116	-1.9923	7.5943e-08	6.17e-06	-//-
BnaA06g11160D	1.48397	18.6089	-3.6485	2.1569e-07	0.0014832	sp|Q9FZ47|ACR11_ARATH ACT domain-containing protein ACR11 OS=Arabidopsis thaliana GN=ACR11 PE=1 SV=1//0
BnaA06g11350D	0	10.4283	-6.2053	9.461e-05	4.8003e-24	sp|O22588|TIP32_ARATH Probable aquaporin TIP3-2 OS=Arabidopsis thaliana GN=TIP3-2 PE=2 SV=1//1.202e-136
BnaA06g12030D	137.02	2.5426	5.7519	3.7205e-26	4.453e-06	sp|Q8RXN0|AB11G_ARATH ABC transporter G family member 11 OS=Arabidopsis thaliana GN=ABCG11 PE=1 SV=1//0
BnaA06g12060D	6.50121	26.4946	-2.0269	1.5144e-07	4.7351e-05	sp|Q9LMU0|FCL2_ARATH Putative GDP-L-fucose synthase 2 OS=Arabidopsis thaliana GN=GER2 PE=1 SV=1//0
BnaA06g12110D	9.11583	26.5315	-1.5413	1.9742e-06	0.0010791	sp|Q9LMT8|HDG12_ARATH Homeobox-leucine zipper protein HDG12 OS=Arabidopsis thaliana GN=HDG12 PE=2 SV=1//0
BnaA06g12120D	4.23992	15.9557	-1.912	6.5642e-05	2.2676e-20	sp|Q9XFK7|MFT_ARATH Protein MOTHER of FT and TF 1 OS=Arabidopsis thaliana GN=MFT PE=1 SV=1//2.03434e-115
BnaA06g12320D	173.554	13.9659	3.6354	2.0403e-22	0.00020185	sp|Q8S905|NACK1_ARATH Kinesin-like protein NACK1 OS=Arabidopsis thaliana GN=NACK1 PE=1 SV=1//0
BnaA06g12500D	1.05998	13.4868	-3.6694	9.9261e-06	8.5839e-18	sp|Q93YP9|ERDL4_ARATH Sugar transporter ERD6-like 4 OS=Arabidopsis thaliana GN=At1g19450 PE=2 SV=1//0
BnaA06g13670D	11.5185	68.1711	-2.5652	8.993e-20	1.5566e-06	sp|Q0WSY2|FPP4_ARATH Filament-like plant protein 4 OS=Arabidopsis thaliana GN=FPP4 PE=1 SV=1//0
BnaA06g14000D	136.525	28.9267	2.2387	4.884e-08	1.5383e-09	sp|P0C5B6|4CLL4_ARATH 4-coumarate--CoA ligase-like 4 OS=Arabidopsis thaliana GN=4CLL4 PE=2 SV=1//0
BnaA06g14440D	13.6384	46.6143	-1.7731	3.1519e-11	0.0047104	-//-
BnaA06g15290D	4.45192	14.1133	-1.6646	0.00035778	1.27e-35	sp|B3CUF6|TOLB_ORITI Protein TolB OS=Orientia tsutsugamushi (strain Ikeda) GN=tolB PE=3 SV=1//5.49482e-12
BnaA06g15390D	1.97863	110.99	-5.8098	6.0643e-38	4.4955e-31	-//-
BnaA06g16030D	100.91	217.337	-1.1069	2.5231e-33	2.3756e-10	-//-
BnaA06g16040D	1.90797	32.0957	-4.0723	4.4612e-12	7.488e-11	sp|Q9SMM5|SWT11_ARATH Bidirectional sugar transporter SWEET11 OS=Arabidopsis thaliana GN=SWEET11 PE=1 SV=1//0
BnaA06g16330D	37.17	77.7519	-1.0647	1.3222e-12	0.0020329	-//-
BnaA06g16390D	4.02793	14.7766	-1.8752	0.0001364	1.8358e-16	sp|Q9SMP5|C94B3_ARATH Cytochrome P450 94B3 OS=Arabidopsis thaliana GN=CYP94B3 PE=2 SV=1//0
BnaA06g16470D	125.502	8.03314	3.9656	2.0574e-18	8.8364e-13	sp|P27521|CA4_ARATH Chlorophyll a-b binding protein 4, chloroplastic OS=Arabidopsis thaliana GN=LHCA4 PE=1 SV=1//2.9516e-164
BnaA06g17350D	42.4699	90.3175	-1.0886	1.2973e-14	1.5577e-06	sp|Q9LQQ4|H2B1_ARATH Histone H2B.1 OS=Arabidopsis thaliana GN=At1g07790 PE=1 SV=3//8.11811e-60
BnaA06g18250D	6.07722	27.3053	-2.1677	4.8901e-08	8.4471e-09	sp|Q5PP32|WTR25_ARATH WAT1-related protein At3g45870 OS=Arabidopsis thaliana GN=At3g45870 PE=2 SV=1//0
BnaA06g18300D	15.8997	47.0197	-1.5643	1.9325e-10	6.0103e-06	sp|Q9STM6|GDL57_ARATH GDSL esterase/lipase At3g48460 OS=Arabidopsis thaliana GN=At3g48460 PE=2 SV=1//0
BnaA06g18900D	6.14789	25.6102	-2.0586	2.0989e-07	4.6264e-76	sp|Q42472|DCE2_ARATH Glutamate decarboxylase 2 OS=Arabidopsis thaliana GN=GAD2 PE=1 SV=1//0
BnaA06g19240D	463.141	1.17918	8.6175	1.1128e-78	3.6079e-08	sp|Q9LU86|PRXQ_ARATH Peroxiredoxin Q, chloroplastic OS=Arabidopsis thaliana GN=PRXQ PE=1 SV=1//9.43888e-120
BnaA06g19490D	8.12652	35.0805	-2.11	8.974e-10	1.2006e-08	sp|P49091|ASNS_BRAOL Asparagine synthetase [glutamine-hydrolyzing] OS=Brassica oleracea PE=2 SV=2//0
BnaA06g20540D	47.4871	0	6.7467	2.8098e-10	0.00078987	-//-
BnaA06g20770D	12.5784	25.9787	-1.0464	4.6358e-05	3.8004e-06	sp|Q9C5Y4|SMC21_ARATH Structural maintenance of chromosomes protein 2-1 OS=Arabidopsis thaliana GN=SMC2-1 PE=2 SV=2//0
BnaA06g21840D	3.39194	22.2201	-2.7117	1.2805e-07	1.2096e-05	-//-
BnaA06g22050D	1.41331	17.6508	-3.6426	4.4506e-07	1.2174e-07	sp|Q9ASR0|TBB3_ARATH Tubulin beta-3 chain OS=Arabidopsis thaliana GN=TUBB3 PE=2 SV=2//0
BnaA06g22200D	27.0648	55.3844	-1.0331	3.2255e-09	0.001637	sp|Q8GWQ6|Y6344_ARATH UPF0235 protein At5g63440 OS=Arabidopsis thaliana GN=At5g63440 PE=1 SV=1//8.27352e-17
BnaA06g22690D	11.0945	23.215	-1.0652	0.00010628	9.638e-05	sp|Q85WB7|GSA_BRANA Glutamate-1-semialdehyde 2,1-aminomutase, chloroplastic OS=Brassica napus GN=GSA PE=2 SV=1//0
BnaA06g22720D	16.1824	33.238	-1.0384	4.3377e-06	1.7083e-06	sp|Q9CAL8|PEK13_ARATH Proline-rich receptor-like protein kinase PERK13 OS=Arabidopsis thaliana GN=PERK13 PE=2 SV=1//4.5319e-76
BnaA06g23070D	12.4371	35.3016	-1.5051	5.3996e-08	2.9207e-06	sp|Q8W103|CHR24_ARATH Protein CHROMATIN REMODELING 24 OS=Arabidopsis thaliana GN=CHR24 PE=2 SV=1//0
BnaA06g23080D	1.34264	19.3459	-3.8489	9.648e-08	0.0017856	sp|Q9LVN7|DPOD1_ARATH DNA polymerase delta catalytic subunit OS=Arabidopsis thaliana GN=POLD1 PE=2 SV=2//0
BnaA06g23100D	9.1865	21.0409	-1.1956	0.00011762	4.6647e-05	sp|P49107|PSAN_ARATH Photosystem I reaction center subunit N, chloroplastic OS=Arabidopsis thaliana GN=PSAN PE=1 SV=2//1.92508e-79
BnaA06g23190D	5.5119	21.999	-1.9968	1.9399e-06	3.2828e-07	sp|Q8LCN5|AGP1_ARATH Classical arabinogalactan protein 1 OS=Arabidopsis thaliana GN=AGP1 PE=2 SV=2//3.16128e-17
BnaA06g23430D	3.17994	24.9838	-2.9739	9.2474e-09	0.004138	-//-
BnaA06g23500D	3.10928	12.5656	-2.0148	0.00030796	4.9679e-15	sp|Q9FLG1|BXL4_ARATH Beta-D-xylosidase 4 OS=Arabidopsis thaliana GN=BXL4 PE=1 SV=1//0
BnaA06g23560D	1.6253	45.8036	-4.8167	6.0721e-17	1.1772e-15	sp|Q9XEE2|ANXD2_ARATH Annexin D2 OS=Arabidopsis thaliana GN=ANN2 PE=1 SV=1//5.66288e-06
BnaA06g23960D	22.4716	76.9781	-1.7763	1.3696e-17	0.00039303	sp|Q8H1D6|RBK1_ARATH Receptor-like cytosolic serine/threonine-protein kinase RBK1 OS=Arabidopsis thaliana GN=RBK1 PE=1 SV=1//0
BnaA06g24410D	34.4847	2.98479	3.5303	2.105e-05	0.0015342	sp|Q9LSL6|DOF57_ARATH Dof zinc finger protein DOF5.7 OS=Arabidopsis thaliana GN=DOF5.7 PE=2 SV=1//3.28917e-81
BnaA06g24490D	5.93589	17.5771	-1.5662	9.8463e-05	8.7355e-05	sp|Q5RBU7|PCP_PONAB Lysosomal Pro-X carboxypeptidase OS=Pongo abelii GN=PRCP PE=2 SV=1//9.02665e-142
BnaA06g24710D	8.9745	25.4628	-1.5045	3.8853e-06	0.0020416	-//-
BnaA06g24980D	2.96795	13.3394	-2.1682	0.00013717	0.00011848	sp|Q9ZU72|U72D1_ARATH UDP-glycosyltransferase 72D1 OS=Arabidopsis thaliana GN=UGT72D1 PE=2 SV=1//0
BnaA06g25150D	0	13.6342	-4.4221	5.4465e-06	4.7224e-62	sp|P25974|GLCB_SOYBN Beta-conglycinin, beta chain OS=Glycine max GN=CG-4 PE=1 SV=1//1.02108e-12
BnaA06g25170D	444.415	24.5416	4.1786	1.422e-64	2.7318e-05	sp|Q5UR45|YL572_MIMIV Putative AAA family ATPase L572 OS=Acanthamoeba polyphaga mimivirus GN=MIMI_L572 PE=3 SV=1//5.88037e-13
BnaA06g25360D	32.5767	1.21603	4.7436	1.0849e-06	0.00032584	sp|P29516|TBB8_ARATH Tubulin beta-8 chain OS=Arabidopsis thaliana GN=TUBB8 PE=2 SV=2//0
BnaA06g26420D	6.43055	20.4513	-1.6692	1.6987e-05	0.0011481	sp|Q9FF86|DCR_ARATH BAHD acyltransferase DCR OS=Arabidopsis thaliana GN=DCR PE=2 SV=1//0
BnaA06g26500D	1.69597	12.234	-2.8507	7.0552e-05	4.376e-07	sp|Q940T9|COL4_ARATH Zinc finger protein CONSTANS-LIKE 4 OS=Arabidopsis thaliana GN=COL4 PE=2 SV=2//1.26904e-161
BnaA06g27360D	253.971	70.6032	1.8469	1.2592e-08	0.0041455	sp|Q8LC95|ENL3_ARATH Early nodulin-like protein 3 OS=Arabidopsis thaliana GN=At5g25090 PE=1 SV=2//3.23705e-80
BnaA06g27460D	0	8.99122	-3.6694	0.00030867	1.0737e-07	-//-
BnaA06g27620D	0	24.5416	-6.44	2.8295e-09	0.0042599	-//-
BnaA06g27990D	5.2999	15.2924	-1.5288	0.0003184	0.0031279	sp|O81635|ATK4_ARATH Kinesin-4 OS=Arabidopsis thaliana GN=ATK4 PE=1 SV=2//0
BnaA06g28420D	0	9.06492	-4.1958	0.00022365	4.7804e-08	sp|Q94F49|H2A5_ARATH Probable histone H2A.5 OS=Arabidopsis thaliana GN=At5g27670 PE=1 SV=1//4.23708e-49
BnaA06g28630D	28.6195	58.4798	-1.0309	1.2146e-09	0.0014992	sp|Q9ASR4|BCAL2_ARATH Branched-chain-amino-acid aminotransferase-like protein 2 OS=Arabidopsis thaliana GN=At5g27410 PE=2 SV=1//0
BnaA06g28810D	12.0131	24.3205	-1.0176	9.5735e-05	0.00027894	-//-
BnaA06g28870D	4.16926	17.7245	-2.0879	1.4304e-05	8.6324e-132	sp|Q00917|SUS2_ARATH Sucrose synthase 2 OS=Arabidopsis thaliana GN=SUS2 PE=2 SV=3//0
BnaA06g29670D	2309.41	429.847	2.4256	1.3381e-134	1.7017e-07	sp|Q93XW5|NSP5_ARATH Nitrile-specifier protein 5 OS=Arabidopsis thaliana GN=NSP5 PE=2 SV=1//0
BnaA06g30390D	274.888	77.0518	1.8349	4.5875e-09	4.5732e-05	sp|Q84J37|LAC15_ARATH Laccase-15 OS=Arabidopsis thaliana GN=TT10 PE=1 SV=1//0
BnaA06g30430D	48.9004	5.12205	3.2551	1.8994e-06	2.3808e-05	sp|F4K3G5|EDM2_ARATH Protein ENHANCED DOWNY MILDEW 2 OS=Arabidopsis thaliana GN=EDM2 PE=1 SV=1//6.17222e-95
BnaA06g30440D	14.4864	33.6802	-1.2172	9.3449e-07	0.0018944	sp|Q3UDW8|HGNAT_MOUSE Heparan-alpha-glucosaminide N-acetyltransferase OS=Mus musculus GN=Hgsnat PE=1 SV=2//1.01001e-24
BnaA06g30530D	11.8718	23.7678	-1.0015	0.00012593	0.0022871	sp|Q9LH43|RLF27_ARATH Protein RALF-like 27 OS=Arabidopsis thaliana GN=RALFL27 PE=2 SV=1//2.47835e-13
BnaA06g30760D	0	10.0967	-3.4582	0.00015614	1.1571e-06	sp|Q9FJL0|SMC4_ARATH Structural maintenance of chromosomes protein 4 OS=Arabidopsis thaliana GN=SMC4 PE=1 SV=1//0
BnaA06g31190D	3.10928	23.2887	-2.905	3.5563e-08	0.0045523	sp|P27494|CB23_TOBAC Chlorophyll a-b binding protein 36, chloroplastic OS=Nicotiana tabacum GN=CAB36 PE=3 SV=1//3.87832e-163
BnaA06g31910D	2.0493	10.9442	-2.417	0.00034423	7.4173e-05	sp|P25856|G3PA1_ARATH Glyceraldehyde-3-phosphate dehydrogenase GAPA1, chloroplastic OS=Arabidopsis thaliana GN=GAPA1 PE=1 SV=3//0
BnaA06g32740D	9.89315	26.7894	-1.4372	3.2299e-06	0.00057003	sp|Q2V4A3|DF293_ARATH Defensin-like protein 293 OS=Arabidopsis thaliana GN=At2g04925 PE=3 SV=1//3.0115e-25
BnaA06g33580D	0	11.3864	-5.3321	3.186e-05	1.6354e-05	sp|Q5NDE7|PMGT2_XENLA Protein O-linked-mannose beta-1,4-N-acetylglucosaminyltransferase 2 OS=Xenopus laevis GN=pomgnt2 PE=2 SV=1//5.72612e-07
BnaA06g33710D	0	18.093	-7.0002	6.2181e-07	0.00013169	sp|C0LGJ9|Y2278_ARATH Probable LRR receptor-like serine/threonine-protein kinase At2g02780 OS=Arabidopsis thaliana GN=At2g02780 PE=2 SV=1//0
BnaA06g34020D	41.1979	3.90602	3.3988	6.1383e-06	1.4421e-170	sp|Q39182|DEF02_ARATH Defensin-like protein 2 OS=Arabidopsis thaliana GN=PDF2.2 PE=2 SV=1//1.04956e-32
BnaA06g34320D	1292.4	82.9477	3.9617	1.7215e-173	1.178e-10	sp|Q00423|HMGYA_SOYBN HMG-Y-related protein A OS=Glycine max PE=2 SV=1//1.29209e-19
BnaA06g34780D	22.2596	60.6907	-1.447	2.1324e-12	0.0031198	sp|Q9LS25|PP420_ARATH Pentatricopeptide repeat-containing protein At5g46580, chloroplastic OS=Arabidopsis thaliana GN=At5g46580 PE=2 SV=1//0
BnaA06g35920D	4.09859	14.2607	-1.7988	0.0002229	4.4011e-08	sp|Q9FL33|MCM3_ARATH DNA replication licensing factor MCM3 OS=Arabidopsis thaliana GN=MCM3 PE=1 SV=1//0
BnaA06g36070D	3.95726	28.7056	-2.8588	1.1104e-09	0	sp|P33523|CRU1_BRANA Cruciferin BnC1 OS=Brassica napus GN=BnC1 PE=3 SV=2//0
BnaA06g36310D	7891.41	9.10177	9.7599	0	0.00019694	-//-
BnaA06g36570D	24.1676	0	7.7723	9.6459e-06	7.0612e-26	sp|P34790|CP18C_ARATH Peptidyl-prolyl cis-trans isomerase CYP18-3 OS=Arabidopsis thaliana GN=CYP18-3 PE=1 SV=1//4.71764e-92
BnaA06g37360D	7.27853	84.348	-3.5346	5.0073e-28	0.00075336	sp|Q9SZP1|MYB4_ARATH Transcription repressor MYB4 OS=Arabidopsis thaliana GN=MYB4 PE=1 SV=1//7.03252e-178
BnaA06g37380D	8.19718	21.2989	-1.3776	4.3933e-05	0.00021414	sp|Q500U8|TKPR1_ARATH Tetraketide alpha-pyrone reductase 1 OS=Arabidopsis thaliana GN=TKPR1 PE=1 SV=1//2.17807e-77
BnaA06g37880D	27.5595	1.17918	4.5467	1.0603e-05	0.0018078	sp|Q8GXB4|WTR2_ARATH WAT1-related protein At1g09380 OS=Arabidopsis thaliana GN=At1g09380 PE=2 SV=1//0
BnaA06g37940D	4.23992	15.2187	-1.8437	0.00011921	8.9882e-11	sp|Q93Y32|BCAT1_ARATH Branched-chain-amino-acid aminotransferase 1, mitochondrial OS=Arabidopsis thaliana GN=BCAT1 PE=1 SV=2//0
BnaA06g37970D	23.6022	62.6437	-1.4082	1.6031e-12	5.3178e-185	-//-
BnaA06g38230D	80.6292	644.494	-2.9988	6.064e-188	3.5514e-07	sp|Q27IK6|POK2_ARATH Phragmoplast orienting kinesin 2 OS=Arabidopsis thaliana GN=POK2 PE=2 SV=1//0
BnaA06g38870D	5.86523	28.9267	-2.3021	1.0118e-08	8.5477e-10	sp|Q54SW1|Y2179_DICDI Putative phosphatidylglycerol/phosphatidylinositol transfer protein DDB_G0282179 OS=Dictyostelium discoideum GN=DDB_G0282179 PE=3 SV=2//3.51328e-15
BnaA06g38880D	173.483	32.5379	2.4146	1.7057e-11	0.0011554	sp|P32962|NRL2_ARATH Nitrilase 2 OS=Arabidopsis thaliana GN=NIT2 PE=1 SV=1//0
BnaA06g38980D	3.81593	15.2924	-2.0027	7.1145e-05	7.2995e-08	sp|Q8LEV7|6PGL3_ARATH Probable 6-phosphogluconolactonase 3 OS=Arabidopsis thaliana GN=At5g24420 PE=2 SV=2//2.18336e-141
BnaA06g39290D	5.01724	29.7005	-2.5655	1.8897e-09	5.2777e-07	sp|O24160|TGA21_TOBAC TGACG-sequence-specific DNA-binding protein TGA-2.1 OS=Nicotiana tabacum GN=TGA21 PE=1 SV=1//1.383e-06
BnaA06g40200D	41.0566	1.10548	5.2149	1.5384e-08	0	sp|Q9FJ47|SAG12_ARATH Senescence-specific cysteine protease SAG12 OS=Arabidopsis thaliana GN=SAG12 PE=1 SV=1//1.18029e-176
BnaA06g40240D	144.864	5441.86	-5.2313	0	5.137e-05	sp|Q8GT41|PLA1_PLAAC Putative invertase inhibitor OS=Platanus acerifolia PE=1 SV=1//7.86617e-21
BnaA06g40340D	0	15.3293	-6.1761	2.1619e-06	1.8643e-11	sp|Q9FVS9|C96AF_ARATH Alkane hydroxylase MAH1 OS=Arabidopsis thaliana GN=CYP96A15 PE=2 SV=1//0
BnaA06g40610D	0	36.2965	-6.1818	3.1257e-13	0.00020823	sp|P42734|CADH9_ARATH Probable cinnamyl alcohol dehydrogenase 9 OS=Arabidopsis thaliana GN=CAD9 PE=2 SV=2//0
BnaA06g40660D	1.48397	14.1133	-3.2495	1.0277e-05	0.003965	sp|Q9T031|FBK96_ARATH F-box/kelch-repeat protein At4g39240 OS=Arabidopsis thaliana GN=At4g39240 PE=2 SV=1//4.65628e-156
BnaA06g40700D	0	8.84382	-3.9675	0.00029297	4.6176e-13	sp|P55231|GLGL3_ARATH Glucose-1-phosphate adenylyltransferase large subunit 3, chloroplastic OS=Arabidopsis thaliana GN=APL3 PE=2 SV=2//0
BnaA06g40730D	10.3878	52.8418	-2.3468	6.623e-15	7.2167e-10	sp|O82191|MAOP1_ARATH NADP-dependent malic enzyme 1 OS=Arabidopsis thaliana GN=NADP-ME1 PE=1 SV=1//0
BnaA07g00860D	55.2603	0	7.3805	1.4285e-11	0.0027988	-//-
BnaA07g01390D	18.8677	0	9.0001	0.00019743	0.00019845	sp|P43294|MHK_ARATH Serine/threonine-protein kinase MHK OS=Arabidopsis thaliana GN=MHK PE=2 SV=2//0
BnaA07g01610D	11.2358	26.7894	-1.2536	9.7379e-06	1.4793e-05	sp|P21216|IPYR2_ARATH Soluble inorganic pyrophosphatase 2 OS=Arabidopsis thaliana GN=PPA2 PE=2 SV=2//5.66712e-148
BnaA07g01950D	18.8677	39.0971	-1.0511	5.5772e-07	2.565e-07	sp|Q9SIX3|RBG1_ARATH Probable glycine-rich RNA-binding protein 1 OS=Arabidopsis thaliana GN=RBG1 PE=2 SV=2//2.04608e-41
BnaA07g03570D	74.764	8.21738	3.1856	7.1019e-09	0.00024665	sp|Q9XIM7|CRPM1_ARATH Cold-regulated 413 plasma membrane protein 1 OS=Arabidopsis thaliana GN=COR413PM1 PE=2 SV=1//4.03e-87
BnaA07g03740D	1.48397	13.8922	-3.2267	1.245e-05	9.1469e-08	sp|Q2V4N4|DF287_ARATH Defensin-like protein 287 OS=Arabidopsis thaliana GN=At1g13609 PE=2 SV=1//1.99974e-26
BnaA07g03870D	13.1438	40.3131	-1.6169	2.4006e-09	1.7369e-05	-//-
BnaA07g06230D	15.0517	34.7857	-1.2086	6.6414e-07	6.9662e-12	-//-
BnaA07g06810D	65.8601	0	6.4112	1.1245e-13	0.00011673	sp|Q9SHE8|PSAF_ARATH Photosystem I reaction center subunit III, chloroplastic OS=Arabidopsis thaliana GN=PSAF PE=1 SV=1//8.99678e-133
BnaA07g06900D	4.23992	19.0142	-2.165	5.3556e-06	7.7444e-07	sp|Q94C59|PATL4_ARATH Patellin-4 OS=Arabidopsis thaliana GN=PATL4 PE=1 SV=2//0
BnaA07g07160D	7.77319	30.548	-1.9745	2.3167e-08	0.00037988	sp|O48684|GATL8_ARATH Probable galacturonosyltransferase-like 8 OS=Arabidopsis thaliana GN=GATL8 PE=2 SV=1//0
BnaA07g09060D	2.82661	15.403	-2.4461	2.0204e-05	1.435e-05	sp|Q9FUS6|GSTUD_ARATH Glutathione S-transferase U13 OS=Arabidopsis thaliana GN=GSTU13 PE=2 SV=1//2.35054e-134
BnaA07g09120D	1.34264	17.3192	-3.6892	5.3863e-07	5.4277e-10	sp|P17407|21KD_DAUCA 21 kDa protein OS=Daucus carota PE=2 SV=1//7.59373e-28
BnaA07g10080D	35.474	72.8141	-1.0375	1.0599e-11	8.9648e-07	sp|Q9SK82|U85A1_ARATH UDP-glycosyltransferase 85A1 OS=Arabidopsis thaliana GN=UGT85A1 PE=2 SV=1//1.38608e-07
BnaA07g10520D	38.7953	0	8.04	2.7026e-08	9.7937e-30	sp|Q9SFD8|NFYB9_ARATH Nuclear transcription factor Y subunit B-9 OS=Arabidopsis thaliana GN=NFYB9 PE=1 SV=2//1.44073e-96
BnaA07g10770D	14.9811	107.379	-2.8415	5.9503e-32	0.0025774	sp|Q8LG64|CKB22_ARATH Cyclin-dependent kinase B2-2 OS=Arabidopsis thaliana GN=CDKB2-2 PE=1 SV=2//0
BnaA07g11180D	0	9.50711	-3.9019	0.00017955	2.0001e-30	sp|Q42547|CATA3_ARATH Catalase-3 OS=Arabidopsis thaliana GN=CAT3 PE=1 SV=3//0
BnaA07g11370D	449.714	72.5193	2.6326	1.1653e-32	6.3446e-06	sp|Q9S845|GONS3_ARATH GDP-mannose transporter GONST3 OS=Arabidopsis thaliana GN=GONST3 PE=2 SV=1//0
BnaA07g11380D	1.76663	19.0142	-3.428	2.2236e-07	2.3104e-06	sp|P0C5B6|4CLL4_ARATH 4-coumarate--CoA ligase-like 4 OS=Arabidopsis thaliana GN=4CLL4 PE=2 SV=1//0
BnaA07g11420D	1.05998	19.2722	-4.1844	7.4549e-08	1.2796e-07	sp|P42759|ERD10_ARATH Dehydrin ERD10 OS=Arabidopsis thaliana GN=ERD10 PE=1 SV=1//2.87171e-07
BnaA07g11450D	8.12652	33.4223	-2.0401	3.4039e-09	2.0877e-06	-//-
BnaA07g11760D	17.737	41.0132	-1.2093	6.6807e-08	2.5868e-08	sp|C0LGS3|Y4372_ARATH Probable LRR receptor-like serine/threonine-protein kinase At4g37250 OS=Arabidopsis thaliana GN=At4g37250 PE=2 SV=1//0
BnaA07g11960D	9.53983	37.4388	-1.9725	6.3142e-10	0.00039182	sp|Q9FH92|IX15L_ARATH Protein IRX15-LIKE OS=Arabidopsis thaliana GN=IRX15-L PE=2 SV=1//0
BnaA07g12020D	30.2448	2.02671	3.8995	2.0978e-05	0.0044118	sp|Q9FHA3|DPOLA_ARATH DNA polymerase alpha catalytic subunit OS=Arabidopsis thaliana GN=POLA PE=3 SV=2//0
BnaA07g12120D	4.73458	14.5555	-1.6203	0.00033211	0.00067063	-//-
BnaA07g12210D	62.6095	11.4233	2.4544	3.8248e-05	0.0034624	sp|Q27YU7|RSP5_CHLRE Flagellar radial spoke protein 5 OS=Chlamydomonas reinhardtii GN=RSP5 PE=1 SV=1//1.05734e-21
BnaA07g13330D	6.64254	17.1718	-1.3702	0.00025099	1.8702e-07	sp|Q9SJK3|AGO5_ARATH Protein argonaute 5 OS=Arabidopsis thaliana GN=AGO5 PE=1 SV=2//0
BnaA07g13430D	2.89728	25.2417	-3.123	5.0717e-09	5.9057e-12	sp|P34794|RUB2_BRANA RuBisCO large subunit-binding protein subunit alpha, chloroplastic OS=Brassica napus PE=2 SV=1//0
BnaA07g13530D	40.2086	84.9375	-1.0789	9.4385e-14	2.7895e-23	sp|Q9SCV4|BGAL8_ARATH Beta-galactosidase 8 OS=Arabidopsis thaliana GN=BGAL8 PE=2 SV=2//0
BnaA07g13930D	62.3975	148.576	-1.2516	2.2216e-25	5.2163e-104	sp|Q9SPL3|AMP23_MACIN Vicilin-like antimicrobial peptides 2-3 (Fragment) OS=Macadamia integrifolia GN=AMP2-3 PE=1 SV=1//9.68578e-21
BnaA07g13950D	967.126	91.2388	3.406	9.5729e-107	0.00012864	sp|P0CG89|H4_SOYBN Histone H4 OS=Glycine max PE=3 SV=1//3.58019e-51
BnaA07g14090D	5.22924	20.2302	-1.9518	5.9638e-06	6.33e-09	sp|Q9ZV24|OP161_ARATH Outer envelope pore protein 16-1, chloroplastic OS=Arabidopsis thaliana GN=OEP161 PE=1 SV=1//2.21878e-84
BnaA07g14320D	4.52258	32.022	-2.8238	1.4233e-10	7.0217e-09	sp|Q9FL08|WTR42_ARATH WAT1-related protein At5g40240 OS=Arabidopsis thaliana GN=At5g40240 PE=2 SV=1//0
BnaA07g14880D	89.8157	9.65451	3.2177	1.5889e-10	6.7998e-20	sp|Q39165|OLEO2_ARATH Oleosin 21.2 kDa OS=Arabidopsis thaliana GN=At5g40420 PE=1 SV=1//1.83928e-75
BnaA07g14960D	215.105	24.9101	3.1102	6.2879e-22	0.0015795	sp|Q9SCX9|GPDA1_ARATH Glycerol-3-phosphate dehydrogenase [NAD(+)] 1, chloroplastic OS=Arabidopsis thaliana GN=DHAPRD PE=1 SV=1//0
BnaA07g15060D	131.862	38.2495	1.7855	0.00010205	1.8326e-12	sp|Q94CD1|HHT1_ARATH Omega-hydroxypalmitate O-feruloyl transferase OS=Arabidopsis thaliana GN=HHT1 PE=1 SV=1//0
BnaA07g15220D	72.1493	0	7.9351	2.782e-14	0.00038779	-//-
BnaA07g15500D	0	12.6393	-6.4827	2.0721e-05	2.4054e-07	sp|Q9SV30|GATA8_ARATH GATA transcription factor 8 OS=Arabidopsis thaliana GN=GATA8 PE=2 SV=1//2.00975e-124
BnaA07g16490D	7.27853	31.4324	-2.1105	6.6355e-09	4.9864e-07	sp|Q9LYN2|FRI3_ARATH Ferritin-3, chloroplastic OS=Arabidopsis thaliana GN=FER3 PE=2 SV=1//1.76759e-128
BnaA07g16710D	1.90797	22.4412	-3.556	1.4473e-08	2.0985e-33	sp|Q8LGG8|USPAL_ARATH Universal stress protein A-like protein OS=Arabidopsis thaliana GN=At3g01520 PE=1 SV=2//4.69831e-17
BnaA07g17840D	290.717	24.3205	3.5794	1.0693e-35	3.3248e-08	sp|Q9LYT3|TT12_ARATH Protein TRANSPARENT TESTA 12 OS=Arabidopsis thaliana GN=TT12 PE=2 SV=1//0
BnaA07g18120D	14.2744	43.1136	-1.5947	8.2341e-10	0.0037836	sp|Q9FN48|CAS_ARATH Calcium sensing receptor, chloroplastic OS=Arabidopsis thaliana GN=CAS PE=1 SV=1//1.59063e-16
BnaA07g18520D	9.75182	20.4145	-1.0658	0.00027768	2.9882e-08	sp|Q9LZX4|FLA10_ARATH Fasciclin-like arabinogalactan protein 10 OS=Arabidopsis thaliana GN=FLA10 PE=1 SV=1//0
BnaA07g18860D	6.28922	32.7221	-2.3793	7.3421e-10	1.6101e-07	sp|P38418|LOX2_ARATH Lipoxygenase 2, chloroplastic OS=Arabidopsis thaliana GN=LOX2 PE=1 SV=1//0
BnaA07g19600D	26.2875	54.1316	-1.0421	4.332e-09	7.0238e-10	sp|P46607|HGL2_ARATH Homeobox-leucine zipper protein GLABRA 2 OS=Arabidopsis thaliana GN=GL2 PE=2 SV=3//0
BnaA07g19690D	20.2103	55.7161	-1.463	1.3879e-11	1.5045e-97	sp|Q8L831|NUDT3_ARATH Nudix hydrolase 3 OS=Arabidopsis thaliana GN=NUDT3 PE=1 SV=1//0
BnaA07g20210D	678.388	34.6752	4.2901	2.9487e-100	0.0023532	sp|Q8H1E4|RAP24_ARATH Ethylene-responsive transcription factor RAP2-4 OS=Arabidopsis thaliana GN=RAP2-4 PE=1 SV=1//3.10376e-116
BnaA07g20720D	9.32783	20.7461	-1.1532	0.00016134	7.8796e-09	sp|P06525|ADH1_ARATH Alcohol dehydrogenase class-P OS=Arabidopsis thaliana GN=ADH1 PE=1 SV=2//0
BnaA07g21050D	70.312	0	10.898	1.79e-10	1.0324e-06	sp|Q9C9K7|AHL29_ARATH AT-hook motif nuclear-localized protein 29 OS=Arabidopsis thaliana GN=AHL29 PE=1 SV=1//3.90596e-77
BnaA07g21350D	5.15857	26.5315	-2.3627	3.1493e-08	2.2127e-18	sp|P42763|ERD14_ARATH Dehydrin ERD14 OS=Arabidopsis thaliana GN=ERD14 PE=1 SV=1//5.1547e-24
BnaA07g21490D	21.8356	84.4585	-1.9516	2.2275e-20	2.425e-06	sp|P69241|DEF1_RAPSA Defensin-like protein 1 OS=Raphanus sativus GN=AFP1 PE=1 SV=1//1.87759e-42
BnaA07g21570D	34.6967	0	6.1167	7.8506e-08	0.00082642	sp|Q86HG0|GMPPA_DICDI Mannose-1-phosphate guanyltransferase alpha OS=Dictyostelium discoideum GN=gmppA PE=2 SV=1//2.75786e-125
BnaA07g22000D	12.4371	25.7576	-1.0503	4.8753e-05	2.6223e-92	sp|Q9C6B9|PEAM3_ARATH Phosphoethanolamine N-methyltransferase 3 OS=Arabidopsis thaliana GN=NMT3 PE=2 SV=2//0
BnaA07g22620D	76.0359	376.341	-2.3073	5.2329e-95	1.2808e-52	sp|P26587|TIP31_ARATH Aquaporin TIP3-1 OS=Arabidopsis thaliana GN=TIP3-1 PE=2 SV=1//3.35686e-136
BnaA07g22790D	306.688	7.11191	5.4304	4.313e-55	6.4405e-16	sp|B9X287|C7346_ORYSJ Cytochrome P450 734A6 OS=Oryza sativa subsp. japonica GN=CYP734A6 PE=2 SV=1//8.19676e-111
BnaA07g23370D	19.3623	73.7354	-1.9291	7.4245e-18	3.8645e-70	sp|Q00326|MYRO_BRANA Myrosinase OS=Brassica napus PE=2 SV=1//0
BnaA07g24400D	414.452	1.36342	8.2478	9.9839e-73	2.2597e-14	sp|Q9XF43|KCS6_ARATH 3-ketoacyl-CoA synthase 6 OS=Arabidopsis thaliana GN=CUT1 PE=1 SV=1//0
BnaA07g24600D	2.96795	45.214	-3.9292	2.8949e-16	0.0014058	sp|Q9CAG3|LOX6_ARATH Lipoxygenase 6, chloroplastic OS=Arabidopsis thaliana GN=LOX6 PE=2 SV=1//0
BnaA07g24960D	2.33196	12.9341	-2.4716	8.8984e-05	0.00051437	sp|Q6NMK1|GXM1_ARATH Glucuronoxylan 4-O-methyltransferase 1 OS=Arabidopsis thaliana GN=GXM1 PE=1 SV=1//9.57191e-75
BnaA07g25070D	9.82249	23.7309	-1.2726	2.8346e-05	1.4378e-05	sp|Q9S7R5|TSF_ARATH Protein TWIN SISTER of FT OS=Arabidopsis thaliana GN=TSF PE=2 SV=1//5.82913e-105
BnaA07g25310D	4.23992	21.7779	-2.3608	5.4003e-07	3.7131e-06	sp|Q42472|DCE2_ARATH Glutamate decarboxylase 2 OS=Arabidopsis thaliana GN=GAD2 PE=1 SV=1//0
BnaA07g25530D	5.37057	25.168	-2.2284	1.2477e-07	1.0087e-05	sp|C0LGI2|Y1677_ARATH Probable LRR receptor-like serine/threonine-protein kinase At1g67720 OS=Arabidopsis thaliana GN=At1g67720 PE=2 SV=1//9.54451e-17
BnaA07g26650D	13.9211	34.3804	-1.3043	3.6645e-07	0.00023055	sp|Q8L9C4|KCR1_ARATH Very-long-chain 3-oxoacyl-CoA reductase 1 OS=Arabidopsis thaliana GN=KCR1 PE=1 SV=1//0
BnaA07g26670D	161.4	46.0984	1.8078	1.153e-05	3.6015e-05	sp|Q9S7Y7|XYL1_ARATH Alpha-xylosidase 1 OS=Arabidopsis thaliana GN=XYL1 PE=1 SV=1//0
BnaA07g27230D	0	15.2924	-4.4357	1.4618e-06	0.00099686	sp|Q9SX22|RRP31_ARATH 30S ribosomal protein 3-1, chloroplastic OS=Arabidopsis thaliana GN=At1g68590 PE=2 SV=1//1.45982e-83
BnaA07g27280D	1.55464	12.1971	-2.9719	6.0033e-05	2.5172e-15	sp|Q9S740|AGP19_ARATH Lysine-rich arabinogalactan protein 19 OS=Arabidopsis thaliana GN=AGP19 PE=2 SV=2//1.15622e-11
BnaA07g27370D	9.53983	58.1481	-2.6077	3.0005e-17	3.5802e-08	sp|Q2V4G9|DEF90_ARATH Defensin-like protein 90 OS=Arabidopsis thaliana GN=At1g54445 PE=2 SV=1//1.52762e-20
BnaA07g27820D	0	25.2417	-5.8956	8.8987e-10	0.00010373	sp|Q9LXE5|DRM1_ARATH DNA (cytosine-5)-methyltransferase DRM1 OS=Arabidopsis thaliana GN=DRM1 PE=3 SV=2//0
BnaA07g28030D	25.5102	0	5.8503	4.6965e-06	0.0027883	sp|Q9C554|EXPA1_ARATH Expansin-A1 OS=Arabidopsis thaliana GN=EXPA1 PE=2 SV=1//6.08225e-141
BnaA07g28080D	26.5702	2.3215	3.5167	0.00019663	0.0045	sp|P42751|CCD11_ARATH Cyclin-D1-1 OS=Arabidopsis thaliana GN=CYCD1-1 PE=1 SV=3//8.07789e-157
BnaA07g28720D	5.37057	15.2924	-1.5097	0.00033972	4.9461e-06	sp|Q9CAC1|GUN8_ARATH Endoglucanase 8 OS=Arabidopsis thaliana GN=CEL1 PE=2 SV=1//0
BnaA07g28820D	3.32127	21.7779	-2.7131	1.6991e-07	1.3821e-64	sp|Q9FVV1|GDL28_ARATH GDSL esterase/lipase At1g71250 OS=Arabidopsis thaliana GN=At1g71250 PE=2 SV=1//0
BnaA07g29220D	8.40918	196.886	-4.5492	4.0632e-67	3.1425e-11	sp|Q9LQ32|GXM3_ARATH Glucuronoxylan 4-O-methyltransferase 3 OS=Arabidopsis thaliana GN=GXM3 PE=1 SV=1//9.50243e-110
BnaA07g29430D	19.9983	59.88	-1.5822	5.3807e-13	4.4911e-49	sp|Q96520|PER12_ARATH Peroxidase 12 OS=Arabidopsis thaliana GN=PER12 PE=1 SV=1//0
BnaA07g29460D	368.52	22.8834	4.0094	1.6644e-51	1.3363e-13	sp|Q05196|PABP5_ARATH Polyadenylate-binding protein 5 OS=Arabidopsis thaliana GN=PAB5 PE=1 SV=3//0
BnaA07g29550D	6.14789	47.9777	-2.9642	1.819e-15	0.0011663	sp|Q9AST3|SBH2_ARATH Sphinganine C(4)-monooxygenase 2 OS=Arabidopsis thaliana GN=SBH2 PE=1 SV=1//1.56291e-82
BnaA07g29580D	0	10.3178	-4.868	7.1876e-05	2.7487e-38	sp|Q56WK6|PATL1_ARATH Patellin-1 OS=Arabidopsis thaliana GN=PATL1 PE=1 SV=2//0
BnaA07g29880D	47.6991	178.756	-1.906	1.2537e-40	7.3648e-39	sp|Q41015|PIP21_PEA Kunitz-type trypsin inhibitor-like 1 protein OS=Pisum sativum GN=PIP20-1 PE=1 SV=2//4.10485e-08
BnaA07g30010D	1.76663	123.04	-6.122	3.3068e-41	0.002358	sp|Q28EW0|TM87A_XENTR Transmembrane protein 87A OS=Xenopus tropicalis GN=tmem87a PE=2 SV=1//8.86835e-46
BnaA07g30210D	94.9743	24.6153	1.948	0.00016179	1.5833e-50	sp|P26587|TIP31_ARATH Aquaporin TIP3-1 OS=Arabidopsis thaliana GN=TIP3-1 PE=2 SV=1//1.57789e-142
BnaA07g30640D	350.642	17.6508	4.3122	5.5857e-53	9.815e-06	-//-
BnaA07g30660D	52.9284	5.12205	3.3692	3.557e-07	1.6285e-27	sp|U3KRG0|LECB1_CRATA Bark lectin isoform 1 OS=Crateva tapia PE=1 SV=2//6.61043e-24
BnaA07g30790D	4.16926	84.6796	-4.3442	1.091e-29	1.1318e-05	-//-
BnaA07g30840D	15.617	36.0754	-1.2079	4.1522e-07	5.4114e-05	sp|Q67UL3|PIN1C_ORYSJ Probable auxin efflux carrier component 1c OS=Oryza sativa subsp. japonica GN=PIN1C PE=2 SV=1//0
BnaA07g30950D	104.797	22.5149	2.2186	2.287e-06	2.2076e-08	sp|P50699|TLPH_ARATH Thaumatin-like protein OS=Arabidopsis thaliana GN=At1g18250 PE=2 SV=2//5.95563e-139
BnaA07g30980D	3.03861	28.116	-3.2099	5.3395e-10	1.3146e-11	sp|Q8K2A6|LIPM_MOUSE Lipase member M OS=Mus musculus GN=Lipm PE=2 SV=1//1.33824e-23
BnaA07g31070D	34.414	77.5308	-1.1718	2.1807e-13	3.9357e-09	sp|Q9C9C9|SOT18_ARATH Cytosolic sulfotransferase 18 OS=Arabidopsis thaliana GN=SOT18 PE=1 SV=1//1.65752e-173
BnaA07g31250D	7.20787	36.665	-2.3468	8.5762e-11	1.5258e-07	sp|Q9CA67|CHLP_ARATH Geranylgeranyl diphosphate reductase, chloroplastic OS=Arabidopsis thaliana GN=CHLP PE=1 SV=1//0
BnaA07g31590D	27.7008	55.6792	-1.0072	4.0807e-09	3.2169e-06	sp|Q86HG0|GMPPA_DICDI Mannose-1-phosphate guanyltransferase alpha OS=Dictyostelium discoideum GN=gmppA PE=2 SV=1//2.53752e-124
BnaA07g31840D	17.313	39.8709	-1.2035	1.0713e-07	4.7144e-11	sp|P12411|TBB1_ARATH Tubulin beta-1 chain OS=Arabidopsis thaliana GN=TUBB1 PE=2 SV=1//0
BnaA07g32090D	6.28922	40.9027	-2.7012	8.1899e-13	1.5075e-07	sp|Q39255|SKP1A_ARATH SKP1-like protein 1A OS=Arabidopsis thaliana GN=SKP1A PE=1 SV=1//4.05439e-82
BnaA07g32230D	17.2424	44.4402	-1.3659	4.0291e-09	8.5683e-11	-//-
BnaA07g32260D	13.7797	50.7046	-1.8796	1.5251e-12	0.0012935	sp|Q9SGS2|HMGB9_ARATH High mobility group B protein 9 OS=Arabidopsis thaliana GN=HMGB9 PE=2 SV=1//0
BnaA07g32330D	2.96795	13.9659	-2.2344	8.1009e-05	2.0151e-62	sp|P42763|ERD14_ARATH Dehydrin ERD14 OS=Arabidopsis thaliana GN=ERD14 PE=1 SV=1//3.97139e-20
BnaA07g32420D	107.906	329.027	-1.6084	5.996e-65	0.00051238	sp|Q8LF80|CKB21_ARATH Cyclin-dependent kinase B2-1 OS=Arabidopsis thaliana GN=CDKB2-1 PE=1 SV=2//0
BnaA07g32850D	2.54395	14.5923	-2.5201	2.8191e-05	0.00064079	sp|Q9CAP9|FPP1_ARATH Filament-like plant protein 1 OS=Arabidopsis thaliana GN=FPP1 PE=2 SV=1//2.46148e-98
BnaA07g33610D	6.78388	19.8986	-1.5525	3.6272e-05	1.72e-25	sp|Q9C521|UGAL1_ARATH UDP-galactose transporter 1 OS=Arabidopsis thaliana GN=UDP-GALT1 PE=2 SV=1//0
BnaA07g33620D	33.3541	121.16	-1.861	1.2381e-27	6.0283e-09	sp|P92946|SUT22_ARATH Sulfate transporter 2.2 OS=Arabidopsis thaliana GN=SULTR2;2 PE=1 SV=3//0
BnaA07g33850D	2.19063	28.4108	-3.697	1.348e-10	4.3511e-13	sp|Q9SGZ5|BXL7_ARATH Probable beta-D-xylosidase 7 OS=Arabidopsis thaliana GN=BXL7 PE=2 SV=2//0
BnaA07g33910D	3.32127	42.045	-3.6621	6.2253e-15	0.0014144	sp|Q9C9S2|FB91_ARATH F-box protein At1g78100 OS=Arabidopsis thaliana GN=At1g78100 PE=1 SV=1//1.01885e-161
BnaA07g33970D	7.91452	20.0091	-1.3381	8.9616e-05	1.9808e-13	sp|Q01525|14332_ARATH 14-3-3-like protein GF14 omega OS=Arabidopsis thaliana GN=GRF2 PE=2 SV=2//1.60369e-176
BnaA07g34180D	24.3796	72.2982	-1.5683	2.7387e-15	0.00037305	sp|Q9SYL9|RK13_ARATH 50S ribosomal protein L13, chloroplastic OS=Arabidopsis thaliana GN=RPL13 PE=2 SV=1//6.51922e-157
BnaA07g34280D	12.8611	27.5264	-1.0978	1.9774e-05	0.00069431	sp|O23654|VATA_ARATH V-type proton ATPase catalytic subunit A OS=Arabidopsis thaliana GN=VHA-A PE=1 SV=1//0
BnaA07g34490D	8.33851	21.5937	-1.3727	3.9821e-05	4.8909e-08	sp|O64517|MCA4_ARATH Metacaspase-4 OS=Arabidopsis thaliana GN=AMC4 PE=1 SV=1//0
BnaA07g34830D	25.9342	55.6424	-1.1013	1.2435e-09	0.00095687	sp|Q9SAK4|SSDH_ARATH Succinate-semialdehyde dehydrogenase, mitochondrial OS=Arabidopsis thaliana GN=ALDH5F1 PE=1 SV=2//0
BnaA07g34930D	157.442	47.4987	1.7289	5.7267e-05	8.8288e-17	sp|P47996|IMDH1_ARATH Inosine-5&apos;-monophosphate dehydrogenase 1 OS=Arabidopsis thaliana GN=IMPDH PE=2 SV=1//0
BnaA07g34950D	57.8749	120.902	-1.0628	9.7529e-19	0.0031198	-//-
BnaA07g35780D	0	9.58081	-3.498	0.00022285	2.9775e-16	sp|Q8GXI9|PV42B_ARATH SNF1-related protein kinase regulatory subunit gamma-like PV42b OS=Arabidopsis thaliana GN=PV42B PE=2 SV=1//0
BnaA07g35810D	135.466	10.4652	3.6943	3.3634e-18	0.003234	sp|Q9CA93|BAC2_ARATH Mitochondrial arginine transporter BAC2 OS=Arabidopsis thaliana GN=BAC2 PE=1 SV=1//1.41311e-173
BnaA07g35920D	9.89315	20.8198	-1.0735	0.0002325	7.1982e-07	sp|Q8VY22|TBL38_ARATH Protein trichome birefringence-like 38 OS=Arabidopsis thaliana GN=TBL38 PE=2 SV=1//0
BnaA07g36480D	5.37057	27.3053	-2.346	2.1405e-08	0.00022631	sp|Q9ZUS0|H2B4_ARATH Histone H2B.4 OS=Arabidopsis thaliana GN=At2g37470 PE=1 SV=3//1.13748e-52
BnaA07g37600D	11.6598	27.0474	-1.2139	1.1277e-05	0.0049522	sp|Q9ZUU4|CP29B_ARATH RNA-binding protein CP29B, chloroplastic OS=Arabidopsis thaliana GN=CP29B PE=1 SV=1//9.17442e-115
BnaA07g37730D	5.37057	15.145	-1.4957	0.00038047	0.00022823	sp|Q54JE4|ODO1_DICDI 2-oxoglutarate dehydrogenase, mitochondrial OS=Dictyostelium discoideum GN=ogdh PE=3 SV=1//0
BnaA07g37870D	13.2144	28.7056	-1.1192	1.1382e-05	0.00019743	sp|Q40784|AAPC_CENCI Putative glucose-6-phosphate 1-epimerase OS=Cenchrus ciliaris PE=2 SV=1//5.14799e-144
BnaA07g38160D	11.0945	26.642	-1.2639	9.677e-06	1.9044e-88	sp|O67781|AAT_AQUAE Aspartate aminotransferase OS=Aquifex aeolicus (strain VF5) GN=aspC PE=3 SV=1//3.11489e-35
BnaA07g38380D	125.996	432.316	-1.7787	3.9699e-91	3.2136e-29	-//-
BnaA07g38670D	9.46916	97.2083	-3.3598	1.9811e-31	9.1986e-05	-//-
BnaA08g00540D	2.54395	16.8401	-2.7268	4.1187e-06	0.00058356	sp|Q5QQ56|XYLT1_CANFA Xylosyltransferase 1 OS=Canis familiaris GN=XYLT1 PE=2 SV=1//4.56951e-15
BnaA08g01310D	1.8373	13.3394	-2.86	3.27e-05	0.001693	-//-
BnaA08g01410D	1.48397	11.3864	-2.9398	0.00011062	0.00017859	sp|Q9M5W9|JAL6L_ARATH Myrosinase-binding protein 2 OS=Arabidopsis thaliana GN=MBP2 PE=2 SV=1//3.08192e-10
BnaA08g01740D	24.4502	0	7.789	8.6422e-06	0.0022738	sp|Q9C681|H2A1_ARATH Probable histone H2A.1 OS=Arabidopsis thaliana GN=At1g51060 PE=1 SV=1//2.35898e-51
BnaA08g02000D	10.3171	21.8516	-1.0827	0.00015507	0.0043374	sp|P90648|MHCKB_DICDI Myosin heavy chain kinase B OS=Dictyostelium discoideum GN=mhkB PE=2 SV=1//2.87235e-12
BnaA08g02680D	5.22924	15.1819	-1.5377	0.00032489	3.7633e-13	-//-
BnaA08g02790D	9.68116	52.068	-2.4271	5.3641e-15	0.00013037	sp|Q9LNH5|PT148_ARATH Probable sugar phosphate/phosphate translocator At1g48230 OS=Arabidopsis thaliana GN=At1g48230 PE=2 SV=2//0
BnaA08g03480D	4.80525	19.6407	-2.0312	6.0626e-06	0.00010206	sp|P52409|E13B_WHEAT Glucan endo-1,3-beta-glucosidase OS=Triticum aestivum GN=GLC1 PE=2 SV=1//1.02393e-23
BnaA08g03760D	0	16.8033	-7.8935	4.6097e-06	5.6384e-133	sp|B3SP85|GILT_PIG Gamma-interferon-inducible-lysosomal thiol reductase OS=Sus scrofa GN=IFI30 PE=2 SV=1//3.67284e-28
BnaA08g04880D	61.7615	469.644	-2.9268	8.5391e-136	0.00051189	sp|Q899M5|SURE_CLOTE 5&apos;-nucleotidase SurE OS=Clostridium tetani (strain Massachusetts / E88) GN=surE PE=3 SV=1//2.59637e-34
BnaA08g05520D	6.57188	19.9723	-1.6036	2.8155e-05	7.128e-11	sp|P29736|MYRA_SINAL Myrosinase MA1 OS=Sinapis alba PE=1 SV=2//0
BnaA08g05540D	60.7016	0	7.2265	1.2535e-12	5.2898e-17	sp|Q00451|PRF1_SOLLC 36.4 kDa proline-rich protein OS=Solanum lycopersicum GN=TPRP-F1 PE=2 SV=1//1.31387e-27
BnaA08g05650D	0	73.5143	-9.0228	5.7775e-19	1.9473e-18	sp|P25853|BAM5_ARATH Beta-amylase 5 OS=Arabidopsis thaliana GN=BAM5 PE=2 SV=1//0
BnaA08g05660D	7.20787	63.307	-3.1347	1.9568e-20	0.00026256	sp|Q9Y4F4|F179B_HUMAN Protein FAM179B OS=Homo sapiens GN=FAM179B PE=1 SV=4//9.99558e-10
BnaA08g05900D	0	12.6393	-4.1608	1.3356e-05	0.00062838	sp|Q93Z38|TAR4_ARATH Tryptophan aminotransferase-related protein 4 OS=Arabidopsis thaliana GN=TAR4 PE=2 SV=2//0
BnaA08g06520D	3.39194	15.5504	-2.1968	3.5435e-05	0.0028016	-//-
BnaA08g07300D	1.41331	10.6126	-2.9086	0.00019777	3.3351e-07	-//-
BnaA08g08170D	74.0573	8.21738	3.1719	9.4304e-09	5.9215e-06	sp|O49725|PUP10_ARATH Probable purine permease 10 OS=Arabidopsis thaliana GN=PUP10 PE=2 SV=2//0
BnaA08g08630D	0	17.6876	-5.1447	2.0616e-07	1.8162e-05	sp|Q9LI74|CHUP1_ARATH Protein CHUP1, chloroplastic OS=Arabidopsis thaliana GN=CHUP1 PE=1 SV=1//1.66654e-83
BnaA08g08860D	5.15857	22.7728	-2.1423	6.9767e-07	2.6727e-10	sp|S4UX02|CYPH1_SALMI Ferruginol synthase OS=Salvia miltiorrhiza GN=CYP76AH1 PE=1 SV=1//3.57985e-75
BnaA08g10430D	19.7863	56.6005	-1.5163	5.0382e-12	0.000525	-//-
BnaA08g10720D	86.6357	19.2353	2.1712	2.9045e-05	4.5047e-135	sp|Q38860|KCS18_ARATH 3-ketoacyl-CoA synthase 18 OS=Arabidopsis thaliana GN=FAE1 PE=1 SV=1//0
BnaA08g11130D	1538.74	191.616	3.0055	6.742e-138	4.3974e-05	sp|O49499|CAMT4_ARATH Caffeoyl-CoA O-methyltransferase 1 OS=Arabidopsis thaliana GN=CCOAOMT1 PE=1 SV=1//5.95871e-177
BnaA08g11640D	55.8963	6.92766	3.0123	1.82e-06	0.00038159	sp|P40781|CYPR4_CYNCA Protein CYPRO4 OS=Cynara cardunculus GN=CYPRO4 PE=2 SV=1//0
BnaA08g11800D	4.73458	18.0561	-1.9312	2.0322e-05	2.2465e-08	sp|Q9SK27|ENL1_ARATH Early nodulin-like protein 1 OS=Arabidopsis thaliana GN=At2g25060 PE=1 SV=2//3.92055e-52
BnaA08g12330D	1.41331	25.6471	-4.1816	5.4437e-10	7.0839e-07	sp|O65554|CIPK6_ARATH CBL-interacting serine/threonine-protein kinase 6 OS=Arabidopsis thaliana GN=CIPK6 PE=1 SV=1//0
BnaA08g12770D	15.8997	40.6079	-1.3528	2.104e-08	0.0022616	sp|Q8LC95|ENL3_ARATH Early nodulin-like protein 3 OS=Arabidopsis thaliana GN=At5g25090 PE=1 SV=2//4.29843e-38
BnaA08g12990D	0	9.50711	-4.249	0.00015413	0.00015043	sp|P19456|PMA2_ARATH ATPase 2, plasma membrane-type OS=Arabidopsis thaliana GN=AHA2 PE=1 SV=2//0
BnaA08g13170D	15.5464	31.8378	-1.0342	7.124e-06	0	sp|Q02498|CRU1_RAPSA Cruciferin PGCRURSE5 OS=Raphanus sativus GN=CRURS PE=3 SV=1//0
BnaA08g13680D	5656.2	3.79547	10.541	0	3.3334e-46	sp|Q9T076|ENL2_ARATH Early nodulin-like protein 2 OS=Arabidopsis thaliana GN=At4g27520 PE=1 SV=1//5.94155e-36
BnaA08g13750D	8.05585	143.196	-4.1518	1.2947e-48	0.0011944	sp|F4JKH6|TSS_ARATH Protein TSS OS=Arabidopsis thaliana GN=TSS PE=1 SV=1//0
BnaA08g13880D	8.76251	21.2252	-1.2764	7.3845e-05	0.0011523	sp|O23144|PPI1_ARATH Proton pump-interactor 1 OS=Arabidopsis thaliana GN=PPI1 PE=1 SV=2//0
BnaA08g14070D	145.995	43.261	1.7548	7.0933e-05	1.4436e-07	sp|P27740|2SSB_BRANA Napin-B OS=Brassica napus GN=NAPB PE=2 SV=1//8.70393e-21
BnaA08g14120D	54.4123	3.13219	4.1187	3.853e-09	1.0529e-07	sp|F4JUY5|GAMT1_ARATH Gibberellic acid methyltransferase 1 OS=Arabidopsis thaliana GN=GAMT1 PE=1 SV=1//5.25641e-23
BnaA08g14360D	18.373	46.2458	-1.3317	2.7728e-09	0	sp|P29525|OLEO1_ARATH Oleosin 18.5 kDa OS=Arabidopsis thaliana GN=At4g25140 PE=1 SV=1//2.80493e-80
BnaA08g14540D	6964.85	298.516	4.5442	0	0.0027646	sp|Q9STW6|HSP7F_ARATH Heat shock 70 kDa protein 6, chloroplastic OS=Arabidopsis thaliana GN=HSP70-6 PE=1 SV=1//0
BnaA08g14780D	10.1758	21.3726	-1.0706	0.00019477	0	sp|Q9SPL4|AMP22_MACIN Vicilin-like antimicrobial peptides 2-2 OS=Macadamia integrifolia GN=AMP2-2 PE=2 SV=1//7.91997e-11
BnaA08g15380D	5357.28	517.364	3.3723	0	0.00065013	sp|Q9SW80|BLH2_ARATH BEL1-like homeodomain protein 2 OS=Arabidopsis thaliana GN=BLH2 PE=1 SV=3//0
BnaA08g15450D	13.4264	27.1948	-1.0183	3.687e-05	5.695e-12	sp|Q94B08|GCP1_ARATH Germination-specific cysteine protease 1 OS=Arabidopsis thaliana GN=GCP1 PE=2 SV=2//0
BnaA08g15590D	2.40262	37.4757	-3.9633	9.0713e-14	0.00078677	sp|Q9SZJ5|GLYM1_ARATH Serine hydroxymethyltransferase 1, mitochondrial OS=Arabidopsis thaliana GN=SHM1 PE=1 SV=1//0
BnaA08g15890D	2.68528	14.2238	-2.4052	4.6134e-05	0.0041638	sp|Q680I5|GAGT2_ARATH Gamma-glutamyltranspeptidase 2 OS=Arabidopsis thaliana GN=GGT2 PE=2 SV=1//2.01335e-114
BnaA08g16380D	5.08791	15.0713	-1.5667	0.00031032	0.0012176	sp|Q9SJ20|RIR1_ARATH Ribonucleoside-diphosphate reductase large subunit OS=Arabidopsis thaliana GN=RNR1 PE=1 SV=1//0
BnaA08g16560D	7.1372	19.3459	-1.4386	7.5647e-05	2.696e-12	sp|Q944G9|ALFC2_ARATH Probable fructose-bisphosphate aldolase 2, chloroplastic OS=Arabidopsis thaliana GN=FBA2 PE=1 SV=2//0
BnaA08g16820D	18.7263	61.7225	-1.7207	4.1407e-14	2.9078e-06	sp|Q9FXF2|RKF1_ARATH Probable LRR receptor-like serine/threonine-protein kinase RFK1 OS=Arabidopsis thaliana GN=RKF1 PE=1 SV=1//0
BnaA08g17760D	19.1503	42.0082	-1.1333	9.5951e-08	0.0041703	sp|Q38894|GDL13_ARATH GDSL esterase/lipase At1g28670 OS=Arabidopsis thaliana GN=At1g28670 PE=2 SV=1//0
BnaA08g18210D	0	8.51218	-4.9124	0.00031096	3.088e-06	sp|Q9C7G1|PUB45_ARATH U-box domain-containing protein 45 OS=Arabidopsis thaliana GN=PUB45 PE=1 SV=1//0
BnaA08g18700D	5.7239	25.905	-2.1782	1.0251e-07	0.00023868	sp|Q37145|ACA1_ARATH Calcium-transporting ATPase 1, chloroplastic OS=Arabidopsis thaliana GN=ACA1 PE=1 SV=3//0
BnaA08g18750D	12.0131	27.3422	-1.1865	1.2005e-05	3.6654e-13	sp|B9DFI7|PMT2_ARATH Probable methyltransferase PMT2 OS=Arabidopsis thaliana GN=At1g26850 PE=2 SV=2//0
BnaA08g19950D	33.99	82.5055	-1.2794	5.218e-15	1.5297e-10	sp|P0C0B0|Y1400_ARATH Uncharacterized protein At1g24000 OS=Arabidopsis thaliana GN=At1g24000 PE=1 SV=1//1.06843e-06
BnaA08g20230D	3.81593	35.5595	-3.2201	2.7965e-12	0.0029477	sp|Q01525|14332_ARATH 14-3-3-like protein GF14 omega OS=Arabidopsis thaliana GN=GRF2 PE=2 SV=2//4.5577e-158
BnaA08g20850D	9.39849	20.4513	-1.1217	0.00020914	1.3484e-05	sp|Q9SFE9|GONS5_ARATH GDP-mannose transporter GONST5 OS=Arabidopsis thaliana GN=GONST5 PE=2 SV=1//0
BnaA08g21150D	0	16.5453	-5.0484	5.0115e-07	0.00078022	sp|Q9XI01|PDI11_ARATH Protein disulfide isomerase-like 1-1 OS=Arabidopsis thaliana GN=PDIL1-1 PE=1 SV=1//0
BnaA08g21180D	332.339	122.671	1.4379	4.5722e-05	2.0348e-14	sp|Q9FWR4|DHAR1_ARATH Glutathione S-transferase DHAR1, mitochondrial OS=Arabidopsis thaliana GN=DHAR1 PE=1 SV=1//1.41982e-105
BnaA08g22020D	50.8791	105.057	-1.046	2.6031e-16	3.29e-07	sp|Q7XTV7|HIP1_ORYSJ Probable E3 ubiquitin-protein ligase HIP1 OS=Oryza sativa subsp. japonica GN=HIP1 PE=1 SV=2//2.88528e-25
BnaA08g22840D	5.5119	28.5213	-2.3714	9.2736e-09	9.4732e-13	sp|Q49KF8|MHPC1_PSEPU 2-hydroxy-6-oxononadienedioate/2-hydroxy-6-oxononatrienedioate hydrolase 1 OS=Pseudomonas putida GN=mhpC1 PE=3 SV=2//1.92723e-13
BnaA08g23110D	88.3317	4.42191	4.3202	1.3992e-14	2.9207e-09	sp|Q9FPS9|UBP15_ARATH Ubiquitin carboxyl-terminal hydrolase 15 OS=Arabidopsis thaliana GN=UBP15 PE=2 SV=2//0
BnaA08g23330D	16.9597	49.8202	-1.5546	6.2186e-11	1.9774e-10	sp|Q9FZ45|Y1686_ARATH Uncharacterized membrane protein At1g16860 OS=Arabidopsis thaliana GN=At1g16860 PE=1 SV=1//0
BnaA08g23470D	19.433	56.6005	-1.5423	3.6924e-12	0.00066313	sp|Q9SA38|OCT3_ARATH Organic cation/carnitine transporter 3 OS=Arabidopsis thaliana GN=OCT3 PE=2 SV=1//0
BnaA08g23600D	2.40262	14.0396	-2.5468	3.775e-05	0.00017945	sp|P31414|AVP1_ARATH Pyrophosphate-energized vacuolar membrane proton pump 1 OS=Arabidopsis thaliana GN=AVP1 PE=1 SV=1//0
BnaA08g23780D	8.47984	23.8046	-1.4891	8.6903e-06	3.9721e-12	sp|Q9XI78|FUT8_ARATH Probable fucosyltransferase 8 OS=Arabidopsis thaliana GN=FUT8 PE=2 SV=2//7.09287e-70
BnaA08g24100D	0	44.0717	-7.6997	6.1925e-14	9.3742e-25	sp|Q42605|UGE1_ARATH Bifunctional UDP-glucose 4-epimerase and UDP-xylose 4-epimerase 1 OS=Arabidopsis thaliana GN=UGE1 PE=1 SV=2//0
BnaA08g24600D	60.0656	150.971	-1.3297	6.9982e-27	4.7606e-07	-//-
BnaA08g24770D	5.5119	28.0423	-2.347	1.3783e-08	2.4395e-08	sp|Q9SAC6|GWD1_ARATH Alpha-glucan water dikinase 1, chloroplastic OS=Arabidopsis thaliana GN=GWD1 PE=1 SV=2//0
BnaA08g25580D	11.3065	39.834	-1.8169	5.9364e-10	0.00022342	sp|Q8LC45|XTH33_ARATH Probable xyloglucan endotransglucosylase/hydrolase protein 33 OS=Arabidopsis thaliana GN=XTH33 PE=2 SV=2//0
BnaA08g25690D	0	13.0078	-5.9392	1.1122e-05	2.1875e-19	sp|O04500|COBL6_ARATH COBRA-like protein 6 OS=Arabidopsis thaliana GN=COBL6 PE=2 SV=2//0
BnaA08g26130D	2.19063	59.1431	-4.7548	2.0618e-21	8.4578e-10	sp|O04499|PMG1_ARATH 2,3-bisphosphoglycerate-independent phosphoglycerate mutase 1 OS=Arabidopsis thaliana GN=PGM1 PE=2 SV=3//0
BnaA08g26140D	24.8035	60.6907	-1.2909	1.6863e-11	2.3476e-09	sp|P84239|H3_URECA Histone H3 OS=Urechis caupo PE=1 SV=2//1.10712e-38
BnaA08g26540D	0	28.3002	-5.0606	4.9399e-11	5.7884e-12	sp|A0JJX5|SYT4_ARATH Synaptotagmin-4 OS=Arabidopsis thaliana GN=SYT4 PE=2 SV=1//8.40557e-06
BnaA08g26630D	25.6515	68.9818	-1.4272	9.2408e-14	3.6516e-06	sp|Q9S9K7|H2AXB_ARATH Probable histone H2AXb OS=Arabidopsis thaliana GN=At1g54690 PE=1 SV=1//6.17263e-67
BnaA08g26730D	14.9811	37.1072	-1.3086	1.2239e-07	2.7716e-17	sp|Q8RXU4|THA1_ARATH Probable low-specificity L-threonine aldolase 1 OS=Arabidopsis thaliana GN=THA1 PE=1 SV=1//0
BnaA08g26840D	98.0835	1.73192	5.8236	2.9679e-19	3.4308e-26	-//-
BnaA08g28000D	78.8626	176.582	-1.1629	2.3901e-28	5.6597e-06	-//-
BnaA08g28240D	14.9811	36.4439	-1.2825	1.9604e-07	6.2243e-18	sp|Q9LMI3|ADSL5_ARATH Delta-9 desaturase-like 5 protein OS=Arabidopsis thaliana GN=At1g06360 PE=2 SV=1//4.35111e-161
BnaA08g28600D	138.857	9.21231	3.9139	6.4766e-20	0.00016755	sp|Q9SHJ8|HIBC8_ARATH 3-hydroxyisobutyryl-CoA hydrolase-like protein 5 OS=Arabidopsis thaliana GN=At1g06550 PE=1 SV=2//0
BnaA08g28670D	5.37057	20.046	-1.9002	8.0393e-06	5.3226e-14	sp|Q43681|NLTP_VIGUN Probable non-specific lipid-transfer protein AKCS9 OS=Vigna unguiculata PE=2 SV=1//4.13315e-23
BnaA08g29110D	0	45.5088	-6.5081	7.0273e-16	4.0344e-25	sp|Q43681|NLTP_VIGUN Probable non-specific lipid-transfer protein AKCS9 OS=Vigna unguiculata PE=2 SV=1//1.18381e-22
BnaA08g29120D	1.76663	77.1992	-5.4495	2.9472e-27	1.2667e-13	sp|Q93Y91|STP5_ARATH Sugar transport protein 5 OS=Arabidopsis thaliana GN=STP5 PE=2 SV=1//0
BnaA08g29710D	12.0838	56.9321	-2.2362	1.7197e-15	0.0023873	-//-
BnaA08g29910D	8.19718	19.4933	-1.2498	0.00016419	6.071e-30	sp|Q6T1F5|COMT1_AMMMJ Caffeic acid 3-O-methyltransferase OS=Ammi majus GN=COMT PE=1 SV=1//7.57973e-98
BnaA08g29990D	57.027	164.495	-1.5283	3.6453e-32	5.2609e-07	sp|P54567|YQKD_BACSU Uncharacterized protein YqkD OS=Bacillus subtilis (strain 168) GN=yqkD PE=4 SV=1//1.7103e-08
BnaA08g30210D	21.8356	47.5724	-1.1234	1.5298e-08	0.00020353	sp|P17745|EFTU_ARATH Elongation factor Tu, chloroplastic OS=Arabidopsis thaliana GN=TUFA PE=1 SV=1//2.05529e-22
BnaA08g30480D	12.0131	27.6001	-1.2001	1.002e-05	0.00025248	sp|Q9S831|PSAE1_ARATH Photosystem I reaction center subunit IV A, chloroplastic OS=Arabidopsis thaliana GN=PSAE1 PE=1 SV=1//9.54197e-45
BnaA08g30780D	11.5185	26.7157	-1.2137	1.278e-05	2.004e-05	-//-
BnaA08g31110D	0	16.2874	-4.1481	7.766e-07	4.2424e-62	sp|Q00326|MYRO_BRANA Myrosinase OS=Brassica napus PE=2 SV=1//0
BnaA08g31350D	355.023	1.65822	7.7421	1.2699e-64	0.0020884	sp|P17407|21KD_DAUCA 21 kDa protein OS=Daucus carota PE=2 SV=1//1.84317e-38
BnaA08g31370D	7.3492	18.7563	-1.3517	0.00014069	3.1703e-05	sp|Q8LF21|DRP1C_ARATH Dynamin-related protein 1C OS=Arabidopsis thaliana GN=DRP1C PE=1 SV=2//0
BnaA08g31390D	13.7091	32.3905	-1.2404	1.2709e-06	3.9721e-05	sp|P93736|SYVM1_ARATH Valine--tRNA ligase, mitochondrial 1 OS=Arabidopsis thaliana GN=TWN2 PE=2 SV=2//0
BnaA08g31530D	1.20131	15.8083	-3.718	1.6292e-06	1.5968e-33	sp|Q9MA41|CTL1_ARATH Chitinase-like protein 1 OS=Arabidopsis thaliana GN=CTL1 PE=1 SV=1//0
BnaA08g31740D	117.446	243.463	-1.0517	8.08e-36	1.57e-05	sp|P43299|MCM7_ARATH DNA replication licensing factor MCM7 OS=Arabidopsis thaliana GN=MCM7 PE=1 SV=2//0
BnaA09g00540D	1.97863	18.2035	-3.2016	5.9497e-07	5.4591e-09	sp|Q9M111|SUS3_ARATH Sucrose synthase 3 OS=Arabidopsis thaliana GN=SUS3 PE=1 SV=1//0
BnaA09g00710D	49.4658	0	6.8056	1.2149e-10	0.00025113	sp|O81415|PME39_ARATH Probable pectinesterase/pectinesterase inhibitor 39 OS=Arabidopsis thaliana GN=PME39 PE=2 SV=1//2.52003e-21
BnaA09g00730D	0	12.8235	-5.9186	1.2699e-05	2.6593e-11	-//-
BnaA09g00770D	29.1848	70.7506	-1.2775	4.5202e-13	5.9632e-05	-//-
BnaA09g01040D	175.109	48.8621	1.8415	2.5479e-06	2.3607e-13	sp|Q945B6|AOP1L_ARATH Probable 2-oxoglutarate-dependent dioxygenase AOP1.2 OS=Arabidopsis thaliana GN=AOP1.2 PE=2 SV=1//2.35386e-174
BnaA09g01270D	25.0155	72.8141	-1.5414	3.2892e-15	0.0047913	sp|F4JI46|RGAP2_ARATH Rho GTPase-activating protein 2 OS=Arabidopsis thaliana GN=ROPGAP2 PE=1 SV=1//0
BnaA09g01300D	3.17994	12.455	-1.9697	0.00036518	2.9162e-09	sp|Q8LDW9|XTH9_ARATH Xyloglucan endotransglucosylase/hydrolase protein 9 OS=Arabidopsis thaliana GN=XTH9 PE=2 SV=2//0
BnaA09g01390D	12.2251	43.9243	-1.8452	6.2038e-11	5.7854e-13	sp|Q9ZR03|UCRIA_ARATH Cytochrome b6-f complex iron-sulfur subunit, chloroplastic OS=Arabidopsis thaliana GN=petC PE=1 SV=1//3.15649e-133
BnaA09g01470D	24.6622	71.1191	-1.5279	8.3805e-15	0.0001908	sp|D7M2M8|CSPLF_ARALL CASP-like protein 1C1 OS=Arabidopsis lyrata subsp. lyrata GN=ARALYDRAFT_327471 PE=3 SV=1//2.31505e-62
BnaA09g01620D	155.534	43.4084	1.8412	9.3156e-06	0	sp|C3S7F1|OLES2_BRANA Oleosin S2-2 OS=Brassica napus GN=S2 PE=1 SV=1//8.84976e-108
BnaA09g02110D	9486.76	102.367	6.5341	0	8.1192e-14	sp|P27494|CB23_TOBAC Chlorophyll a-b binding protein 36, chloroplastic OS=Nicotiana tabacum GN=CAB36 PE=3 SV=1//3.28035e-165
BnaA09g02120D	22.1889	70.8611	-1.6752	1.0835e-15	5.9342e-07	sp|P92983|PROD1_ARATH Proline dehydrogenase 1, mitochondrial OS=Arabidopsis thaliana GN=POX1 PE=1 SV=2//0
BnaA09g02760D	105.15	17.5771	2.5807	1.7416e-08	0.0028697	sp|O50064|FIMB2_ARATH Fimbrin-2 OS=Arabidopsis thaliana GN=FIM2 PE=2 SV=1//0
BnaA09g03040D	0	9.10177	-4.424	0.00020314	1.8848e-14	sp|Q9LV66|Y5848_ARATH Uncharacterized protein At5g48480 OS=Arabidopsis thaliana GN=At5g48480 PE=1 SV=1//2.24995e-31
BnaA09g03060D	29.8915	82.1738	-1.4589	2.4011e-16	0.00050422	sp|Q9FGY1|BXL1_ARATH Beta-D-xylosidase 1 OS=Arabidopsis thaliana GN=BXL1 PE=1 SV=1//0
BnaA09g03310D	1.34264	12.7498	-3.2473	2.7634e-05	0.00073773	-//-
BnaA09g03530D	31.4461	2.65315	3.5671	4.2825e-05	0.0001376	sp|Q94F49|H2A5_ARATH Probable histone H2A.5 OS=Arabidopsis thaliana GN=At5g27670 PE=1 SV=1//4.79214e-50
BnaA09g03830D	2.19063	15.7715	-2.8479	6.4407e-06	1.2053e-09	sp|Q9FPT1|UBP12_ARATH Ubiquitin carboxyl-terminal hydrolase 12 OS=Arabidopsis thaliana GN=UBP12 PE=1 SV=2//2.96777e-08
BnaA09g04280D	0	31.9483	-6.8205	2.444e-11	3.7678e-42	sp|Q9FPT1|UBP12_ARATH Ubiquitin carboxyl-terminal hydrolase 12 OS=Arabidopsis thaliana GN=UBP12 PE=1 SV=2//5.36723e-19
BnaA09g04290D	255.031	0	8.5088	1.5306e-44	4.1509e-116	sp|Q9FPT1|UBP12_ARATH Ubiquitin carboxyl-terminal hydrolase 12 OS=Arabidopsis thaliana GN=UBP12 PE=1 SV=2//6.23378e-16
BnaA09g04300D	649.98	3.97972	7.3516	7.1738e-119	6.3365e-11	sp|Q940T9|COL4_ARATH Zinc finger protein CONSTANS-LIKE 4 OS=Arabidopsis thaliana GN=COL4 PE=2 SV=2//1.4771e-168
BnaA09g04740D	177.158	30.9902	2.5152	1.108e-12	2.8412e-05	sp|O82587|SWT12_ARATH Bidirectional sugar transporter SWEET12 OS=Arabidopsis thaliana GN=SWEET12 PE=1 SV=1//8.17162e-162
BnaA09g05190D	59.2882	7.51725	2.9795	1.1299e-06	1.5266e-05	sp|Q9FME0|RFA1D_ARATH Replication protein A 70 kDa DNA-binding subunit D OS=Arabidopsis thaliana GN=RPA1D PE=2 SV=1//0
BnaA09g05560D	3.81593	21.0778	-2.4656	5.7663e-07	5.7122e-17	-//-
BnaA09g05760D	41.6219	103.989	-1.321	6.2694e-19	7.9462e-30	sp|Q27GI3|NAT6_ARATH Nucleobase-ascorbate transporter 6 OS=Arabidopsis thaliana GN=NAT6 PE=2 SV=2//0
BnaA09g06270D	55.6136	162.432	-1.5463	4.7854e-32	1.462e-12	-//-
BnaA09g06380D	72.7853	0	7.9478	2.1986e-14	0.0028198	-//-
BnaA09g07270D	2.47329	12.1971	-2.302	0.00019931	0.0023164	-//-
BnaA09g07500D	19.7863	0	4.6763	0.00015834	3.3473e-15	sp|P23321|PSBO1_ARATH Oxygen-evolving enhancer protein 1-1, chloroplastic OS=Arabidopsis thaliana GN=PSBO1 PE=1 SV=2//0
BnaA09g07840D	30.7394	85.6377	-1.4782	4.0197e-17	6.9742e-06	sp|Q9FVX1|GRXC3_ARATH Glutaredoxin-C3 OS=Arabidopsis thaliana GN=GRXC3 PE=2 SV=1//4.17985e-64
BnaA09g07960D	13.8504	34.8594	-1.3316	2.4579e-07	1.3511e-05	-//-
BnaA09g08010D	0	16.6559	-4.4214	5.0239e-07	1.8328e-18	sp|Q8RWR2|LRP1B_ARATH La-related protein 1B OS=Arabidopsis thaliana GN=LARP1B PE=2 SV=1//1.71647e-86
BnaA09g08070D	104.443	1.76876	5.8838	1.8385e-20	8.9828e-05	sp|Q9SU35|ERLL1_ARATH pEARLI1-like lipid transfer protein 1 OS=Arabidopsis thaliana GN=AZI1 PE=1 SV=1//4.06939e-11
BnaA09g08190D	214.257	65.4443	1.711	4.0028e-06	0.00013741	sp|O22468|MSI2_ARATH WD-40 repeat-containing protein MSI2 OS=Arabidopsis thaliana GN=MSI2 PE=2 SV=1//0
BnaA09g08880D	6.64254	21.9622	-1.7252	6.4291e-06	0.00012936	sp|Q7GB25|AB5C_ARATH ABC transporter C family member 5 OS=Arabidopsis thaliana GN=ABCC5 PE=2 SV=2//0
BnaA09g10230D	161.117	44.8455	1.8451	6.0041e-06	2.0719e-34	sp|O04573|U540B_ARATH UPF0540 protein At1g62060 OS=Arabidopsis thaliana GN=At1g62060 PE=2 SV=1//1.14485e-11
BnaA09g10450D	298.915	0	11.401	1.0115e-36	1.389e-39	sp|Q39044|VPEB_ARATH Vacuolar-processing enzyme beta-isozyme OS=Arabidopsis thaliana GN=bVPE PE=2 SV=3//0
BnaA09g10600D	510.981	72.5193	2.8168	6.1376e-42	6.1709e-07	sp|Q9LD47|CCS_ARATH Copper chaperone for superoxide dismutase, chloroplastic/cytosolic OS=Arabidopsis thaliana GN=CCS PE=1 SV=1//2.45581e-71
BnaA09g10710D	2.40262	22.9571	-3.2563	1.8153e-08	1.4712e-05	sp|Q6NTT6|MUL1_XENLA Mitochondrial ubiquitin ligase activator of nfkb 1 OS=Xenopus laevis GN=mul1 PE=2 SV=1//2.54196e-22
BnaA09g11260D	11.1651	30.6586	-1.4573	5.5413e-07	0.0013772	sp|Q9FLE8|Y5986_ARATH Uncharacterized protein At5g39865 OS=Arabidopsis thaliana GN=At5g39865 PE=2 SV=1//2.46769e-31
BnaA09g12210D	42.5406	6.00643	2.8243	8.6889e-05	2.2382e-06	-//-
BnaA09g12720D	2.19063	21.0041	-3.2613	7.21e-08	4.2831e-12	sp|P17407|21KD_DAUCA 21 kDa protein OS=Daucus carota PE=2 SV=1//4.41719e-43
BnaA09g12760D	5.44123	42.5609	-2.9675	6.7385e-14	7.0624e-12	sp|Q9SI75|EFGC_ARATH Elongation factor G, chloroplastic OS=Arabidopsis thaliana GN=CPEFG PE=1 SV=1//0
BnaA09g12770D	12.1544	51.8101	-2.0917	1.1413e-13	7.9246e-06	sp|Q9CAN3|SCL28_ARATH Scarecrow-like protein 28 OS=Arabidopsis thaliana GN=SCL28 PE=1 SV=1//0
BnaA09g12920D	3.10928	20.8567	-2.7459	2.8154e-07	1.6332e-08	sp|Q9LQ10|1A110_ARATH Probable aminotransferase ACS10 OS=Arabidopsis thaliana GN=ACS10 PE=1 SV=1//0
BnaA09g13010D	10.3878	39.1708	-1.9149	3.9108e-10	9.7136e-06	sp|O04587|U540D_ARATH UPF0540 protein At1g62220 OS=Arabidopsis thaliana GN=At1g62220 PE=2 SV=1//3.4975e-15
BnaA09g13450D	40.0673	0	10.087	3.5133e-07	6.9192e-69	sp|Q2V3D7|DEF31_ARATH Putative defensin-like protein 31 OS=Arabidopsis thaliana GN=At4g29033 PE=3 SV=1//7.52925e-06
BnaA09g13470D	86.8477	322.32	-1.8919	1.8739e-71	1.9677e-17	sp|P16972|FER2_ARATH Ferredoxin-2, chloroplastic OS=Arabidopsis thaliana GN=FD2 PE=1 SV=1//1.22596e-70
BnaA09g13970D	59.3589	124.808	-1.0722	2.0895e-19	1.7909e-15	sp|P83506|NLTP2_MAIZE Probable non-specific lipid-transfer protein 2 OS=Zea mays PE=1 SV=1//9.35077e-11
BnaA09g13990D	6.00656	53.0629	-3.1431	2.1123e-17	1.3989e-13	sp|Q43681|NLTP_VIGUN Probable non-specific lipid-transfer protein AKCS9 OS=Vigna unguiculata PE=2 SV=1//1.53278e-12
BnaA09g14000D	1.41331	41.3449	-4.8706	1.9092e-15	0.0018559	sp|Q9C9C9|SOT18_ARATH Cytosolic sulfotransferase 18 OS=Arabidopsis thaliana GN=SOT18 PE=1 SV=1//6.75474e-158
BnaA09g14040D	18.8677	0	5.2378	0.00012304	3.8542e-07	sp|Q9XIF8|GSTUG_ARATH Glutathione S-transferase U16 OS=Arabidopsis thaliana GN=GSTU16 PE=2 SV=1//6.92381e-65
BnaA09g14510D	16.1117	41.7502	-1.3737	1.1015e-08	0.0017842	sp|Q9XIF8|GSTUG_ARATH Glutathione S-transferase U16 OS=Arabidopsis thaliana GN=GSTU16 PE=2 SV=1//6.21273e-65
BnaA09g14520D	11.2358	23.215	-1.047	0.0001175	1.439e-06	sp|P42804|HEM11_ARATH Glutamyl-tRNA reductase 1, chloroplastic OS=Arabidopsis thaliana GN=HEMA1 PE=1 SV=2//0
BnaA09g14820D	10.5291	33.238	-1.6584	4.4921e-08	1.2533e-11	sp|P51102|DFRA_ARATH Dihydroflavonol-4-reductase OS=Arabidopsis thaliana GN=DFRA PE=1 SV=2//0
BnaA09g15710D	766.861	260.34	1.5586	2.0768e-13	4.9249e-05	sp|Q2V4N4|DF287_ARATH Defensin-like protein 287 OS=Arabidopsis thaliana GN=At1g13609 PE=2 SV=1//3.30187e-27
BnaA09g16750D	0	16.1768	-6.8387	2.0621e-06	9.1873e-06	sp|P27061|PPA1_SOLLC Acid phosphatase 1 OS=Solanum lycopersicum GN=APS1 PE=2 SV=1//1.18344e-26
BnaA09g16850D	0	17.5771	-5.9585	3.3027e-07	5.0169e-19	-//-
BnaA09g17070D	107.482	0	7.4227	4.8358e-21	7.0951e-10	sp|P24636|TBB4_ARATH Tubulin beta-4 chain OS=Arabidopsis thaliana GN=TUBB4 PE=2 SV=2//0
BnaA09g17090D	31.3048	68.0237	-1.1197	1.4032e-11	0.00038239	sp|Q9FI17|ARAE4_ARATH Putative UDP-arabinose 4-epimerase 4 OS=Arabidopsis thaliana GN=At5g44480 PE=3 SV=1//0
BnaA09g17150D	10.1051	24.5048	-1.278	2.0372e-05	4.7992e-25	-//-
BnaA09g18220D	148.115	0	8.2106	3.5315e-27	0.001978	-//-
BnaA09g18520D	5.79456	17.0244	-1.5548	0.00013223	0.0029049	sp|O24412|PSD7A_ARATH 26S proteasome non-ATPase regulatory subunit 7 homolog A OS=Arabidopsis thaliana GN=RPN8A PE=1 SV=1//1.78728e-65
BnaA09g19170D	2.11996	11.6444	-2.4575	0.00020589	1.7983e-123	sp|B3SP85|GILT_PIG Gamma-interferon-inducible-lysosomal thiol reductase OS=Sus scrofa GN=IFI30 PE=2 SV=1//3.70529e-25
BnaA09g19380D	6.35988	384.448	-5.9176	2.8837e-126	2.135e-34	sp|Q41916|CYT5_ARATH Cysteine proteinase inhibitor 5 OS=Arabidopsis thaliana GN=CYS5 PE=2 SV=2//1.28475e-27
BnaA09g19480D	7.98519	109.553	-3.7782	1.0461e-36	0.00060867	sp|Q41916|CYT5_ARATH Cysteine proteinase inhibitor 5 OS=Arabidopsis thaliana GN=CYS5 PE=2 SV=2//5.35482e-40
BnaA09g19490D	0	11.239	-4.9914	3.427e-05	0.00099378	sp|Q9LS01|AOC3_ARATH Allene oxide cyclase 3, chloroplastic OS=Arabidopsis thaliana GN=AOC3 PE=2 SV=1//3.40406e-154
BnaA09g19570D	4.94658	16.9875	-1.78	5.9795e-05	0.001999	sp|P25873|RK15_ARATH 50S ribosomal protein L15, chloroplastic OS=Arabidopsis thaliana GN=RPL15 PE=2 SV=2//1.25988e-138
BnaA09g19640D	7.41986	18.9037	-1.3492	0.00013388	3.0899e-06	sp|F4JGP4|ATK5_ARATH Kinesin-5 OS=Arabidopsis thaliana GN=ATK5 PE=2 SV=1//0
BnaA09g19860D	1.34264	19.2722	-3.8434	1.0268e-07	3.558e-12	sp|Q41932|PSBQ2_ARATH Oxygen-evolving enhancer protein 3-2, chloroplastic OS=Arabidopsis thaliana GN=PSBQ2 PE=1 SV=2//5.97244e-105
BnaA09g19870D	40.7739	86.3378	-1.0823	5.5406e-14	0.0031321	sp|Q01908|ATPG1_ARATH ATP synthase gamma chain 1, chloroplastic OS=Arabidopsis thaliana GN=ATPC1 PE=1 SV=1//0
BnaA09g20320D	4.45192	14.7029	-1.7236	0.00022401	5.5301e-47	sp|Q9XEC4|APA3_ARATH Aspartic proteinase A3 OS=Arabidopsis thaliana GN=APA3 PE=1 SV=1//0
BnaA09g20460D	90.169	258.645	-1.5203	2.1283e-49	3.1551e-37	sp|Q2V483|DF256_ARATH Putative defensin-like protein 256 OS=Arabidopsis thaliana GN=At2g17723 PE=3 SV=1//4.64915e-11
BnaA09g20530D	3.81593	113.385	-4.8931	1.4729e-39	7.3982e-05	sp|B3LF48|EHD2_ARATH EH domain-containing protein 2 OS=Arabidopsis thaliana GN=EHD2 PE=1 SV=1//0
BnaA09g20670D	3.17994	18.093	-2.5084	3.2203e-06	1.1578e-13	sp|Q9T019|DIR14_ARATH Dirigent protein 14 OS=Arabidopsis thaliana GN=DIR14 PE=2 SV=1//6.12364e-71
BnaA09g21960D	6.57188	48.8253	-2.8933	1.5637e-15	0.00083781	sp|O82509|TBL23_ARATH Protein trichome birefringence-like 23 OS=Arabidopsis thaliana GN=TBL23 PE=2 SV=1//0
BnaA09g22110D	9.96382	23.1045	-1.2134	4.9544e-05	0.00022889	sp|Q9T012|HMG13_ARATH High mobility group B protein 13 OS=Arabidopsis thaliana GN=HMGB13 PE=2 SV=1//8.14728e-178
BnaA09g22120D	0	12.6761	-4.4869	1.1423e-05	0.00303	sp|Q9SN58|UGE5_ARATH UDP-glucose 4-epimerase 5 OS=Arabidopsis thaliana GN=UGE5 PE=1 SV=3//0
BnaA09g22180D	3.03861	12.8972	-2.0856	0.00021562	7.4843e-05	sp|Q9LQ32|GXM3_ARATH Glucuronoxylan 4-O-methyltransferase 3 OS=Arabidopsis thaliana GN=GXM3 PE=1 SV=1//0
BnaA09g23510D	4.52258	20.0091	-2.1454	3.2631e-06	7.8198e-05	sp|Q9SHF3|AGO2_ARATH Protein argonaute 2 OS=Arabidopsis thaliana GN=AGO2 PE=1 SV=1//0
BnaA09g25290D	14.3451	31.6535	-1.1418	3.4303e-06	0.00030816	sp|Q9FYH7|VSR6_ARATH Vacuolar-sorting receptor 6 OS=Arabidopsis thaliana GN=VSR6 PE=2 SV=3//0
BnaA09g25550D	0	12.3445	-4.2787	1.5961e-05	0.00010906	sp|Q9C7D2|SCP15_ARATH Serine carboxypeptidase-like 15 OS=Arabidopsis thaliana GN=SCPL15 PE=2 SV=2//0
BnaA09g25800D	0	13.8185	-4.2895	4.9626e-06	9.101e-07	sp|Q9SA77|ARAE1_ARATH UDP-arabinose 4-epimerase 1 OS=Arabidopsis thaliana GN=MUR4 PE=1 SV=1//0
BnaA09g25900D	19.5743	44.2928	-1.1781	2.7469e-08	0.00080736	sp|Q9SA73|OLA1_ARATH Obg-like ATPase 1 OS=Arabidopsis thaliana GN=YchF1 PE=1 SV=1//0
BnaA09g25940D	11.6598	24.9838	-1.0995	4.7456e-05	0.00020024	sp|Q9SUI5|PSAK_ARATH Photosystem I reaction center subunit psaK, chloroplastic OS=Arabidopsis thaliana GN=PSAK PE=2 SV=2//6.35134e-71
BnaA09g26140D	6.43055	21.1515	-1.7177	9.8399e-06	6.2903e-31	sp|Q00326|MYRO_BRANA Myrosinase OS=Brassica napus PE=2 SV=1//0
BnaA09g26590D	172.494	2.2478	6.2619	3.5528e-33	2.8119e-12	-//-
BnaA09g26710D	75.9653	2.50575	4.922	4.3287e-14	7.1645e-32	sp|Q8VY22|TBL38_ARATH Protein trichome birefringence-like 38 OS=Arabidopsis thaliana GN=TBL38 PE=2 SV=1//0
BnaA09g27070D	12.2251	109.074	-3.1574	3.8806e-34	7.0501e-07	sp|O80467|SDT_ARATH Spermidine sinapoyl CoA acyltransferase OS=Arabidopsis thaliana GN=SDT PE=1 SV=1//3.13121e-57
BnaA09g27140D	11.8718	35.8912	-1.5961	2.0915e-08	0.00052446	sp|Q9SGP2|HSL1_ARATH Receptor-like protein kinase HSL1 OS=Arabidopsis thaliana GN=HSL1 PE=2 SV=1//0
BnaA09g27240D	8.12652	21.7779	-1.4222	2.9005e-05	4.409e-12	sp|P82737|DF158_ARATH Putative defensin-like protein 158 OS=Arabidopsis thaliana GN=LCR23 PE=3 SV=1//2.74138e-22
BnaA09g27490D	6.50121	44.1823	-2.7647	6.9444e-14	0.00041458	-//-
BnaA09g27640D	22.9662	0	8.2837	2.2345e-05	0.0028135	sp|P55230|GLGL2_ARATH Glucose-1-phosphate adenylyltransferase large subunit 2, chloroplastic OS=Arabidopsis thaliana GN=APL2 PE=2 SV=2//0
BnaA09g27810D	2.96795	12.8972	-2.1195	0.00019876	1.118e-05	sp|O60161|UTP4_SCHPO U3 small nucleolar RNA-associated protein 4 OS=Schizosaccharomyces pombe (strain 972 / ATCC 24843) GN=utp4 PE=3 SV=1//1.88695e-41
BnaA09g27890D	102.747	19.8986	2.3684	4.0953e-07	8.782e-09	sp|Q9FMY1|C86B1_ARATH Cytochrome P450 86B1 OS=Arabidopsis thaliana GN=CYP86B1 PE=2 SV=1//3.00912e-153
BnaA09g28210D	0	27.0105	-5.7554	2.0138e-10	4.9344e-06	sp|Q4PT23|WTR6_ARATH WAT1-related protein At1g25270 OS=Arabidopsis thaliana GN=At1g25270 PE=2 SV=1//0
BnaA09g28390D	114.69	22.9202	2.323	1.6924e-07	9.1873e-06	sp|A3KPN8|TTC38_DANRE Tetratricopeptide repeat protein 38 OS=Danio rerio GN=ttc38 PE=3 SV=1//3.44089e-23
BnaA09g29550D	2.68528	20.0091	-2.8975	3.3033e-07	3.0922e-07	sp|P17407|21KD_DAUCA 21 kDa protein OS=Daucus carota PE=2 SV=1//7.9228e-19
BnaA09g30040D	0	21.8148	-4.4627	8.6719e-09	1.7992e-48	sp|O49298|PME6_ARATH Probable pectinesterase/pectinesterase inhibitor 6 OS=Arabidopsis thaliana GN=PME6 PE=2 SV=1//0
BnaA09g30050D	0	173.56	-7.5617	6.6999e-51	2.6927e-13	sp|Q39231|SUC2_ARATH Sucrose transport protein SUC2 OS=Arabidopsis thaliana GN=SUC2 PE=1 SV=2//0
BnaA09g30430D	33.2127	82.1001	-1.3056	3.7806e-15	1.4761e-05	sp|P04635|LIP_STAHY Lipase OS=Staphylococcus hyicus GN=lip PE=1 SV=1//2.95388e-26
BnaA09g31130D	9.25716	28.3739	-1.6159	5.5624e-07	1.8157e-13	sp|Q9SD46|PER36_ARATH Peroxidase 36 OS=Arabidopsis thaliana GN=PER36 PE=2 SV=2//0
BnaA09g31650D	1.05998	41.1606	-5.2792	2.5008e-15	0.00011338	sp|Q35638|RHO1_PEA Rac-like GTP-binding protein RHO1 OS=Pisum sativum GN=RHO1 PE=2 SV=1//3.03418e-126
BnaA09g31890D	5.01724	20.1197	-2.0036	5.1837e-06	0.0047917	sp|Q9XFS7|NLTP5_ARATH Non-specific lipid-transfer protein 5 OS=Arabidopsis thaliana GN=LTP5 PE=1 SV=1//1.85788e-69
BnaA09g32110D	29.5381	3.42698	3.1076	0.0003654	0.0037622	-//-
BnaA09g33020D	0	9.7282	-7.105	0.00027597	3.6766e-05	sp|Q9LXI7|PPA20_ARATH Probable purple acid phosphatase 20 OS=Arabidopsis thaliana GN=PAP20 PE=2 SV=1//0
BnaA09g33190D	4.45192	20.8567	-2.228	1.4942e-06	4.668e-10	sp|P45724|PAL2_ARATH Phenylalanine ammonia-lyase 2 OS=Arabidopsis thaliana GN=PAL2 PE=1 SV=2//2.96615e-14
BnaA09g33560D	227.825	50.2255	2.1814	9.0407e-12	0.0049214	sp|P43286|PIP21_ARATH Aquaporin PIP2-1 OS=Arabidopsis thaliana GN=PIP2-1 PE=1 SV=1//0
BnaA09g33720D	1.20131	9.54396	-2.99	0.00037784	6.101e-26	sp|Q9LQQ4|H2B1_ARATH Histone H2B.1 OS=Arabidopsis thaliana GN=At1g07790 PE=1 SV=3//1.32262e-40
BnaA09g33890D	80.2052	177.134	-1.1431	4.3155e-28	7.9684e-46	-//-
BnaA09g33900D	66.9908	226.586	-1.758	3.1093e-48	4.9644e-06	sp|P0CG89|H4_SOYBN Histone H4 OS=Glycine max PE=3 SV=1//3.58019e-51
BnaA09g33930D	2.75595	20.8935	-2.9224	1.7062e-07	0.0024771	sp|O81845|PUMP1_ARATH Mitochondrial uncoupling protein 1 OS=Arabidopsis thaliana GN=PUMP1 PE=1 SV=1//0
BnaA09g34030D	10.0345	21.4094	-1.0933	0.00017142	0.00013684	sp|O23628|H2AV1_ARATH Histone H2A variant 1 OS=Arabidopsis thaliana GN=H2AV PE=1 SV=1//7.13987e-80
BnaA09g34410D	1.69597	14.9976	-3.1446	6.4002e-06	0.0013285	sp|P52409|E13B_WHEAT Glucan endo-1,3-beta-glucosidase OS=Triticum aestivum GN=GLC1 PE=2 SV=1//6.81659e-141
BnaA09g35000D	5.01724	16.6559	-1.7311	8.3553e-05	2.1235e-05	sp|Q9M052|U76F1_ARATH UDP-glycosyltransferase 76F1 OS=Arabidopsis thaliana GN=UGT76F1 PE=2 SV=1//0
BnaA09g35290D	0	16.0663	-5.5069	8.2668e-07	2.0271e-11	sp|Q9LYK8|SODM2_ARATH Superoxide dismutase [Mn] 2, mitochondrial OS=Arabidopsis thaliana GN=MSD2 PE=2 SV=1//6.12332e-147
BnaA09g35800D	63.3868	0	6.9861	3.4023e-13	8.0243e-13	sp|Q9LY03|IRK_ARATH Probable LRR receptor-like serine/threonine-protein kinase IRK OS=Arabidopsis thaliana GN=IRK PE=1 SV=1//0
BnaA09g35820D	22.8956	68.5396	-1.5819	1.1738e-14	4.3599e-07	sp|Q8LGG8|USPAL_ARATH Universal stress protein A-like protein OS=Arabidopsis thaliana GN=At3g01520 PE=1 SV=2//4.09439e-16
BnaA09g37390D	45.3672	0	9.2658	1.2538e-08	0.00029139	sp|Q9LYS2|AB10C_ARATH ABC transporter C family member 10 OS=Arabidopsis thaliana GN=ABCC10 PE=2 SV=2//0
BnaA09g37590D	1.05998	13.0078	-3.6173	1.5004e-05	0.00027857	sp|Q9LX29|ACR4L_ARATH Serine/threonine-protein kinase-like protein ACR4 OS=Arabidopsis thaliana GN=ACR4 PE=1 SV=1//0
BnaA09g37750D	13.1438	28.3002	-1.1064	1.4279e-05	0.00035621	sp|Q39172|P1_ARATH NADP-dependent alkenal double bond reductase P1 OS=Arabidopsis thaliana GN=P1 PE=1 SV=1//9.33391e-143
BnaA09g38060D	21.8356	0	6.6259	1.8786e-05	4.6803e-25	sp|Q9SE60|MTHR1_ARATH Methylenetetrahydrofolate reductase 1 OS=Arabidopsis thaliana GN=MTHFR1 PE=1 SV=1//0
BnaA09g38220D	30.4568	116.038	-1.9298	3.4357e-27	3.429e-10	sp|Q84R10|PME36_ARATH Probable pectinesterase/pectinesterase inhibitor 36 OS=Arabidopsis thaliana GN=PME36 PE=2 SV=2//0
BnaA09g38700D	58.3696	0	7.822	6.5617e-12	0.00025712	sp|Q9FHK4|Y5519_ARATH Uncharacterized protein At5g05190 OS=Arabidopsis thaliana GN=Y-1 PE=1 SV=1//9.21696e-08
BnaA09g39400D	10.7411	25.8313	-1.266	1.3056e-05	1.038e-08	sp|P34791|CP20C_ARATH Peptidyl-prolyl cis-trans isomerase CYP20-3, chloroplastic OS=Arabidopsis thaliana GN=CYP20-3 PE=1 SV=1//3.49867e-145
BnaA09g39610D	9.53983	38.6549	-2.0186	2.4005e-10	1.4006e-38	sp|P22242|DRPE_CRAPL Desiccation-related protein PCC13-62 OS=Craterostigma plantagineum PE=2 SV=1//1.55633e-87
BnaA09g40100D	61.0549	196.738	-1.6881	6.3136e-41	5.2817e-06	sp|P80883|PETM_SPIOL Cytochrome b6-f complex subunit 7 (Fragment) OS=Spinacia oleracea GN=petM PE=1 SV=1//9.72041e-12
BnaA09g40450D	13.0024	34.3067	-1.3997	1.8228e-07	9.983e-19	sp|Q9SK27|ENL1_ARATH Early nodulin-like protein 1 OS=Arabidopsis thaliana GN=At2g25060 PE=1 SV=2//4.93701e-93
BnaA09g41080D	3.10928	57.9639	-4.2205	9.8006e-21	4.023e-05	sp|Q8RWW1|TMN10_ARATH Transmembrane 9 superfamily member 10 OS=Arabidopsis thaliana GN=TMN10 PE=2 SV=1//0
BnaA09g41590D	12.5784	30.7691	-1.2905	1.6515e-06	2.2928e-08	sp|O64837|RTNLM_ARATH Reticulon-like protein B13 OS=Arabidopsis thaliana GN=RTNLB13 PE=2 SV=1//6.80778e-112
BnaA09g41910D	47.8405	1.03178	5.535	5.56e-10	2.6622e-12	sp|O80476|MES2_ARATH Methylesterase 2 OS=Arabidopsis thaliana GN=MES2 PE=1 SV=1//2.30296e-135
BnaA09g41920D	3.39194	39.9077	-3.5565	4.084e-14	1.6446e-05	sp|O22190|GH33_ARATH Indole-3-acetic acid-amido synthetase GH3.3 OS=Arabidopsis thaliana GN=GH3.3 PE=1 SV=1//0
BnaA09g42140D	72.9267	10.9442	2.7363	6.258e-07	8.8427e-13	-//-
BnaA09g42170D	7.27853	47.3881	-2.7028	1.2998e-14	0.0003187	-//-
BnaA09g42180D	60.1362	9.8756	2.6063	1.6581e-05	0.00069168	sp|O35231|KIFC3_MOUSE Kinesin-like protein KIFC3 OS=Mus musculus GN=Kifc3 PE=1 SV=4//6.47828e-100
BnaA09g42430D	4.80525	17.3192	-1.8497	3.9658e-05	0.0041651	-//-
BnaA09g42550D	17.525	0	8.8936	0.0003105	0.0001931	sp|P46668|ATHB6_ARATH Homeobox-leucine zipper protein ATHB-6 OS=Arabidopsis thaliana GN=ATHB-6 PE=1 SV=1//6.8956e-143
BnaA09g42630D	9.75182	25.168	-1.3678	9.441e-06	1.0394e-14	sp|P21298|DHLE_RAPSA Late embryogenesis abundant protein OS=Raphanus sativus PE=2 SV=1//1.06577e-28
BnaA09g43150D	137.656	0	11.867	1.2982e-16	1.0764e-05	sp|Q8S905|NACK1_ARATH Kinesin-like protein NACK1 OS=Arabidopsis thaliana GN=NACK1 PE=1 SV=1//1.51409e-41
BnaA09g43240D	14.2744	34.6752	-1.2805	3.9334e-07	6.241e-10	sp|Q9SKQ2|DIR4_ARATH Dirigent protein 4 OS=Arabidopsis thaliana GN=DIR4 PE=2 SV=1//3.4191e-97
BnaA09g43420D	23.7436	59.9537	-1.3363	1.2254e-11	1.5244e-30	sp|Q84TH6|DIR23_ARATH Dirigent protein 23 OS=Arabidopsis thaliana GN=DIR23 PE=2 SV=1//1.76114e-122
BnaA09g43430D	6.07722	95.8081	-3.9787	8.8542e-33	0.0021643	sp|Q9LMA1|FMO1_ARATH Probable flavin-containing monooxygenase 1 OS=Arabidopsis thaliana GN=FMO1 PE=2 SV=1//0
BnaA09g44250D	2.40262	12.455	-2.374	0.00014657	8.5469e-29	sp|Q9XFK7|MFT_ARATH Protein MOTHER of FT and TF 1 OS=Arabidopsis thaliana GN=MFT PE=1 SV=1//1.69816e-120
BnaA09g44700D	286.619	29.7005	3.2706	5.3604e-31	1.9489e-53	sp|O22588|TIP32_ARATH Probable aquaporin TIP3-2 OS=Arabidopsis thaliana GN=TIP3-2 PE=2 SV=1//3.78076e-138
BnaA09g44820D	310.574	1.21603	7.9966	6.4934e-56	0.0017079	sp|Q9LNR3|LOX3_ARATH Lipoxygenase 3, chloroplastic OS=Arabidopsis thaliana GN=LOX3 PE=2 SV=1//0
BnaA09g45010D	6.28922	17.835	-1.5038	0.00011168	0.00019787	sp|Q8LF21|DRP1C_ARATH Dynamin-related protein 1C OS=Arabidopsis thaliana GN=DRP1C PE=1 SV=2//0
BnaA09g45430D	8.47984	23.6572	-1.4802	9.7055e-06	0.0023293	sp|P42815|RNS3_ARATH Ribonuclease 3 OS=Arabidopsis thaliana GN=RNS3 PE=2 SV=1//6.75513e-101
BnaA09g45670D	0	9.69136	-6.0996	0.00015949	6.6409e-08	sp|Q9FZ86|PDCB3_ARATH PLASMODESMATA CALLOSE-BINDING PROTEIN 3 OS=Arabidopsis thaliana GN=PDCB3 PE=1 SV=1//1.39061e-25
BnaA09g46010D	1.48397	24.3574	-4.0368	1.7074e-09	4.9815e-05	-//-
BnaA09g46100D	1.34264	15.7346	-3.5508	2.0902e-06	7.6636e-42	sp|Q9LMY9|PSK1_ARATH Phytosulfokines 1 OS=Arabidopsis thaliana GN=PSK1 PE=2 SV=3//1.67151e-40
BnaA09g46190D	17.949	146.07	-3.0247	3.1678e-44	1.6774e-10	sp|P04796|G3PC_SINAL Glyceraldehyde-3-phosphate dehydrogenase, cytosolic OS=Sinapis alba GN=GAPC PE=2 SV=2//0
BnaA09g46260D	16.253	52.9524	-1.704	3.0813e-12	0.00038027	sp|Q39041|INVA4_ARATH Acid beta-fructofuranosidase 4, vacuolar OS=Arabidopsis thaliana GN=BFRUCT4 PE=2 SV=2//0
BnaA09g47290D	0	11.9023	-5.0741	2.0238e-05	9.2854e-05	sp|Q9SE83|DRP2A_ARATH Dynamin-2A OS=Arabidopsis thaliana GN=DRP2A PE=1 SV=2//0
BnaA09g48230D	13.7797	30.7691	-1.1589	4.1592e-06	2.3196e-47	sp|Q9SGE0|AXS2_ARATH UDP-D-apiose/UDP-D-xylose synthase 2 OS=Arabidopsis thaliana GN=AXS2 PE=2 SV=1//0
BnaA09g48990D	113.065	286.429	-1.341	8.8442e-50	3.3684e-09	-//-
BnaA09g49170D	76.1066	5.89588	3.6902	7.2632e-11	2.8873e-10	sp|Q05431|APX1_ARATH L-ascorbate peroxidase 1, cytosolic OS=Arabidopsis thaliana GN=APX1 PE=1 SV=2//4.33611e-150
BnaA09g49190D	25.5102	63.0859	-1.3062	5.4686e-12	4.3173e-08	sp|O07918|YRAH_BACSU Uncharacterized protein YraH OS=Bacillus subtilis (strain 168) GN=yraH PE=3 SV=1//3.69976e-07
BnaA09g49270D	53.4937	2.3952	4.4811	1.0877e-09	2.0974e-06	sp|Q8RX32|TRNH2_ARATH Tropinone reductase homolog At1g07450 OS=Arabidopsis thaliana GN=At1g07450 PE=2 SV=1//2.49169e-152
BnaA09g49430D	48.2644	3.16904	3.9288	6.7157e-08	2.347e-09	sp|Q43124|PCNA_BRANA Proliferating cell nuclear antigen OS=Brassica napus PE=2 SV=1//0
BnaA09g49520D	4.09859	32.6116	-2.9922	4.9343e-11	0	sp|Q9ZWA9|CRU4_ARATH 12S seed storage protein CRD OS=Arabidopsis thaliana GN=CRD PE=1 SV=1//0
BnaA09g50780D	3099.38	18.3141	7.4029	0	4.1044e-08	sp|Q505J9|ATAD1_RAT ATPase family AAA domain-containing protein 1 OS=Rattus norvegicus GN=Atad1 PE=1 SV=1//2.97365e-70
BnaA09g51110D	10.0345	37.4757	-1.901	1.0297e-09	8.2242e-05	sp|P29344|RR1_SPIOL 30S ribosomal protein S1, chloroplastic OS=Spinacia oleracea GN=RPS1 PE=1 SV=1//0
BnaA09g51670D	13.4971	30.6586	-1.1836	3.6355e-06	9.5801e-24	sp|Q0WV12|ANL2_ARATH Homeobox-leucine zipper protein ANTHOCYANINLESS 2 OS=Arabidopsis thaliana GN=ANL2 PE=2 SV=1//0
BnaA09g51780D	26.0755	106.236	-2.0265	7.4592e-26	0.0013153	-//-
BnaA09g51990D	43.3179	6.19068	2.8068	8.2562e-05	0.0030757	sp|Q9FUJ3|CKX2_ARATH Cytokinin dehydrogenase 2 OS=Arabidopsis thaliana GN=CKX2 PE=1 SV=2//0
BnaA09g52930D	0	10.0967	-7.1587	0.00021943	0.0001218	sp|P08903|H32_ENCAL Histone H3.2 OS=Encephalartos altensteinii PE=1 SV=2//2.74495e-49
BnaA09g53380D	1.55464	14.9239	-3.263	5.6142e-06	0.00016268	sp|A8MQX3|ESF12_ARATH EMBRYO SURROUNDING FACTOR 1.2 OS=Arabidopsis thaliana GN=ESF1.2 PE=2 SV=1//4.61606e-15
BnaA09g54580D	0	15.8452	-7.8088	7.7712e-06	1.4042e-05	sp|Q94BT9|ATOX1_ARATH Copper transport protein ATX1 OS=Arabidopsis thaliana GN=ATX1 PE=1 SV=1//8.26175e-12
BnaA09g54720D	4.52258	22.2201	-2.2966	5.2492e-07	0.0022221	sp|Q8VZC0|UXS1_ARATH UDP-glucuronic acid decarboxylase 1 OS=Arabidopsis thaliana GN=UXS1 PE=1 SV=1//0
BnaA09g54730D	10.0345	21.5937	-1.1056	0.00015088	8.3916e-30	sp|P25804|CYSP_PEA Cysteine proteinase 15A OS=Pisum sativum PE=2 SV=1//5.80033e-132
BnaA09g55030D	423.144	65.8128	2.6847	5.0686e-32	0.00074634	sp|Q9SLP1|C78A9_ARATH Cytochrome P450 78A9 OS=Arabidopsis thaliana GN=CYP78A9 PE=2 SV=1//0
BnaA09g55530D	31.7288	2.72685	3.5405	4.3444e-05	9.1592e-05	-//-
BnaA09g56560D	84.5864	16.3242	2.3734	4.0945e-06	0.00027371	sp|P27524|CB4A_SOLLC Chlorophyll a-b binding protein CP24 10A, chloroplastic OS=Solanum lycopersicum GN=CAP10A PE=3 SV=1//1.12027e-135
BnaA09g56570D	11.9424	27.0474	-1.1794	1.3987e-05	0.00018199	sp|Q84WS0|SBT11_ARATH Subtilisin-like protease SBT1.1 OS=Arabidopsis thaliana GN=SBTI1.1 PE=1 SV=1//0
BnaA10g00170D	12.0838	27.858	-1.205	8.8229e-06	6.8387e-08	sp|Q39196|PIP14_ARATH Probable aquaporin PIP1-4 OS=Arabidopsis thaliana GN=PIP1.4 PE=1 SV=1//0
BnaA10g00360D	12.9318	40.4605	-1.6456	1.7644e-09	2.205e-07	sp|Q9MAM1|CIPK9_ARATH CBL-interacting serine/threonine-protein kinase 9 OS=Arabidopsis thaliana GN=CIPK9 PE=1 SV=2//0
BnaA10g00690D	7.49053	31.8378	-2.0876	6.0541e-09	2.9584e-09	sp|Q94KD8|BXL2_ARATH Probable beta-D-xylosidase 2 OS=Arabidopsis thaliana GN=BXL2 PE=2 SV=1//0
BnaA10g01280D	3.8866	31.9852	-3.0408	6.3094e-11	5.355e-05	sp|Q9SRW9|CSLD5_ARATH Cellulose synthase-like protein D5 OS=Arabidopsis thaliana GN=CSLD5 PE=2 SV=1//0
BnaA10g01360D	2.54395	17.5402	-2.7855	2.2612e-06	1.629e-08	sp|Q9ZVS8|Y1327_ARATH Putative DUF21 domain-containing protein At1g03270 OS=Arabidopsis thaliana GN=CBSDUF4 PE=4 SV=2//0
BnaA10g01770D	73.492	6.19068	3.5694	3.8981e-10	0	sp|P33522|CRU4_BRANA Cruciferin CRU4 OS=Brassica napus GN=CRU4 PE=1 SV=1//0
BnaA10g02240D	32631.3	75.5778	8.7541	0	0.00010582	sp|Q7GB25|AB5C_ARATH ABC transporter C family member 5 OS=Arabidopsis thaliana GN=ABCC5 PE=2 SV=2//0
BnaA10g02400D	149.457	39.9446	1.9037	4.7983e-06	4.6941e-30	-//-
BnaA10g02700D	232.348	0	10.622	2.8018e-32	1.9479e-35	-//-
BnaA10g03690D	258.211	0	10.19	9.3359e-38	1.4076e-22	sp|Q38890|GUN25_ARATH Endoglucanase 25 OS=Arabidopsis thaliana GN=KOR PE=1 SV=1//0
BnaA10g05530D	76.5306	161.289	-1.0755	1.1512e-24	7.7381e-147	sp|Q43284|OLEO3_ARATH Oleosin 14.9 kDa OS=Arabidopsis thaliana GN=OL3 PE=2 SV=2//4.27789e-54
BnaA10g05760D	810.178	8.88067	6.5114	1.0754e-149	0.0045224	sp|Q9Z2Y1|TIM_RAT Protein timeless homolog OS=Rattus norvegicus GN=Timeless PE=1 SV=1//1.1906e-11
BnaA10g06340D	4.16926	13.8185	-1.7287	0.00034165	0.00014072	sp|Q9FK16|AGP22_ARATH Arabinogalactan peptide 22 OS=Arabidopsis thaliana GN=AGP22 PE=3 SV=1//3.23747e-22
BnaA10g06640D	2.54395	16.2874	-2.6786	6.6116e-06	6.3868e-05	sp|Q2EF88|YSL3_ARATH Metal-nicotianamine transporter YSL3 OS=Arabidopsis thaliana GN=YSL3 PE=2 SV=1//0
BnaA10g06840D	5.22924	21.1883	-2.0186	2.747e-06	0.0002041	sp|Q9FN37|PSKR2_ARATH Phytosulfokine receptor 2 OS=Arabidopsis thaliana GN=PSKR2 PE=2 SV=1//0
BnaA10g07130D	26.7115	0	4.7467	1.0051e-05	2.7202e-07	sp|P27489|CB23_SOLLC Chlorophyll a-b binding protein 13, chloroplastic OS=Solanum lycopersicum GN=CAB13 PE=1 SV=1//8.87587e-142
BnaA10g07350D	26.2169	53.2103	-1.0212	7.5607e-09	7.7301e-05	sp|Q9FLH8|SCRK7_ARATH Probable fructokinase-7 OS=Arabidopsis thaliana GN=At5g51830 PE=1 SV=1//0
BnaA10g07720D	16.677	34.1224	-1.0329	3.3824e-06	5.5338e-07	sp|O65351|SBT17_ARATH Subtilisin-like protease SBT1.7 OS=Arabidopsis thaliana GN=SBT1.7 PE=1 SV=1//0
BnaA10g07760D	24.5915	50.3729	-1.0345	1.62e-08	1.5199e-05	-//-
BnaA10g08350D	1.76663	17.9087	-3.3416	5.7355e-07	0.0039325	sp|P92959|RK24_ARATH 50S ribosomal protein L24, chloroplastic OS=Arabidopsis thaliana GN=RPL24 PE=2 SV=2//9.6102e-114
BnaA10g08390D	5.22924	15.3293	-1.5516	0.00028986	2.375e-05	sp|Q38814|THI4_ARATH Thiamine thiazole synthase, chloroplastic OS=Arabidopsis thaliana GN=THI1 PE=1 SV=1//9.1979e-165
BnaA10g08550D	76.2479	12.2708	2.6355	9.3097e-07	5.5314e-26	sp|Q9LPF1|WTR8_ARATH WAT1-related protein At1g44800 OS=Arabidopsis thaliana GN=At1g44800 PE=1 SV=1//0
BnaA10g08600D	65.2948	160.994	-1.302	3.9027e-28	0.00071483	sp|Q9XF91|PSBS_ARATH Photosystem II 22 kDa protein, chloroplastic OS=Arabidopsis thaliana GN=PSBS PE=2 SV=1//1.95136e-12
BnaA10g08750D	10.8825	24.3574	-1.1624	4.1291e-05	0.00015622	sp|Q9FLN9|PXG2_ARATH Peroxygenase 2 OS=Arabidopsis thaliana GN=PXG2 PE=1 SV=1//3.39792e-147
BnaA10g09480D	23.9556	0	6.5372	7.4261e-06	0.0012409	sp|B7SY83|PS1_ARATH FHA domain-containing protein PS1 OS=Arabidopsis thaliana GN=PS1 PE=2 SV=1//0
BnaA10g09600D	1.34264	11.5707	-3.1073	7.7384e-05	4.742e-16	-//-
BnaA10g09900D	102.253	3.79547	4.7517	5.4327e-18	2.3952e-19	sp|Q8RXL8|Y1689_ARATH Uncharacterized membrane protein At1g06890 OS=Arabidopsis thaliana GN=At1g06890 PE=1 SV=1//2.83159e-34
BnaA10g10030D	25.5102	92.2337	-1.8542	2.2661e-21	1.7944e-18	-//-
BnaA10g10070D	3.81593	58.1481	-3.9296	1.7936e-20	0.0025407	sp|O65595|KPYC_ARATH Probable pyruvate kinase, cytosolic isozyme OS=Arabidopsis thaliana GN=At4g26390 PE=3 SV=1//4.25575e-35
BnaA10g10590D	5.37057	16.14	-1.5875	0.00017641	1.0493e-86	sp|Q9M5W9|JAL6L_ARATH Myrosinase-binding protein 2 OS=Arabidopsis thaliana GN=MBP2 PE=2 SV=1//2.67754e-18
BnaA10g10660D	479.465	4.34821	6.7849	2.2621e-89	9.5809e-07	-//-
BnaA10g10780D	1.6253	21.1883	-3.7045	2.8969e-08	0.00010072	sp|Q9LTR9|NMT1_ARATH Glycylpeptide N-tetradecanoyltransferase 1 OS=Arabidopsis thaliana GN=NMT1 PE=1 SV=2//0
BnaA10g11040D	14.6277	31.543	-1.1086	4.5455e-06	1.286e-12	sp|P20431|PMA3_ARATH ATPase 3, plasma membrane-type OS=Arabidopsis thaliana GN=AHA3 PE=1 SV=2//0
BnaA10g11420D	4.66391	42.8188	-3.1986	1.9202e-14	0.0013239	-//-
BnaA10g11670D	19.5743	0	5.3527	8.3244e-05	0.00058263	sp|Q39547|CUCM1_CUCME Cucumisin OS=Cucumis melo PE=1 SV=1//0
BnaA10g12220D	0	11.497	-4.1761	3.2617e-05	1.7784e-11	sp|Q8LFM2|GASAA_ARATH Gibberellin-regulated protein 10 OS=Arabidopsis thaliana GN=GASA10 PE=2 SV=1//2.80017e-35
BnaA10g12800D	7.20787	43.519	-2.594	2.9722e-13	3.2307e-13	sp|Q9FJE8|H2A7_ARATH Probable histone H2A.7 OS=Arabidopsis thaliana GN=At5g59870 PE=1 SV=1//1.29896e-66
BnaA10g12840D	2.11996	40.7553	-4.2649	4.5762e-15	0.00022984	sp|Q9FFC0|H2B10_ARATH Histone H2B.10 OS=Arabidopsis thaliana GN=At5g22880 PE=1 SV=3//6.30809e-60
BnaA10g12870D	10.8118	26.0893	-1.2708	1.1483e-05	1.9292e-09	sp|Q8H166|ALEU_ARATH Thiol protease aleurain OS=Arabidopsis thaliana GN=ALEU PE=1 SV=2//0
BnaA10g13210D	329.301	90.1333	1.8693	4.0217e-11	8.3993e-09	sp|P38389|SC61B_ARATH Protein transport protein Sec61 subunit beta OS=Arabidopsis thaliana GN=At2g45070 PE=1 SV=1//1.61699e-14
BnaA10g13270D	79.9932	7.333	3.4474	1.9201e-10	0.0018493	-//-
BnaA10g13530D	5.22924	16.4348	-1.6521	0.00012248	1.8379e-09	sp|Q9FJH9|LPAH1_ARATH P-loop NTPase domain-containing protein LPA1 homolog 1 OS=Arabidopsis thaliana GN=At5g60760 PE=2 SV=1//0
BnaA10g13560D	127.763	19.0879	2.7427	3.815e-11	9.1568e-07	sp|Q9FK91|PARP3_ARATH Poly [ADP-ribose] polymerase 3 OS=Arabidopsis thaliana GN=PARP3 PE=2 SV=2//0
BnaA10g13870D	80.2052	10.6126	2.9179	2.767e-08	0.0034058	sp|P14133|ASO_CUCSA L-ascorbate oxidase OS=Cucumis sativus PE=1 SV=1//0
BnaA10g14480D	8.47984	19.2353	-1.1816	0.00024637	1.0613e-11	sp|Q40588|ASO_TOBAC L-ascorbate oxidase OS=Nicotiana tabacum GN=AAO PE=2 SV=1//0
BnaA10g14500D	1.34264	35.5595	-4.7271	1.7491e-13	1.9576e-10	sp|Q7G193|ALDO1_ARATH Indole-3-acetaldehyde oxidase OS=Arabidopsis thaliana GN=AAO1 PE=1 SV=2//0
BnaA10g14600D	20.069	57.3743	-1.5154	3.6519e-12	0.004476	-//-
BnaA10g15300D	8.55051	18.8668	-1.1418	0.0003375	2.2049e-07	sp|Q9C5M0|DTC_ARATH Mitochondrial dicarboxylate/tricarboxylate transporter DTC OS=Arabidopsis thaliana GN=DTC PE=1 SV=1//0
BnaA10g15420D	26.8528	54.2053	-1.0134	6.0498e-09	0.003707	sp|Q9FFN2|GLYT3_ARATH Probable glycosyltransferase At5g03795 OS=Arabidopsis thaliana GN=At5g03795 PE=3 SV=2//6.54732e-105
BnaA10g15500D	6.99587	17.4665	-1.32	0.00027142	1.1816e-69	sp|I1S2N3|GAOA_GIBZE Galactose oxidase OS=Gibberella zeae (strain PH-1 / ATCC MYA-4620 / FGSC 9075 / NRRL 31084) GN=GAOA PE=3 SV=1//6.68341e-13
BnaA10g15570D	7.49053	211.515	-4.8195	3.137e-72	0.00051643	sp|Q9M651|RAGP2_ARATH RAN GTPase-activating protein 2 OS=Arabidopsis thaliana GN=RANGAP2 PE=1 SV=2//0
BnaA10g15790D	11.5891	25.6471	-1.146	2.8487e-05	3.8173e-11	sp|Q9C942|CSE_ARATH Caffeoylshikimate esterase OS=Arabidopsis thaliana GN=CSE PE=1 SV=1//2.06038e-40
BnaA10g15820D	8.55051	44.5508	-2.3814	6.5769e-13	4.5636e-05	sp|Q8LBI9|EDL16_ARATH Sugar transporter ERD6-like 16 OS=Arabidopsis thaliana GN=At5g18840 PE=2 SV=2//0
BnaA10g16170D	80.3465	14.187	2.5017	1.8946e-06	1.8997e-05	sp|Q3V129|ULK4_MOUSE Serine/threonine-protein kinase ULK4 OS=Mus musculus GN=Ulk4 PE=2 SV=2//1.44533e-43
BnaA10g16260D	1.05998	16.5453	-3.9643	7.3146e-07	1.4669e-09	sp|Q43314|DHE1_ARATH Glutamate dehydrogenase 1 OS=Arabidopsis thaliana GN=GDH1 PE=2 SV=1//0
BnaA10g16660D	9.25716	40.8658	-2.1423	2.99e-11	0.001059	sp|Q9LYT3|TT12_ARATH Protein TRANSPARENT TESTA 12 OS=Arabidopsis thaliana GN=TT12 PE=2 SV=1//8.01823e-61
BnaA10g17050D	33.5661	3.39013	3.3076	6.4133e-05	1.3509e-09	sp|Q9SQX6|SCP7_ARATH Serine carboxypeptidase-like 7 OS=Arabidopsis thaliana GN=SCPL7 PE=2 SV=1//0
BnaA10g17860D	95.4689	9.98615	3.257	2.7464e-11	1.4827e-10	-//-
BnaA10g18070D	1.8373	32.6116	-4.1497	2.7078e-12	1.8817e-10	-//-
BnaA10g18500D	102.747	10.5389	3.2853	3.4935e-12	2.1765e-09	sp|Q9LF33|UGDH3_ARATH UDP-glucose 6-dehydrogenase 3 OS=Arabidopsis thaliana GN=UGD3 PE=1 SV=1//0
BnaA10g18700D	31.7288	66.6972	-1.0718	4.5642e-11	9.517e-09	sp|Q96509|PER55_ARATH Peroxidase 55 OS=Arabidopsis thaliana GN=PER55 PE=1 SV=1//1.22561e-133
BnaA10g19500D	3.74526	30.2901	-3.0157	2.1908e-10	6.3116e-19	sp|P40941|ADT2_ARATH ADP,ATP carrier protein 2, mitochondrial OS=Arabidopsis thaliana GN=AAC2 PE=2 SV=2//0
BnaA10g19870D	64.7295	135.826	-1.0693	6.0951e-21	6.5443e-07	sp|Q9LYU4|GH312_ARATH 4-substituted benzoates-glutamate ligase GH3.12 OS=Arabidopsis thaliana GN=GH3.12 PE=1 SV=1//0
BnaA10g19970D	2.33196	22.7728	-3.2877	1.9298e-08	3.8583e-08	sp|Q945Q1|CYT1_ARATH Cysteine proteinase inhibitor 1 OS=Arabidopsis thaliana GN=CYS1 PE=1 SV=2//6.79627e-59
BnaA10g20530D	14.2037	42.8188	-1.592	9.6311e-10	0.00025996	-//-
BnaA10g20630D	33.2834	2.4689	3.7529	1.3219e-05	0.0017782	sp|Q84MC2|LOG8_ARATH Cytokinin riboside 5&apos;-monophosphate phosphoribohydrolase LOG8 OS=Arabidopsis thaliana GN=LOG8 PE=1 SV=1//5.1898e-147
BnaA10g20660D	1.97863	12.0866	-2.6108	0.00011704	1.4582e-18	sp|F4IN32|MCC06_ARATH MATH domain and coiled-coil domain-containing protein At2g42460 OS=Arabidopsis thaliana GN=At2g42460 PE=2 SV=1//1.11897e-32
BnaA10g20910D	1.48397	56.7847	-5.258	1.4446e-20	6.779e-25	sp|P08903|H32_ENCAL Histone H3.2 OS=Encephalartos altensteinii PE=1 SV=2//3.34823e-46
BnaA10g21870D	6.64254	80.5893	-3.6008	5.0125e-27	0.0015514	sp|P68428|H32_WHEAT Histone H3.2 OS=Triticum aestivum PE=1 SV=2//1.31296e-78
BnaA10g21880D	0	10.3915	-3.7408	9.9706e-05	1.6189e-10	sp|Q9LX07|ANXD7_ARATH Annexin D7 OS=Arabidopsis thaliana GN=ANNAT7 PE=2 SV=1//0
BnaA10g22010D	6.43055	39.5761	-2.6216	2.9653e-12	0.00030731	sp|Q9LX08|ANXD6_ARATH Annexin D6 OS=Arabidopsis thaliana GN=ANN6 PE=2 SV=1//0
BnaA10g22020D	0	14.5555	-7.6863	1.5911e-05	8.5769e-14	-//-
BnaA10g22490D	7.1372	50.0781	-2.8108	1.1477e-15	5.6121e-06	sp|Q9FE06|EXOL2_ARATH Protein EXORDIUM-like 2 OS=Arabidopsis thaliana GN=EXL2 PE=2 SV=1//4.82563e-171
BnaA10g22530D	1.20131	18.3141	-3.9303	1.9429e-07	1.6449e-11	sp|Q9C5A4|ARI16_ARATH Probable E3 ubiquitin-protein ligase ARI16 OS=Arabidopsis thaliana GN=ARI16 PE=2 SV=1//6.42901e-144
BnaA10g22750D	22.9662	64.3388	-1.4862	2.7461e-13	6.2208e-16	sp|Q96330|FLS1_ARATH Flavonol synthase/flavanone 3-hydroxylase OS=Arabidopsis thaliana GN=FLS1 PE=1 SV=1//0
BnaA10g22800D	169.385	19.1985	3.1412	7.1602e-18	4.9927e-06	sp|Q9FNP0|VQ31_ARATH VQ motif-containing protein 31 OS=Arabidopsis thaliana GN=VQ31 PE=1 SV=1//1.21544e-43
BnaA10g22980D	9.89315	30.6954	-1.6335	1.7178e-07	0.0043922	sp|Q9FE62|YLS8_ARATH Thioredoxin-like protein YLS8 OS=Arabidopsis thaliana GN=YLS8 PE=2 SV=1//5.15559e-102
BnaA10g23070D	10.3878	20.8198	-1.0031	0.00032979	0.001999	sp|Q9LEY1|SCP35_ARATH Serine carboxypeptidase-like 35 OS=Arabidopsis thaliana GN=SCPL35 PE=2 SV=1//0
BnaA10g23100D	7.41986	18.9037	-1.3492	0.00013388	4.0992e-12	sp|Q9FF10|HPSE1_ARATH Heparanase-like protein 1 OS=Arabidopsis thaliana GN=At5g07830 PE=2 SV=1//0
BnaA10g23380D	181.186	29.59	2.6143	6.4127e-14	1.3727e-60	sp|Q9LHE3|ASPG2_ARATH Protein ASPARTIC PROTEASE IN GUARD CELL 2 OS=Arabidopsis thaliana GN=ASPG2 PE=2 SV=1//9.45579e-41
BnaA10g23500D	480.101	33.7171	3.8318	4.1823e-63	0.0001486	sp|Q5JMK6|BZP06_ORYSJ Basic leucine zipper 6 OS=Oryza sativa subsp. japonica GN=BZIP06 PE=2 SV=1//2.70242e-11
BnaA10g23610D	0	16.0294	-7.8255	7.0241e-06	9.4772e-254	-//-
BnaA10g23630D	1428.29	25.2786	5.8202	8.9495e-257	0.0030602	sp|Q9LYN8|EMS1_ARATH Leucine-rich repeat receptor protein kinase EMS1 OS=Arabidopsis thaliana GN=EMS1 PE=1 SV=1//3.32945e-45
BnaA10g23720D	2.19063	11.6812	-2.4148	0.00021816	3.1128e-23	-//-
BnaA10g23780D	148.963	5.67479	4.7142	2.4847e-25	7.6255e-38	sp|Q9LY15|MSRA2_ARATH Peptide methionine sulfoxide reductase A2 OS=Arabidopsis thaliana GN=MRSA2 PE=1 SV=1//7.75157e-128
BnaA10g23900D	542.215	85.0849	2.6719	3.5325e-40	1.0553e-25	sp|O65036|C3H54_ARATH Zinc finger CCCH domain-containing protein 54 OS=Arabidopsis thaliana GN=PEI1 PE=1 SV=1//1.12106e-151
BnaA10g23940D	201.043	13.6342	3.8822	7.5209e-28	3.3355e-07	sp|Q01417|PM1_SOYBN 18 kDa seed maturation protein OS=Glycine max GN=GMPM1 PE=2 SV=1//5.65934e-28
BnaA10g24180D	46.2858	0	9.2947	9.4373e-09	0.0013783	sp|F4K295|ROGF5_ARATH Rop guanine nucleotide exchange factor 5 OS=Arabidopsis thaliana GN=ROPGEF5 PE=2 SV=1//0
BnaA10g24580D	2.19063	12.7498	-2.5411	8.6985e-05	0.00011133	-//-
BnaA10g24720D	3.6746	18.2772	-2.3144	5.0762e-06	0.001306	sp|Q9FMC8|OPF13_ARATH Transcription repressor OFP13 OS=Arabidopsis thaliana GN=OFP13 PE=2 SV=1//1.18528e-102
BnaA10g25490D	0	10.8337	-3.5599	8.1906e-05	2.3217e-99	sp|Q8LK56|DME_ARATH Transcriptional activator DEMETER OS=Arabidopsis thaliana GN=DME PE=1 SV=2//2.39802e-125
BnaA10g25630D	171.929	523.296	-1.6058	4.509e-102	2.4875e-11	sp|Q9LZ72|KCS21_ARATH 3-ketoacyl-CoA synthase 21 OS=Arabidopsis thaliana GN=KCS21 PE=2 SV=1//0
BnaA10g25660D	0	35.8543	-6.1641	4.2194e-13	3.2931e-05	-//-
BnaA10g25700D	13.4971	32.0957	-1.2497	1.3272e-06	0.0048742	sp|P37107|SR54C_ARATH Signal recognition particle 54 kDa protein, chloroplastic OS=Arabidopsis thaliana GN=FFC PE=1 SV=1//0
BnaA10g26220D	4.73458	14.4081	-1.6056	0.00037283	1.2179e-10	sp|Q8LA14|PSK6_ARATH Putative phytosulfokines 6 OS=Arabidopsis thaliana GN=PSK6 PE=2 SV=2//7.65679e-06
BnaA10g26400D	0	48.6042	-9.4259	2.209e-12	1.5046e-22	sp|Q9LZS3|GLGB2_ARATH 1,4-alpha-glucan-branching enzyme 2-2, chloroplastic/amyloplastic OS=Arabidopsis thaliana GN=SBE2.2 PE=2 SV=1//0
BnaA10g26450D	75.4706	160.073	-1.0847	1.2332e-24	0.00016939	sp|Q9LFA2|KIPK_ARATH Serine/threonine-protein kinase KIPK OS=Arabidopsis thaliana GN=KIPK PE=1 SV=1//1.2753e-07
BnaA10g26460D	24.1676	0	5.8978	8.1427e-06	0.00072315	sp|Q6RVV4|TIC32_PEA Short-chain dehydrogenase TIC 32, chloroplastic OS=Pisum sativum GN=TIC32 PE=1 SV=1//1.7478e-120
BnaA10g27030D	0	12.8604	-7.5077	4.1901e-05	1.6255e-25	sp|Q94EG6|Y5224_ARATH Uncharacterized protein At5g02240 OS=Arabidopsis thaliana GN=At5g02240 PE=1 SV=1//4.99432e-171
BnaA10g27260D	71.372	166.116	-1.2188	1.1672e-27	0.00066661	sp|Q9LPD9|MCM2_ARATH DNA replication licensing factor MCM2 OS=Arabidopsis thaliana GN=MCM2 PE=1 SV=1//0
BnaA10g27860D	2.26129	13.8185	-2.6114	3.8007e-05	1.2342e-15	sp|Q9MAJ7|BGAL5_ARATH Beta-galactosidase 5 OS=Arabidopsis thaliana GN=BGAL5 PE=2 SV=1//0
BnaA10g28210D	2.68528	48.4936	-4.1746	1.4403e-17	0.0011297	sp|Q9S7T8|SPZX_ARATH Serpin-ZX OS=Arabidopsis thaliana GN=At1g47710 PE=1 SV=1//0
BnaA10g28610D	74.4813	16.0294	2.2162	6.9264e-05	8.3501e-11	-//-
BnaA10g29580D	0	49.5991	-9.4551	1.4804e-12	1.4601e-06	-//-
BnaA10g29940D	16.1117	39.7604	-1.3032	4.5681e-08	3.1871e-05	-//-
BnaA10g29950D	39.9966	2.80054	3.8361	1.2794e-06	1.3903e-05	-//-
BnaA10g29960D	0	20.9672	-8.2129	5.1906e-07	1.8094e-09	sp|Q9LXV3|DIT1_ARATH Dicarboxylate transporter 1, chloroplastic OS=Arabidopsis thaliana GN=DIT1 PE=1 SV=1//0
BnaA10g30010D	13.4971	46.209	-1.7755	3.7493e-11	0.00021898	sp|P92937|CIPKF_ARATH CBL-interacting serine/threonine-protein kinase 15 OS=Arabidopsis thaliana GN=CIPK15 PE=1 SV=2//0
BnaAnng00110D	13.7797	29.3689	-1.0917	1.0878e-05	2.1161e-05	sp|Q8L940|PDX13_ARATH Pyridoxal 5&apos;-phosphate synthase subunit PDX1.3 OS=Arabidopsis thaliana GN=PDX13 PE=1 SV=2//0
BnaAnng00210D	16.8184	36.3702	-1.1127	8.2306e-07	4.1438e-10	sp|Q9SZN7|HIP26_ARATH Heavy metal-associated isoprenylated plant protein 26 OS=Arabidopsis thaliana GN=HIPP26 PE=1 SV=1//9.86764e-06
BnaAnng00630D	37.7353	75.5778	-1.002	7.9803e-12	2.1361e-07	sp|Q9LZC5|GDL73_ARATH GDSL esterase/lipase At5g03820 OS=Arabidopsis thaliana GN=At5g03820 PE=3 SV=1//0
BnaAnng00800D	22.5423	49.7465	-1.142	5.8422e-09	0.0026112	sp|P13244|MASY_BRANA Malate synthase, glyoxysomal OS=Brassica napus PE=2 SV=1//0
BnaAnng00830D	25.7929	2.10041	3.6182	0.00018219	0.001054	sp|Q9FMC8|OPF13_ARATH Transcription repressor OFP13 OS=Arabidopsis thaliana GN=OFP13 PE=2 SV=1//1.18224e-89
BnaAnng01110D	0	10.4652	-4.8885	6.3796e-05	0.0020837	-//-
BnaAnng01500D	0	9.61766	-4.2657	0.0001403	5.9776e-05	sp|Q39067|CCB12_ARATH Cyclin-B1-2 OS=Arabidopsis thaliana GN=CYCB1-2 PE=1 SV=2//0
BnaAnng01620D	1.90797	16.3979	-3.1034	2.555e-06	2.1766e-05	sp|Q6S001|KIF11_DICDI Kinesin-related protein 11 OS=Dictyostelium discoideum GN=kif11 PE=3 SV=1//9.08159e-107
BnaAnng01800D	11.7305	30.7323	-1.3895	8.4893e-07	8.3934e-11	sp|Q9FYC2|PAO_ARATH Pheophorbide a oxygenase, chloroplastic OS=Arabidopsis thaliana GN=PAO PE=1 SV=1//0
BnaAnng03490D	134.406	18.4246	2.8669	1.491e-12	0.00035588	sp|P25864|RK9_ARATH 50S ribosomal protein L9, chloroplastic OS=Arabidopsis thaliana GN=RPL9 PE=2 SV=1//4.18719e-87
BnaAnng03500D	10.5998	25.168	-1.2476	1.875e-05	0.0018258	sp|Q9M2W8|Y3990_ARATH BTB/POZ domain-containing protein At3g49900 OS=Arabidopsis thaliana GN=At3g49900 PE=2 SV=1//0
BnaAnng03940D	0	10.2809	-3.5998	0.00012061	1.3681e-05	sp|Q9SFD8|NFYB9_ARATH Nuclear transcription factor Y subunit B-9 OS=Arabidopsis thaliana GN=NFYB9 PE=1 SV=2//3.4136e-89
BnaAnng04140D	3.81593	21.2252	-2.4757	5.0946e-07	6.0464e-17	sp|Q9SYT0|ANXD1_ARATH Annexin D1 OS=Arabidopsis thaliana GN=ANN1 PE=1 SV=1//0
BnaAnng04520D	50.0311	113.164	-1.1775	6.647e-19	9.8828e-11	sp|Q9FJP9|SDHB3_ARATH Succinate dehydrogenase [ubiquinone] iron-sulfur subunit 3, mitochondrial OS=Arabidopsis thaliana GN=SDH2-3 PE=1 SV=1//0
BnaAnng04660D	76.0359	0	10.011	1.7749e-12	1.9374e-16	sp|O88994|MARC2_RAT Mitochondrial amidoxime reducing component 2 OS=Rattus norvegicus GN=Marc2 PE=2 SV=1//7.60952e-44
BnaAnng05210D	28.8315	87.3327	-1.5989	2.1748e-18	0.00063628	sp|Q6Z8C8|CDKF4_ORYSJ Cyclin-dependent kinase F-4 OS=Oryza sativa subsp. japonica GN=CDKF-4 PE=2 SV=1//3.33705e-168
BnaAnng05580D	62.6802	11.3864	2.4607	3.5971e-05	1.0438e-90	-//-
BnaAnng05720D	626.378	0	9.8052	2.1201e-93	0.00012505	sp|Q9FT97|AGAL1_ARATH Alpha-galactosidase 1 OS=Arabidopsis thaliana GN=AGAL1 PE=2 SV=1//0
BnaAnng06130D	13.6384	30.1427	-1.1441	5.775e-06	9.9449e-06	sp|Q9FLJ2|NC100_ARATH NAC domain-containing protein 100 OS=Arabidopsis thaliana GN=NAC100 PE=2 SV=1//3.97681e-170
BnaAnng06380D	42.1166	2.65315	3.9886	3.6094e-07	1.6907e-05	sp|Q9FJS2|HDG5_ARATH Homeobox-leucine zipper protein HDG5 OS=Arabidopsis thaliana GN=HDG5 PE=2 SV=3//0
BnaAnng07300D	12.3664	31.8378	-1.3643	6.4496e-07	0.003487	sp|Q8L8A7|GRF4_ARATH Growth-regulating factor 4 OS=Arabidopsis thaliana GN=GRF4 PE=2 SV=1//5.53612e-86
BnaAnng07360D	6.07722	16.5085	-1.4417	0.00025318	0.00096183	sp|Q8W413|INV4_ARATH Beta-fructofuranosidase, insoluble isoenzyme CWINV4 OS=Arabidopsis thaliana GN=CWINV4 PE=2 SV=1//0
BnaAnng07590D	0	10.6126	-4.6456	5.7661e-05	2.1765e-09	sp|Q94BT9|ATOX1_ARATH Copper transport protein ATX1 OS=Arabidopsis thaliana GN=ATX1 PE=1 SV=1//1.14887e-10
BnaAnng08630D	31.5168	66.4761	-1.0767	4.5621e-11	8.6023e-17	sp|P46689|GASA1_ARATH Gibberellin-regulated protein 1 OS=Arabidopsis thaliana GN=GASA1 PE=2 SV=2//2.10376e-43
BnaAnng08970D	2.19063	51.3679	-4.5515	9.4874e-19	4.3942e-07	-//-
BnaAnng09010D	15.4757	40.829	-1.3996	1.2652e-08	7.008e-08	sp|Q8LCP6|GUN10_ARATH Endoglucanase 10 OS=Arabidopsis thaliana GN=At1g75680 PE=2 SV=2//0
BnaAnng09040D	8.55051	34.7857	-2.0244	1.8105e-09	7.9979e-05	sp|C0LGS2|Y4361_ARATH Probable LRR receptor-like serine/threonine-protein kinase At4g36180 OS=Arabidopsis thaliana GN=At4g36180 PE=2 SV=1//0
BnaAnng09060D	11.9424	29.0004	-1.28	3.5198e-06	2.1252e-11	-//-
BnaAnng09400D	14.1331	53.0261	-1.9076	3.5745e-13	1.5685e-76	sp|Q8RY71|ESP_ARATH Epithiospecifier protein OS=Arabidopsis thaliana GN=ESP PE=1 SV=2//0
BnaAnng10080D	529.142	0	9.8097	3.7448e-79	1.7289e-10	sp|Q9FI17|ARAE4_ARATH Putative UDP-arabinose 4-epimerase 4 OS=Arabidopsis thaliana GN=At5g44480 PE=3 SV=1//0
BnaAnng10090D	1.48397	32.022	-4.4315	3.1882e-12	0.0034624	sp|Q9FI10|CSPLW_ARATH CASP-like protein 1B1 OS=Arabidopsis thaliana GN=At5g44550 PE=1 SV=1//6.62929e-112
BnaAnng10140D	16.5357	0	5.6398	0.00025102	0.00020937	sp|F4KAB8|MCM6_ARATH DNA replication licensing factor MCM6 OS=Arabidopsis thaliana GN=MCM6 PE=1 SV=1//0
BnaAnng10190D	4.66391	18.7931	-2.0106	1.0348e-05	5.5298e-05	sp|Q4P902|XIN1_USTMA Endo-1,4-beta-xylanase UM03411 OS=Ustilago maydis (strain 521 / FGSC 9021) GN=UM03411 PE=1 SV=1//4.45908e-19
BnaAnng10280D	0	14.5923	-4.8671	2.3439e-06	4.2287e-11	-//-
BnaAnng10440D	0	51.3679	-9.5056	7.3084e-13	3.2069e-19	sp|Q9LDU1|RLF28_ARATH Protein RALF-like 28 OS=Arabidopsis thaliana GN=RALFL28 PE=3 SV=1//1.0933e-06
BnaAnng10580D	1.76663	58.6272	-5.0525	3.0626e-21	0.00094489	sp|Q96522|PER45_ARATH Peroxidase 45 OS=Arabidopsis thaliana GN=PER45 PE=1 SV=1//5.09846e-160
BnaAnng10890D	24.9449	1.36342	4.1934	5.6399e-05	3.0141e-06	sp|O24160|TGA21_TOBAC TGACG-sequence-specific DNA-binding protein TGA-2.1 OS=Nicotiana tabacum GN=TGA21 PE=1 SV=1//1.74465e-07
BnaAnng11390D	39.0073	1.47397	4.726	9.9779e-08	3.0907e-05	sp|Q39048|CER2_ARATH Protein ECERIFERUM 1 OS=Arabidopsis thaliana GN=CER2 PE=1 SV=1//1.10466e-21
BnaAnng11500D	2.11996	17.5771	-3.0516	1.2368e-06	1.9651e-23	-//-
BnaAnng12230D	145.359	0	8.7758	1.5441e-25	3.4356e-50	sp|Q84MC0|UGPI4_ARATH Uncharacterized GPI-anchored protein At3g06035 OS=Arabidopsis thaliana GN=At3g06035 PE=2 SV=1//5.76932e-39
BnaAnng13320D	304.214	9.02807	5.0745	1.2182e-52	3.8257e-18	sp|Q66X93|SND1_RAT Staphylococcal nuclease domain-containing protein 1 OS=Rattus norvegicus GN=Snd1 PE=2 SV=1//3.61747e-134
BnaAnng13680D	507.801	125.177	2.0203	3.9194e-20	0.0015551	sp|Q94A65|STR14_ARATH Rhodanese-like domain-containing protein 14, chloroplastic OS=Arabidopsis thaliana GN=At4g27700 PE=2 SV=1//3.76122e-126
BnaAnng13830D	1.90797	12.1603	-2.6721	0.00010002	0.00060694	sp|B9TSP7|FACR6_ARATH Fatty acyl-CoA reductase 6, chloroplastic OS=Arabidopsis thaliana GN=FAR6 PE=2 SV=1//0
BnaAnng14390D	24.3089	0	9.3656	3.414e-05	1.136e-28	sp|O65351|SBT17_ARATH Subtilisin-like protease SBT1.7 OS=Arabidopsis thaliana GN=SBT1.7 PE=1 SV=1//0
BnaAnng14520D	89.6037	196.775	-1.1349	7.2464e-31	1.5014e-09	sp|Q8LGG0|FKB12_ARATH Peptidyl-prolyl cis-trans isomerase FKBP12 OS=Arabidopsis thaliana GN=FKBP12 PE=1 SV=2//3.8029e-67
BnaAnng15150D	26.9235	62.1647	-1.2072	3.0656e-11	0.00017788	sp|P0CG89|H4_SOYBN Histone H4 OS=Glycine max PE=3 SV=1//3.58019e-51
BnaAnng15490D	9.96382	25.5365	-1.3578	8.6046e-06	1.1208e-05	sp|O81643|VILI1_ARATH Villin-1 OS=Arabidopsis thaliana GN=VLN1 PE=2 SV=2//0
BnaAnng15630D	2.40262	19.309	-3.0066	4.1077e-07	0.0022423	-//-
BnaAnng15670D	0	9.39656	-4.7331	0.0001525	6.219e-06	sp|Q9SRT9|RGP1_ARATH UDP-arabinopyranose mutase 1 OS=Arabidopsis thaliana GN=RGP1 PE=1 SV=1//0
BnaAnng16810D	5.5119	24.689	-2.1632	2.1751e-07	1.5007e-11	sp|Q9FYE1|MCA9_ARATH Metacaspase-9 OS=Arabidopsis thaliana GN=AMC9 PE=1 SV=1//0
BnaAnng17710D	2.68528	36.665	-3.7713	2.4973e-13	0.0025228	sp|Q8L970|P4H7_ARATH Probable prolyl 4-hydroxylase 7 OS=Arabidopsis thaliana GN=P4H7 PE=2 SV=1//0
BnaAnng18690D	8.47984	19.7144	-1.2171	0.00017504	1.7465e-06	sp|Q9LQI9|UBP1B_ARATH Oligouridylate-binding protein 1B OS=Arabidopsis thaliana GN=UBP1B PE=1 SV=1//0
BnaAnng18890D	18.3023	41.8976	-1.1948	5.5421e-08	9.9891e-11	sp|Q9XF91|PSBS_ARATH Photosystem II 22 kDa protein, chloroplastic OS=Arabidopsis thaliana GN=PSBS PE=2 SV=1//1.37317e-130
BnaAnng19110D	22.7542	61.5014	-1.4345	1.7994e-12	1.6775e-21	sp|Q7FB56|AB15C_ARATH Putative ABC transporter C family member 15 OS=Arabidopsis thaliana GN=ABCC15 PE=5 SV=2//0
BnaAnng19200D	5.5119	69.2766	-3.6517	1.4287e-23	1.0159e-12	-//-
BnaAnng19450D	0	46.688	-7.7829	1.5078e-14	0.0014235	sp|Q9M015|Y5161_ARATH Uncharacterized protein At5g01610 OS=Arabidopsis thaliana GN=At5g01610 PE=1 SV=1//1.7128e-09
BnaAnng20780D	34.3434	3.79547	3.1777	9.0342e-05	1.2093e-06	sp|B3GS44|LRE_ARATH GPI-anchored protein LORELEI OS=Arabidopsis thaliana GN=LRE PE=2 SV=1//1.73491e-46
BnaAnng20980D	17.2424	41.308	-1.2605	3.7232e-08	2.0257e-07	sp|Q9FJF4|MBD7_ARATH Methyl-CpG-binding domain-containing protein 7 OS=Arabidopsis thaliana GN=MBD7 PE=1 SV=1//1.99003e-120
BnaAnng21560D	40.5619	0	6.5193	5.5221e-09	0.001647	sp|O04067|AGL9_SINAL Agamous-like MADS-box protein AGL9 homolog OS=Sinapis alba GN=AGL9 PE=2 SV=1//4.99089e-147
BnaAnng21750D	0	9.83875	-5.1213	0.00010699	5.1536e-10	sp|Q8TGM6|TAR1_YEAST Protein TAR1 OS=Saccharomyces cerevisiae (strain ATCC 204508 / S288c) GN=TAR1 PE=2 SV=1//2.48796e-13
BnaAnng21760D	1.05998	30.3269	-4.8385	1.0036e-11	1.9751e-82	sp|O65378|ACCO3_ARATH 1-aminocyclopropane-1-carboxylate oxidase 3 OS=Arabidopsis thaliana GN=At1g12010 PE=2 SV=1//0
BnaAnng21950D	16.5357	257.724	-3.9622	4.3989e-85	9.7635e-34	sp|Q6CQE5|TAR1_KLULA Protein TAR1 OS=Kluyveromyces lactis (strain ATCC 8585 / CBS 2359 / DSM 70799 / NBRC 1267 / NRRL Y-1140 / WM37) GN=TAR1-A PE=4 SV=2//1.05887e-14
BnaAnng22160D	1.27198	109.074	-6.4221	4.9056e-36	4.4348e-20	sp|Q8L799|MIOX1_ARATH Inositol oxygenase 1 OS=Arabidopsis thaliana GN=MIOX1 PE=2 SV=1//0
BnaAnng22250D	5.2999	64.9284	-3.6148	4.0535e-22	3.4954e-07	sp|Q9SF94|GDL50_ARATH GDSL esterase/lipase At3g09930 OS=Arabidopsis thaliana GN=At3g09930 PE=2 SV=1//0
BnaAnng22470D	40.3499	0	5.7044	9.921e-09	6.352e-41	sp|P25818|TIP11_ARATH Aquaporin TIP1-1 OS=Arabidopsis thaliana GN=TIP1-1 PE=1 SV=1//9.95863e-133
BnaAnng22640D	7.56119	127.462	-4.0753	2.7275e-43	1.3646e-31	sp|O65351|SBT17_ARATH Subtilisin-like protease SBT1.7 OS=Arabidopsis thaliana GN=SBT1.7 PE=1 SV=1//0
BnaAnng23240D	9.82249	104.468	-3.4108	7.4643e-34	0.00022779	-//-
BnaAnng24190D	76.1066	14.5923	2.3828	1.1356e-05	4.5486e-113	sp|P82765|DF111_ARATH Putative defensin-like protein 111 OS=Arabidopsis thaliana GN=LCR50 PE=3 SV=1//2.24342e-07
BnaAnng24550D	47.2045	391.118	-3.0506	8.0233e-116	4.6986e-26	sp|P82765|DF111_ARATH Putative defensin-like protein 111 OS=Arabidopsis thaliana GN=LCR50 PE=3 SV=1//4.14308e-09
BnaAnng24560D	8.33851	86.5221	-3.3752	3.2901e-28	1.8404e-11	sp|Q94C70|NAT2_ARATH Nucleobase-ascorbate transporter 2 OS=Arabidopsis thaliana GN=NAT2 PE=2 SV=2//0
BnaAnng25020D	2.19063	35.7069	-4.0268	3.0823e-13	7.0198e-06	sp|Q9SZJ2|GRDP2_ARATH Glycine-rich domain-containing protein 2 OS=Arabidopsis thaliana GN=GRDP2 PE=2 SV=1//2.34153e-127
BnaAnng25140D	3.95726	22.2938	-2.4941	2.4765e-07	7.4784e-05	sp|Q9M9P4|HDG8_ARATH Homeobox-leucine zipper protein HDG8 OS=Arabidopsis thaliana GN=HDG8 PE=2 SV=2//0
BnaAnng25630D	1.41331	15.3293	-3.4391	3.2592e-06	0.00015341	sp|Q940Q4|ATL13_ARATH RING-H2 finger protein ATL13 OS=Arabidopsis thaliana GN=ATL13 PE=2 SV=2//0
BnaAnng26670D	3.4626	17.5402	-2.3407	7.2845e-06	5.3807e-91	sp|P42763|ERD14_ARATH Dehydrin ERD14 OS=Arabidopsis thaliana GN=ERD14 PE=1 SV=1//1.58629e-12
BnaAnng29030D	90.2397	392.555	-2.1211	1.0833e-93	0.00052342	sp|Q9FVQ1|NUCL1_ARATH Nucleolin 1 OS=Arabidopsis thaliana GN=NUCL1 PE=1 SV=1//5.60892e-06
BnaAnng29220D	5.2999	18.3509	-1.7918	2.8938e-05	0.004684	sp|Q9LPM9|BCAT6_ARATH Branched-chain-amino-acid aminotransferase 6 OS=Arabidopsis thaliana GN=BCAT6 PE=1 SV=1//1.18861e-106
BnaAnng29280D	36.2513	5.26944	2.7823	0.00035544	2.2252e-06	sp|Q9SJ52|YLS9_ARATH Protein YLS9 OS=Arabidopsis thaliana GN=YLS9 PE=2 SV=1//4.58699e-17
BnaAnng30660D	4.87591	25.1312	-2.3657	7.1564e-08	1.1358e-25	-//-
BnaAnng31360D	12.5784	92.16	-2.8732	8.1147e-28	9.5675e-06	sp|E4MWF4|CSPL1_EUTHA CASP-like protein 2B1 OS=Eutrema halophilum PE=2 SV=1//2.1742e-112
BnaAnng31470D	7.1372	26.3104	-1.8822	3.452e-07	0.0011099	sp|Q54I39|IST1L_DICDI IST1-like protein OS=Dictyostelium discoideum GN=DDB_G0289029 PE=3 SV=1//1.06343e-29
BnaAnng32080D	2.0493	12.8235	-2.6456	6.7888e-05	5.7423e-73	-//-
BnaAnng33170D	3.81593	227.47	-5.8975	1.4324e-75	1.0527e-11	sp|Q8L8Q7|COBL2_ARATH COBRA-like protein 2 OS=Arabidopsis thaliana GN=COBL2 PE=1 SV=2//0
BnaAnng33230D	17.8783	58.7746	-1.717	1.733e-13	1.4571e-08	sp|Q93VR4|ML423_ARATH MLP-like protein 423 OS=Arabidopsis thaliana GN=MLP423 PE=2 SV=1//2.59339e-68
BnaAnng33440D	0	36.5545	-9.0148	3.4556e-10	0.00043543	sp|Q2QAV0|TIO_ARATH Serine/threonine-protein kinase TIO OS=Arabidopsis thaliana GN=TIO PE=1 SV=1//0
BnaAnng33520D	2.26129	14.3712	-2.668	2.3624e-05	2.0798e-07	-//-
BnaAnng35040D	41.9046	0	5.6277	5.6845e-09	1.5573e-09	sp|Q00326|MYRO_BRANA Myrosinase OS=Brassica napus PE=2 SV=1//1.47979e-152
BnaAnng35370D	53.635	0	7.5073	3.202e-11	8.3137e-06	sp|Q6CQE5|TAR1_KLULA Protein TAR1 OS=Kluyveromyces lactis (strain ATCC 8585 / CBS 2359 / DSM 70799 / NBRC 1267 / NRRL Y-1140 / WM37) GN=TAR1-A PE=4 SV=2//6.98588e-12
BnaAnng36730D	0	22.0727	-8.287	2.967e-07	3.8746e-05	-//-
BnaAnng37080D	28.9021	0	8.0304	1.5844e-06	2.5681e-14	sp|Q9XEE2|ANXD2_ARATH Annexin D2 OS=Arabidopsis thaliana GN=ANN2 PE=1 SV=1//1.90482e-150
BnaAnng37420D	15.4051	63.6018	-2.0457	3.3036e-16	1.2317e-05	sp|P31169|KIN2_ARATH Stress-induced protein KIN2 OS=Arabidopsis thaliana GN=KIN2 PE=2 SV=1//2.10247e-09
BnaAnng37980D	17.4543	37.9179	-1.1193	4.5449e-07	0.00096562	sp|O22898|LACS1_ARATH Long chain acyl-CoA synthetase 1 OS=Arabidopsis thaliana GN=LACS1 PE=2 SV=1//4.16133e-128
BnaAnng39590D	7.56119	20.1934	-1.4172	5.798e-05	1.44e-33	sp|O04005|REHY_ARATH 1-Cys peroxiredoxin PER1 OS=Arabidopsis thaliana GN=PER1 PE=2 SV=1//4.10137e-79
BnaAnng40060D	197.934	4.90095	5.3358	7.261e-36	5.5329e-17	-//-
BnaAnng40150D	0	56.6742	-6.8246	6.0529e-19	2.0859e-101	sp|Q8GT41|PLA1_PLAAC Putative invertase inhibitor OS=Platanus acerifolia PE=1 SV=1//9.11326e-35
BnaAnng40430D	19.0797	315.061	-4.0455	3.9395e-104	0.0035508	sp|Q9SZJ5|GLYM1_ARATH Serine hydroxymethyltransferase 1, mitochondrial OS=Arabidopsis thaliana GN=SHM1 PE=1 SV=1//0
BnaC01g01090D	4.09859	14.0764	-1.7801	0.00025854	5.9531e-51	sp|Q9T074|PCKA_ARATH Phosphoenolpyruvate carboxykinase [ATP] OS=Arabidopsis thaliana GN=PCKA PE=1 SV=1//0
BnaC01g01140D	113.771	299.142	-1.3947	2.0789e-53	0.00030159	sp|P30183|CCB11_ARATH Cyclin-B1-1 OS=Arabidopsis thaliana GN=CYCB1-1 PE=1 SV=2//0
BnaC01g01420D	0	12.234	-5.1137	1.5583e-05	2.4398e-05	sp|Q8L707|IRX14_ARATH Probable beta-1,4-xylosyltransferase IRX14 OS=Arabidopsis thaliana GN=IRX14 PE=2 SV=1//0
BnaC01g01690D	12.7904	31.7641	-1.3123	9.6071e-07	6.8708e-07	sp|O23181|PLP3_ARATH Patatin-like protein 3 OS=Arabidopsis thaliana GN=PLP3 PE=2 SV=2//0
BnaC01g01820D	14.4157	38.9497	-1.434	2.0346e-08	1.4816e-13	sp|O23179|PLP1_ARATH Patatin-like protein 1 OS=Arabidopsis thaliana GN=PLP1 PE=1 SV=2//0
BnaC01g01830D	75.5413	0	6.2465	2.0273e-15	5.0154e-06	sp|Q9FFZ1|PPH_ARATH Pheophytinase, chloroplastic OS=Arabidopsis thaliana GN=PPH PE=1 SV=1//1.02206e-22
BnaC01g02220D	5.86523	25.4628	-2.1181	1.7265e-07	4.7832e-17	sp|Q9SCV9|BGAL3_ARATH Beta-galactosidase 3 OS=Arabidopsis thaliana GN=BGAL3 PE=1 SV=1//0
BnaC01g02340D	175.745	19.1248	3.2	5.2072e-19	3.0239e-11	sp|Q42600|C84A1_ARATH Cytochrome P450 84A1 OS=Arabidopsis thaliana GN=CYP84A1 PE=1 SV=1//0
BnaC01g02400D	110.097	11.2022	3.2969	5.1686e-13	2.3367e-08	sp|Q54I39|IST1L_DICDI IST1-like protein OS=Dictyostelium discoideum GN=DDB_G0289029 PE=3 SV=1//1.46177e-29
BnaC01g02940D	16.253	45.9879	-1.5005	5.6706e-10	0.00039671	-//-
BnaC01g03230D	5.22924	18.6457	-1.8342	2.1283e-05	8.9112e-06	sp|O49606|ADF9_ARATH Actin-depolymerizing factor 9 OS=Arabidopsis thaliana GN=ADF9 PE=2 SV=2//8.9795e-92
BnaC01g03520D	1.20131	17.7245	-3.8831	3.1961e-07	4.1288e-06	sp|F4I9E1|NFD4_ARATH Protein NUCLEAR FUSION DEFECTIVE 4 OS=Arabidopsis thaliana GN=NFD4 PE=3 SV=1//1.13779e-18
BnaC01g03540D	13.7091	35.4858	-1.3721	1.3948e-07	0.002741	sp|P53799|FDFT_ARATH Squalene synthase OS=Arabidopsis thaliana GN=SQS1 PE=1 SV=1//0
BnaC01g03770D	18.797	0	4.8247	0.00019284	4.2985e-09	sp|Q8L7W8|FUCO2_ARATH Alpha-L-fucosidase 2 OS=Arabidopsis thaliana GN=FUC95A PE=1 SV=1//0
BnaC01g04120D	122.463	18.2772	2.7442	9.4204e-11	1.6318e-12	sp|Q8W491|U73B3_ARATH UDP-glycosyltransferase 73B3 OS=Arabidopsis thaliana GN=UGT73B3 PE=2 SV=1//0
BnaC01g04250D	73.704	1.84246	5.322	2.4656e-14	0.00051568	sp|P40781|CYPR4_CYNCA Protein CYPRO4 OS=Cynara cardunculus GN=CYPRO4 PE=2 SV=1//0
BnaC01g04810D	0	11.5338	-5.3507	2.8437e-05	6.3115e-10	sp|Q8GWW4|GUX2_ARATH UDP-glucuronate:xylan alpha-glucuronosyltransferase 2 OS=Arabidopsis thaliana GN=GUX2 PE=2 SV=1//0
BnaC01g04850D	21.6943	57.5954	-1.4086	1.2415e-11	6.3146e-12	sp|Q9SZA4|CDC21_ARATH Cell division cycle 20.1, cofactor of APC complex OS=Arabidopsis thaliana GN=CDC20-1 PE=1 SV=1//0
BnaC01g04930D	10.3878	49.4886	-2.2522	1.0136e-13	5.0204e-13	sp|Q39119|VPEG_ARATH Vacuolar-processing enzyme gamma-isozyme OS=Arabidopsis thaliana GN=At4g32940 PE=2 SV=2//0
BnaC01g05300D	444.839	120.35	1.886	7.2186e-15	1.2026e-13	sp|Q9SK27|ENL1_ARATH Early nodulin-like protein 1 OS=Arabidopsis thaliana GN=At2g25060 PE=1 SV=2//5.48778e-57
BnaC01g06600D	1.27198	41.566	-5.0303	1.6306e-15	0.00012606	-//-
BnaC01g06610D	24.5209	0	6.7932	5.8238e-06	2.8096e-07	sp|Q9LHN8|F6H1_ARATH Feruloyl CoA ortho-hydroxylase 1 OS=Arabidopsis thaliana GN=F6&apos;H1 PE=1 SV=1//5.8206e-102
BnaC01g06830D	0	21.999	-5.4594	7.8344e-09	0.00014689	-//-
BnaC01g07150D	9.96382	25.8313	-1.3744	6.9379e-06	9.2226e-10	sp|Q4KMJ1|CHAC2_DANRE Putative glutathione-specific gamma-glutamylcyclotransferase 2 OS=Danio rerio GN=chac2 PE=2 SV=1//4.51766e-35
BnaC01g07220D	68.6867	3.64808	4.2348	1.8453e-11	1.5786e-15	sp|O65554|CIPK6_ARATH CBL-interacting serine/threonine-protein kinase 6 OS=Arabidopsis thaliana GN=CIPK6 PE=1 SV=1//0
BnaC01g07450D	44.0245	101.741	-1.2085	1.8564e-17	1.032e-06	sp|P48627|FAD6C_BRANA Omega-6 fatty acid desaturase, chloroplastic OS=Brassica napus PE=2 SV=1//0
BnaC01g07470D	19.9983	44.5508	-1.1556	3.1461e-08	2.515e-05	sp|Q944P7|AMPL3_ARATH Leucine aminopeptidase 3, chloroplastic OS=Arabidopsis thaliana GN=At4g30920 PE=2 SV=2//0
BnaC01g07500D	15.829	35.0436	-1.1466	9.9256e-07	1.0992e-28	-//-
BnaC01g07530D	0	95.6607	-6.8177	6.9918e-31	2.2266e-07	-//-
BnaC01g08250D	2.89728	25.0206	-3.1103	6.1215e-09	0.00042902	sp|P0CW78|HMA3B_ARATH Cadmium/zinc-transporting ATPase HMA3 OS=Arabidopsis thaliana GN=HMA3 PE=1 SV=1//0
BnaC01g08260D	3.32127	15.9557	-2.2643	2.3215e-05	2.6573e-18	sp|Q9SZW4|HMA2_ARATH Cadmium/zinc-transporting ATPase HMA2 OS=Arabidopsis thaliana GN=HMA2 PE=2 SV=1//0
BnaC01g08280D	39.5019	106.015	-1.4243	2.694e-20	0.0027493	sp|J3SBP3|PDE2_CROAD Venom phosphodiesterase 2 OS=Crotalus adamanteus PE=1 SV=1//3.04771e-75
BnaC01g08820D	0	9.32286	-4.0436	0.00019354	5.2022e-13	sp|Q3AKA4|EFTS_SYNSC Elongation factor Ts OS=Synechococcus sp. (strain CC9605) GN=tsf PE=3 SV=1//2.94055e-68
BnaC01g09420D	24.1676	70.6769	-1.5482	7.5078e-15	1.799e-09	sp|O82480|RAC7_ARATH Rac-like GTP-binding protein ARAC7 OS=Arabidopsis thaliana GN=ARAC7 PE=1 SV=1//1.66594e-146
BnaC01g09530D	7.98519	38.8023	-2.2807	3.7246e-11	1.3522e-30	sp|P30182|TOP2_ARATH DNA topoisomerase 2 OS=Arabidopsis thaliana GN=TOP2 PE=2 SV=2//0
BnaC01g09540D	7.41986	97.9085	-3.722	7.8059e-33	0	sp|P33525|CRU3_BRANA Cruciferin CRU1 OS=Brassica napus GN=CRU1 PE=3 SV=1//0
BnaC01g09900D	36763.2	62.2015	9.2071	0	0.00083201	sp|Q9T041|MAPT_ARATH Microtubule-associated protein TORTIFOLIA1 OS=Arabidopsis thaliana GN=TOR1 PE=1 SV=2//5.38732e-62
BnaC01g10190D	0	11.3127	-3.7378	4.9157e-05	1.1504e-13	-//-
BnaC01g10480D	416.926	107.194	1.9596	1.5516e-15	1.9301e-05	sp|P16127|CHLI1_ARATH Magnesium-chelatase subunit ChlI-1, chloroplastic OS=Arabidopsis thaliana GN=CHLI1 PE=1 SV=1//0
BnaC01g10870D	4.66391	21.999	-2.2378	7.4488e-07	0.00011824	sp|O24160|TGA21_TOBAC TGACG-sequence-specific DNA-binding protein TGA-2.1 OS=Nicotiana tabacum GN=TGA21 PE=1 SV=1//4.56504e-08
BnaC01g11060D	28.9728	1.17918	4.6188	5.4333e-06	4.2533e-16	sp|C0LGQ9|Y4294_ARATH Probable LRR receptor-like serine/threonine-protein kinase At4g20940 OS=Arabidopsis thaliana GN=At4g20940 PE=1 SV=1//1.57958e-10
BnaC01g11190D	11.6598	63.5281	-2.4459	4.8577e-18	9.7005e-11	sp|Q59002|Y1607_METJA Uncharacterized glycosyltransferase MJ1607 OS=Methanocaldococcus jannaschii (strain ATCC 43067 / DSM 2661 / JAL-1 / JCM 10045 / NBRC 100440) GN=MJ1607 PE=3 SV=1//3.34912e-17
BnaC01g11820D	16.889	54.5001	-1.6902	1.7387e-12	4.2647e-07	sp|Q8GTB6|THCAS_CANSA Tetrahydrocannabinolic acid synthase OS=Cannabis sativa PE=1 SV=1//1.42697e-134
BnaC01g12240D	0	21.4094	-5.4357	1.2257e-08	7.4498e-25	sp|Q9SVG4|RETOL_ARATH Reticuline oxidase-like protein OS=Arabidopsis thaliana GN=At4g20830 PE=1 SV=2//1.33297e-139
BnaC01g12250D	3.53327	76.278	-4.4322	5.535e-27	1.0587e-15	sp|O65413|STP12_ARATH Sugar transport protein 12 OS=Arabidopsis thaliana GN=STP12 PE=2 SV=1//0
BnaC01g12770D	12.4371	63.5281	-2.3527	1.2298e-17	0	sp|Q9MAP5|SBT33_ARATH Subtilisin-like protease SBT3.3 OS=Arabidopsis thaliana GN=SBT3.3 PE=2 SV=1//0
BnaC01g12930D	362.725	2738.93	-2.9167	0	0.00034944	sp|Q5XEZ5|CSC1_ARATH Calcium permeable stress-gated cation channel 1 OS=Arabidopsis thaliana GN=CSC1 PE=2 SV=1//0
BnaC01g13570D	13.4264	28.2265	-1.072	1.8386e-05	1.0739e-51	-//-
BnaC01g14940D	82.3958	264.099	-1.6804	3.693e-54	1.6308e-12	sp|Q9SUP7|HMGB6_ARATH High mobility group B protein 6 OS=Arabidopsis thaliana GN=HMGB6 PE=2 SV=1//2.19375e-178
BnaC01g15630D	4.66391	42.524	-3.1887	2.4611e-14	0.0049968	sp|Q9SU50|TRE1_ARATH Trehalase OS=Arabidopsis thaliana GN=TRE1 PE=2 SV=1//0
BnaC01g15870D	10.1758	20.3776	-1.0018	0.00038407	9.8494e-06	sp|F4JRP8|STIL2_ARATH Protein STICHEL-like 2 OS=Arabidopsis thaliana GN=At4g24790 PE=2 SV=1//0
BnaC01g16640D	4.02793	21.9622	-2.4469	3.5712e-07	0	sp|P29110|OLEO3_BRANA Oleosin Bn-III OS=Brassica napus PE=2 SV=1//2.11943e-95
BnaC01g17050D	2159.89	47.2408	5.5148	0	1.3913e-07	sp|Q8VXX5|SKS1_ARATH Monocopper oxidase-like protein SKS1 OS=Arabidopsis thaliana GN=SKS1 PE=1 SV=1//0
BnaC01g17180D	4.38125	27.9317	-2.6725	3.7086e-09	0.00017729	sp|Q9SRE5|Y1666_ARATH Uncharacterized protein At1g76660 OS=Arabidopsis thaliana GN=At1g76660 PE=2 SV=1//8.72376e-21
BnaC01g17490D	2.26129	15.5504	-2.7817	8.5646e-06	0.0028201	-//-
BnaC01g17720D	7.77319	18.7563	-1.2708	0.00019938	0.0014301	sp|D7MFW5|CSPL4_ARALL CASP-like protein 2C1 OS=Arabidopsis lyrata subsp. lyrata GN=ARALYDRAFT_657503 PE=3 SV=1//3.49458e-90
BnaC01g17730D	1.27198	11.2759	-3.1481	9.0788e-05	0.002741	sp|P49597|P2C56_ARATH Protein phosphatase 2C 56 OS=Arabidopsis thaliana GN=ABI1 PE=1 SV=2//0
BnaC01g18020D	9.1865	20.3408	-1.1468	0.0001929	0.0037887	sp|Q8W1P0|CSN6B_ARATH COP9 signalosome complex subunit 6b OS=Arabidopsis thaliana GN=CSN6B PE=1 SV=2//0
BnaC01g18480D	8.12652	18.6826	-1.201	0.00027812	2.6497e-24	sp|Q9SUA4|OPT5_ARATH Oligopeptide transporter 5 OS=Arabidopsis thaliana GN=OPT5 PE=2 SV=1//0
BnaC01g18760D	19.857	99.1982	-2.3207	2.0111e-26	3.7183e-15	sp|Q7G188|FIMB1_ARATH Fimbrin-1 OS=Arabidopsis thaliana GN=FIM1 PE=1 SV=2//0
BnaC01g18910D	110.662	6.37492	4.1176	4.4984e-17	1.4024e-188	sp|O81270|PXG1_ARATH Peroxygenase 1 OS=Arabidopsis thaliana GN=PXG1 PE=1 SV=1//1.54753e-170
BnaC01g18950D	1049.73	15.5504	6.0769	1.5492e-191	4.4885e-06	sp|Q8VY93|GDL66_ARATH GDSL esterase/lipase At4g26790 OS=Arabidopsis thaliana GN=At4g26790 PE=2 SV=1//0
BnaC01g19020D	4.23992	23.2887	-2.4575	1.5283e-07	0	sp|P17333|2SS4_BRANA Napin OS=Brassica napus GN=NAP1 PE=2 SV=1//1.0312e-85
BnaC01g19300D	5778.24	135.679	5.4124	0	0	sp|P17333|2SS4_BRANA Napin OS=Brassica napus GN=NAP1 PE=2 SV=1//2.50078e-107
BnaC01g19310D	35366.8	214.205	7.3673	0	0.00011133	sp|P17333|2SS4_BRANA Napin OS=Brassica napus GN=NAP1 PE=2 SV=1//9.67481e-102
BnaC01g19320D	24.9449	0	6.233	5.0748e-06	0	sp|P17333|2SS4_BRANA Napin OS=Brassica napus GN=NAP1 PE=2 SV=1//8.30386e-100
BnaC01g19330D	17517.7	93.4497	7.5504	0	7.6852e-22	-//-
BnaC01g19620D	19.7156	91.8284	-2.2196	6.4768e-24	1.7939e-07	sp|P21218|PORB_ARATH Protochlorophyllide reductase B, chloroplastic OS=Arabidopsis thaliana GN=PORB PE=1 SV=3//0
BnaC01g19630D	6.21855	30.3269	-2.2859	4.8519e-09	0.00095473	sp|Q9T076|ENL2_ARATH Early nodulin-like protein 2 OS=Arabidopsis thaliana GN=At4g27520 PE=1 SV=1//6.22606e-60
BnaC01g20120D	39.9259	4.97465	3.0047	5.7122e-05	5.1602e-05	sp|F4JJP1|Y4759_ARATH WEB family protein At4g27595, chloroplastic OS=Arabidopsis thaliana GN=At4g27595 PE=2 SV=1//0
BnaC01g20180D	14.4157	32.3905	-1.1679	2.1735e-06	9.9496e-07	sp|Q8GZA8|ULT1_ARATH Protein ULTRAPETALA 1 OS=Arabidopsis thaliana GN=ULT1 PE=1 SV=1//5.77721e-157
BnaC01g20720D	3.81593	24.5785	-2.6873	3.019e-08	1.4211e-09	-//-
BnaC01g20750D	67.6974	3.64808	4.2139	2.8941e-11	4.9219e-10	sp|Q9M0I2|EXPB3_ARATH Expansin-B3 OS=Arabidopsis thaliana GN=EXPB3 PE=2 SV=2//4.37937e-163
BnaC01g20780D	2.82661	32.5379	-3.525	9.5413e-12	2.0999e-74	sp|Q9T076|ENL2_ARATH Early nodulin-like protein 2 OS=Arabidopsis thaliana GN=At4g27520 PE=1 SV=1//5.70188e-36
BnaC01g20930D	11.3065	228.207	-4.3351	5.2006e-77	0.00037305	sp|Q54CM0|PPT3_DICDI Palmitoyl-protein thioesterase 3 OS=Dictyostelium discoideum GN=ppt3 PE=3 SV=1//2.76369e-45
BnaC01g20970D	10.0345	24.4679	-1.2859	1.9769e-05	5.1759e-12	sp|Q0WMZ5|OP162_ARATH Outer envelope pore protein 16-2, chloroplastic OS=Arabidopsis thaliana GN=OEP162 PE=2 SV=1//1.95529e-102
BnaC01g21960D	91.7237	5.93273	3.9505	8.2077e-14	0.00050488	sp|Q9M0Y8|NSF_ARATH Vesicle-fusing ATPase OS=Arabidopsis thaliana GN=NSF PE=2 SV=2//0
BnaC01g21980D	4.52258	17.3929	-1.9433	2.7697e-05	0.00056259	-//-
BnaC01g22050D	21.6236	0	5.4963	3.1385e-05	3.3789e-69	-//-
BnaC01g22560D	0	276.259	-8.4733	9.0906e-72	1.5727e-07	sp|Q8RV79|SOT11_ARATH Cytosolic sulfotransferase 11 OS=Arabidopsis thaliana GN=SOT11 PE=2 SV=1//0
BnaC01g22680D	53.4937	2.98479	4.1637	4.2228e-09	4.6633e-24	sp|Q94A20|BI1L_ARATH BI1-like protein OS=Arabidopsis thaliana GN=At4g15470 PE=2 SV=1//6.39807e-55
BnaC01g22900D	52.2924	139.769	-1.4184	3.606e-26	6.6144e-21	sp|Q8VZ56|AMY1_ARATH Alpha-amylase 1 OS=Arabidopsis thaliana GN=AMY1 PE=2 SV=1//0
BnaC01g22960D	20.493	90.1701	-2.1375	5.8219e-23	1.4607e-14	sp|Q9CAZ7|SSL5_ARATH Protein STRICTOSIDINE SYNTHASE-LIKE 5 OS=Arabidopsis thaliana GN=SSL5 PE=2 SV=1//0
BnaC01g23420D	175.25	23.0676	2.9255	1.8453e-16	1.3591e-08	sp|Q9FYC2|PAO_ARATH Pheophorbide a oxygenase, chloroplastic OS=Arabidopsis thaliana GN=PAO PE=1 SV=1//0
BnaC01g24000D	115.255	17.1718	2.7467	3.2134e-10	0.00075262	sp|Q9M1E7|TET3_ARATH Tetraspanin-3 OS=Arabidopsis thaliana GN=TET3 PE=2 SV=1//7.62374e-157
BnaC01g24230D	13.3558	26.8631	-1.0082	4.385e-05	0.00067896	sp|Q9M2Y0|PSK3_ARATH Phytosulfokines 3 OS=Arabidopsis thaliana GN=PSK3 PE=2 SV=2//2.34234e-28
BnaC01g26290D	126.562	34.4909	1.8756	3.8786e-05	5.4607e-06	sp|P42804|HEM11_ARATH Glutamyl-tRNA reductase 1, chloroplastic OS=Arabidopsis thaliana GN=HEMA1 PE=1 SV=2//0
BnaC01g28060D	10.3878	31.1745	-1.5855	1.8875e-07	2.1112e-17	sp|Q9LSY7|PER30_ARATH Peroxidase 30 OS=Arabidopsis thaliana GN=PER30 PE=1 SV=1//0
BnaC01g31810D	55.543	120.681	-1.1195	2.2456e-19	1.936e-25	sp|Q9LVF0|U84A2_ARATH UDP-glycosyltransferase 84A2 OS=Arabidopsis thaliana GN=UGT84A2 PE=1 SV=1//0
BnaC01g31890D	5.79456	80.8473	-3.8024	1.397e-27	2.7592e-07	sp|Q8LGU1|AB8C_ARATH ABC transporter C family member 8 OS=Arabidopsis thaliana GN=ABCC8 PE=2 SV=3//0
BnaC01g32140D	9.68116	34.4541	-1.8314	7.674e-09	4.4259e-09	-//-
BnaC01g33190D	0	28.4108	-6.0663	9.7232e-11	7.9914e-18	sp|Q9LV33|BGL44_ARATH Beta-glucosidase 44 OS=Arabidopsis thaliana GN=BGLU44 PE=2 SV=1//0
BnaC01g34490D	21.0583	81.7317	-1.9565	8.358e-20	0.004727	sp|F4HWQ8|CVIF1_ARATH Cell wall / vacuolar inhibitor of fructosidase 1 OS=Arabidopsis thaliana GN=C/VIF1 PE=1 SV=1//2.63172e-42
BnaC01g34800D	1.90797	10.6863	-2.4857	0.00035921	2.1202e-22	sp|Q944W6|TCTP_BRAOL Translationally-controlled tumor protein homolog OS=Brassica oleracea GN=TCTP PE=2 SV=1//1.33893e-101
BnaC01g35230D	1020.62	308.649	1.7254	1.7452e-24	0.0023181	sp|P13934|LEA76_BRANA Late embryogenesis abundant protein 76 OS=Brassica napus PE=2 SV=2//2.43048e-82
BnaC01g35900D	18.2317	0	5.2502	0.00015856	2.7701e-14	sp|Q9LUC8|C7A13_ARATH Cytochrome P450 72A13 OS=Arabidopsis thaliana GN=CYP72A13 PE=2 SV=1//0
BnaC01g36700D	14.9104	62.828	-2.0751	3.5734e-16	1.2184e-05	sp|Q9LIA1|TPS25_ARATH Terpenoid synthase 25 OS=Arabidopsis thaliana GN=TPS25 PE=2 SV=2//0
BnaC01g36750D	34.202	0	8.8582	4.4938e-07	1.5319e-07	sp|P82763|DEF51_ARATH Defensin-like protein 51 OS=Arabidopsis thaliana GN=LCR48 PE=3 SV=1//6.12628e-06
BnaC01g37070D	0	22.8834	-5.5317	4.1023e-09	7.1488e-05	sp|Q9LJD9|AGP12_ARATH Arabinogalactan peptide 12 OS=Arabidopsis thaliana GN=AGP12 PE=1 SV=1//3.19269e-14
BnaC01g37590D	78.5092	14.0764	2.4796	3.1041e-06	9.0446e-08	-//-
BnaC01g38130D	43.1765	0	7.387	2.3705e-09	7.8549e-12	sp|Q9LD57|PGKH1_ARATH Phosphoglycerate kinase 1, chloroplastic OS=Arabidopsis thaliana GN=PGK1 PE=1 SV=1//0
BnaC01g38270D	15.1224	55.6424	-1.8795	1.2778e-13	0.0034935	sp|Q9LHA8|MD37C_ARATH Probable mediator of RNA polymerase II transcription subunit 37c OS=Arabidopsis thaliana GN=MED37C PE=1 SV=1//0
BnaC01g38510D	129.106	38.8391	1.733	0.00025376	8.1742e-09	sp|Q2V3X3|DF311_ARATH Defensin-like protein 311 OS=Arabidopsis thaliana GN=At3g10195 PE=2 SV=1//1.24067e-16
BnaC01g38790D	0	27.9686	-6.3067	1.8628e-10	0.00039599	sp|Q9FKR3|PP404_ARATH Pentatricopeptide repeat-containing protein At5g38730 OS=Arabidopsis thaliana GN=At5g38730 PE=2 SV=1//3.93574e-09
BnaC01g40140D	14.4157	29.0372	-1.0103	2.123e-05	6.8859e-08	sp|Q9SRV3|LBD20_ARATH LOB domain-containing protein 20 OS=Arabidopsis thaliana GN=LBD20 PE=2 SV=1//1.09588e-101
BnaC01g40520D	12.7904	40.2762	-1.6549	1.7778e-09	1.2684e-05	sp|B8XCH5|QKY_ARATH Protein QUIRKY OS=Arabidopsis thaliana GN=QKY PE=2 SV=1//1.14205e-39
BnaC01g40570D	0	16.619	-4.8776	4.6915e-07	3.1018e-12	sp|O82772|BGL25_ARATH Probable inactive beta-glucosidase 25 OS=Arabidopsis thaliana GN=BGLU25 PE=2 SV=1//0
BnaC01g40610D	41.2686	87.0748	-1.0772	4.797e-14	0	sp|P17333|2SS4_BRANA Napin OS=Brassica napus GN=NAP1 PE=2 SV=1//5.40517e-87
BnaC01g43250D	44763.9	676.258	6.0486	0	1.8236e-10	sp|Q9LIF9|BGL19_ARATH Beta-glucosidase 19 OS=Arabidopsis thaliana GN=BGLU19 PE=2 SV=1//0
BnaC01g43700D	87.9077	0	11.22	3.3727e-12	0.0016743	sp|Q9LSB1|GUX1_ARATH UDP-glucuronate:xylan alpha-glucuronosyltransferase 1 OS=Arabidopsis thaliana GN=GUX1 PE=2 SV=1//0
BnaC01g43920D	0	9.91245	-4.3092	0.00010926	2.4395e-08	sp|Q9SAA9|CP511_ARATH Sterol 14-demethylase OS=Arabidopsis thaliana GN=CYP51G1 PE=1 SV=1//3.64576e-93
BnaC01g44720D	65.2241	0	10.79	5.9374e-10	0.0042736	sp|Q39069|CCB13_ARATH Cyclin-B1-3 OS=Arabidopsis thaliana GN=CYCB1-3 PE=2 SV=2//0
BnaC01g44890D	0	9.39656	-3.2476	0.0003195	2.2425e-10	sp|Q9LHE3|ASPG2_ARATH Protein ASPARTIC PROTEASE IN GUARD CELL 2 OS=Arabidopsis thaliana GN=ASPG2 PE=2 SV=1//8.26022e-61
BnaC02g00130D	1.41331	31.6167	-4.4835	4.2033e-12	0.0015168	-//-
BnaC02g00230D	25.0155	1.62137	3.9475	9.7112e-05	0.00016952	sp|Q8H1D6|RBK1_ARATH Receptor-like cytosolic serine/threonine-protein kinase RBK1 OS=Arabidopsis thaliana GN=RBK1 PE=1 SV=1//0
BnaC02g00270D	23.7436	0	6.7467	8.1548e-06	3.8234e-23	sp|P08903|H32_ENCAL Histone H3.2 OS=Encephalartos altensteinii PE=1 SV=2//2.74495e-49
BnaC02g00380D	10.1051	81.1421	-3.0054	3.0655e-25	1.0322e-09	-//-
BnaC02g00680D	16.5357	50.7783	-1.6186	2.0727e-11	1.2361e-10	sp|Q8VZU3|SCP19_ARATH Serine carboxypeptidase-like 19 OS=Arabidopsis thaliana GN=SCPL19 PE=1 SV=1//3.03292e-121
BnaC02g00770D	79.4279	4.90095	4.0185	2.2442e-12	4.6467e-07	sp|Q8VZU3|SCP19_ARATH Serine carboxypeptidase-like 19 OS=Arabidopsis thaliana GN=SCPL19 PE=1 SV=1//6.04997e-49
BnaC02g00780D	50.5964	2.91109	4.1194	1.3421e-08	3.2406e-06	-//-
BnaC02g00830D	33.99	0	6.087	1.0797e-07	1.3721e-12	sp|Q8VYI9|NLTL5_ARATH Non-specific lipid-transfer protein-like protein At5g64080 OS=Arabidopsis thaliana GN=At5g64080 PE=1 SV=1//9.02675e-23
BnaC02g00930D	25.0155	70.3084	-1.4909	2.0609e-14	2.8924e-05	sp|Q9FLJ2|NC100_ARATH NAC domain-containing protein 100 OS=Arabidopsis thaliana GN=NAC100 PE=2 SV=1//1.0891e-175
BnaC02g01470D	52.4337	5.71164	3.1985	1.1523e-06	1.4851e-13	sp|Q66X93|SND1_RAT Staphylococcal nuclease domain-containing protein 1 OS=Rattus norvegicus GN=Snd1 PE=2 SV=1//2.27342e-135
BnaC02g01650D	444.839	118.249	1.9115	2.0349e-15	3.1305e-12	sp|Q39112|GAOX3_ARATH Gibberellin 20 oxidase 3 OS=Arabidopsis thaliana GN=GA20OX3 PE=2 SV=1//0
BnaC02g01710D	185.143	30.548	2.5995	4.8471e-14	0.0036114	-//-
BnaC02g02180D	0	8.88067	-4.1507	0.00026343	0.00085677	sp|Q94BT9|ATOX1_ARATH Copper transport protein ATX1 OS=Arabidopsis thaliana GN=ATX1 PE=1 SV=1//1.10753e-39
BnaC02g02620D	10.9531	24.1363	-1.1399	5.0788e-05	2.7479e-05	sp|Q9FY94|SWT15_ARATH Bidirectional sugar transporter SWEET15 OS=Arabidopsis thaliana GN=SWEET15 PE=2 SV=1//7.82349e-168
BnaC02g04530D	1740.28	784.3	1.1498	1.0918e-06	3.1642e-08	sp|P40941|ADT2_ARATH ADP,ATP carrier protein 2, mitochondrial OS=Arabidopsis thaliana GN=AAC2 PE=2 SV=2//0
BnaC02g04800D	29.8208	60.3959	-1.0181	7.7971e-10	2.5242e-51	sp|O22652|CHSY_RAPSA Chalcone synthase OS=Raphanus sativus GN=CHS PE=2 SV=1//0
BnaC02g05070D	178.783	371.219	-1.0541	8.7252e-54	0.000666	sp|Q9FMD9|GLN14_ARATH Glutamine synthetase cytosolic isozyme 1-4 OS=Arabidopsis thaliana GN=GLN1-4 PE=1 SV=1//0
BnaC02g06690D	12.5784	26.2735	-1.0627	3.796e-05	2.0974e-06	sp|Q9FJG2|Y5800_ARATH B3 domain-containing protein At5g18000 OS=Arabidopsis thaliana GN=At5g18000 PE=2 SV=1//2.79573e-117
BnaC02g07720D	8.83317	30.5849	-1.7918	6.7191e-08	0.00038379	sp|Q9C5M0|DTC_ARATH Mitochondrial dicarboxylate/tricarboxylate transporter DTC OS=Arabidopsis thaliana GN=DTC PE=1 SV=1//0
BnaC02g08990D	9.68116	24.0257	-1.3113	2.0453e-05	3.228e-103	sp|Q9LLR7|NLTP3_ARATH Non-specific lipid-transfer protein 3 OS=Arabidopsis thaliana GN=LTP3 PE=3 SV=1//2.91997e-47
BnaC02g10060D	15.617	316.093	-4.3392	5.9815e-106	7.971e-42	sp|Q9FIE8|UXS3_ARATH UDP-glucuronic acid decarboxylase 3 OS=Arabidopsis thaliana GN=UXS3 PE=1 SV=1//0
BnaC02g10080D	48.0525	189.847	-1.9822	3.3091e-44	1.7448e-07	sp|Q38857|XTH22_ARATH Xyloglucan endotransglucosylase/hydrolase protein 22 OS=Arabidopsis thaliana GN=XTH22 PE=1 SV=1//6.64881e-123
BnaC02g11470D	74.4813	7.88574	3.2396	4.7159e-09	4.476e-64	sp|Q9SCV8|BGAL4_ARATH Beta-galactosidase 4 OS=Arabidopsis thaliana GN=BGAL4 PE=1 SV=1//0
BnaC02g12030D	41.4099	244.753	-2.5633	1.3239e-66	1.6066e-05	sp|Q9SSD1|TMM_ARATH Protein TOO MANY MOUTHS OS=Arabidopsis thaliana GN=TMM PE=1 SV=1//2.12151e-07
BnaC02g12950D	3.39194	20.3776	-2.5868	6.097e-07	7.1063e-05	sp|Q8L7Y8|KN12B_ARATH Kinesin-like protein KIN12B OS=Arabidopsis thaliana GN=KIN12B PE=1 SV=1//7.50194e-27
BnaC02g12980D	1.76663	15.9557	-3.175	3.0818e-06	5.6719e-20	-//-
BnaC02g13060D	19.9276	86.6326	-2.1201	5.2146e-22	0.0010714	sp|P92959|RK24_ARATH 50S ribosomal protein L24, chloroplastic OS=Arabidopsis thaliana GN=RPL24 PE=2 SV=2//5.94713e-106
BnaC02g13600D	0	10.6863	-4.0706	6.5031e-05	0.00012892	sp|P82775|DF171_ARATH Defensin-like protein 171 OS=Arabidopsis thaliana GN=LCR61 PE=3 SV=1//3.35721e-18
BnaC02g15890D	0	16.3242	-7.8518	5.9791e-06	0.004117	sp|Q9LUE4|HSD6_ARATH 11-beta-hydroxysteroid dehydrogenase-like 6 OS=Arabidopsis thaliana GN=HSD6 PE=2 SV=1//4.60075e-166
BnaC02g16030D	17.4543	0	4.8877	0.00030603	3.8128e-16	-//-
BnaC02g16370D	357.284	77.3834	2.207	4.341e-18	3.7857e-43	sp|O65351|SBT17_ARATH Subtilisin-like protease SBT1.7 OS=Arabidopsis thaliana GN=SBT1.7 PE=1 SV=1//1.32518e-134
BnaC02g16650D	18.9383	151.303	-2.9981	1.5042e-45	0.0034808	sp|O65351|SBT17_ARATH Subtilisin-like protease SBT1.7 OS=Arabidopsis thaliana GN=SBT1.7 PE=1 SV=1//2.47621e-10
BnaC02g16660D	0	8.84382	-4.3826	0.00025266	5.3285e-33	sp|O65351|SBT17_ARATH Subtilisin-like protease SBT1.7 OS=Arabidopsis thaliana GN=SBT1.7 PE=1 SV=1//5.24297e-86
BnaC02g16670D	18.797	122.561	-2.7049	2.7628e-35	3.7735e-17	sp|P10795|RBS1A_ARATH Ribulose bisphosphate carboxylase small chain 1A, chloroplastic OS=Arabidopsis thaliana GN=RBCS-1A PE=1 SV=2//3.63933e-115
BnaC02g17140D	4.02793	54.6843	-3.763	4.0609e-19	1.1356e-14	sp|P10796|RBS1B_ARATH Ribulose bisphosphate carboxylase small chain 1B, chloroplastic OS=Arabidopsis thaliana GN=RBCS-1B PE=2 SV=1//5.95918e-115
BnaC02g17150D	5.7239	50.3361	-3.1365	1.4285e-16	0.00027681	sp|Q9ZW96|LBD40_ARATH LOB domain-containing protein 40 OS=Arabidopsis thaliana GN=LBD40 PE=2 SV=1//4.44063e-123
BnaC02g17190D	77.5199	15.2924	2.3417	1.418e-05	0.004368	sp|Q96GN5|CDA7L_HUMAN Cell division cycle-associated 7-like protein OS=Homo sapiens GN=CDCA7L PE=1 SV=2//2.26456e-21
BnaC02g17330D	0	8.47533	-4.5842	0.00032765	1.2433e-07	-//-
BnaC02g18030D	739.372	276.185	1.4207	3.2986e-09	4.9919e-06	-//-
BnaC02g19120D	0	18.0193	-5.4094	1.7166e-07	2.8371e-60	sp|Q9S7N2|TAA1_ARATH L-tryptophan--pyruvate aminotransferase 1 OS=Arabidopsis thaliana GN=TAA1 PE=1 SV=1//0
BnaC02g19980D	109.249	323.868	-1.5678	8.6945e-63	0.0038241	sp|Q8GUJ2|CRRS2_ARATH Cysteine-rich repeat secretory protein 2 OS=Arabidopsis thaliana GN=CRRSP2 PE=1 SV=1//2.67917e-82
BnaC02g20110D	3.10928	12.6761	-2.0275	0.00028092	9.9782e-11	sp|Q9C996|GLIP6_ARATH GDSL esterase/lipase 6 OS=Arabidopsis thaliana GN=GLIP6 PE=2 SV=1//4.38753e-53
BnaC02g20570D	5.2999	38.4338	-2.8583	1.7942e-12	1.737e-10	sp|A1L2F6|TM205_DANRE Transmembrane protein 205 OS=Danio rerio GN=tmem205 PE=2 SV=1//1.7417e-09
BnaC02g21020D	70.6654	3.27958	4.4294	3.2063e-12	1.9964e-08	sp|Q8LCP6|GUN10_ARATH Endoglucanase 10 OS=Arabidopsis thaliana GN=At1g75680 PE=2 SV=2//0
BnaC02g23570D	15.0517	44.7718	-1.5727	4.8163e-10	0.0014584	sp|Q9C9K7|AHL29_ARATH AT-hook motif nuclear-localized protein 29 OS=Arabidopsis thaliana GN=AHL29 PE=1 SV=1//4.82588e-45
BnaC02g24120D	3.10928	14.0027	-2.1711	9.282e-05	0.00031578	sp|P49108|PSBR_BRACM Photosystem II 10 kDa polypeptide, chloroplastic OS=Brassica campestris GN=PSBR PE=2 SV=1//4.51386e-79
BnaC02g25420D	12.1544	27.0474	-1.154	1.6395e-05	1.5381e-05	sp|Q9SV84|NIP51_ARATH Probable aquaporin NIP5-1 OS=Arabidopsis thaliana GN=NIP5-1 PE=2 SV=1//2.6318e-169
BnaC02g29210D	8.9745	27.9686	-1.6399	5.8181e-07	0.00071536	sp|Q8W4K5|VAB_ARATH VAN3-binding protein OS=Arabidopsis thaliana GN=VAB PE=1 SV=1//5.98501e-91
BnaC02g30630D	3.60393	15.6609	-2.1195	4.1335e-05	7.4253e-13	sp|P23283|DRPF_CRAPL Desiccation-related protein PCC3-06 OS=Craterostigma plantagineum PE=2 SV=1//4.26295e-08
BnaC02g31000D	83.8091	3.42698	4.6121	1.0822e-14	1.0443e-64	-//-
BnaC02g31830D	15.829	206.614	-3.7063	3.0329e-67	6.255e-221	sp|Q8GT41|PLA1_PLAAC Putative invertase inhibitor OS=Platanus acerifolia PE=1 SV=1//1.20428e-28
BnaC02g32980D	123.311	811.458	-2.7182	6.464e-224	6.2084e-113	sp|Q8GT41|PLA1_PLAAC Putative invertase inhibitor OS=Platanus acerifolia PE=1 SV=1//6.18264e-29
BnaC02g32990D	12.1544	342.219	-4.8154	1.1062e-115	0.001852	sp|Q9ZPS3|DCE4_ARATH Glutamate decarboxylase 4 OS=Arabidopsis thaliana GN=GAD4 PE=1 SV=1//0
BnaC02g34260D	2.26129	12.455	-2.4615	0.0001227	1.1398e-05	sp|Q8GYC1|IDD4_ARATH Protein indeterminate-domain 4, chloroplastic OS=Arabidopsis thaliana GN=IDD4 PE=1 SV=1//0
BnaC02g34330D	7.98519	27.1579	-1.766	4.1876e-07	0.0039577	sp|Q9ZQ81|PPA9_ARATH Probable inactive purple acid phosphatase 9 OS=Arabidopsis thaliana GN=PAP9 PE=2 SV=1//0
BnaC02g35040D	3.39194	13.0078	-1.9392	0.0002921	0.00094766	sp|Q9SIN5|CR15B_ARATH Protein COLD-REGULATED 15B, chloroplastic OS=Arabidopsis thaliana GN=COR15B PE=1 SV=1//1.03627e-07
BnaC02g35130D	0	11.1653	-6.3038	5.6598e-05	2.6562e-06	sp|P25856|G3PA1_ARATH Glyceraldehyde-3-phosphate dehydrogenase GAPA1, chloroplastic OS=Arabidopsis thaliana GN=GAPA1 PE=1 SV=3//0
BnaC02g36240D	10.0345	31.7641	-1.6624	8.6796e-08	1.471e-19	sp|Q9LSE2|ICE1_ARATH Transcription factor ICE1 OS=Arabidopsis thaliana GN=SCRM PE=1 SV=1//0
BnaC02g36310D	59.5002	132.547	-1.1555	1.3733e-21	0.0003369	sp|Q9LW26|Y3684_ARATH Acyltransferase-like protein At3g26840, chloroplastic OS=Arabidopsis thaliana GN=At3g26840 PE=2 SV=1//0
BnaC02g36400D	0	14.3712	-7.668	1.7651e-05	5.3595e-08	sp|Q9LSD0|RIR2C_ARATH Ribonucleoside-diphosphate reductase small chain C OS=Arabidopsis thaliana GN=TSO2 PE=1 SV=1//0
BnaC02g36630D	3.10928	27.1211	-3.1248	1.3673e-09	0	sp|C3S7F1|OLES2_BRANA Oleosin S2-2 OS=Brassica napus GN=S2 PE=1 SV=1//1.75864e-75
BnaC02g37030D	2557.17	78.1941	5.0313	0	3.1861e-10	sp|P27494|CB23_TOBAC Chlorophyll a-b binding protein 36, chloroplastic OS=Nicotiana tabacum GN=CAB36 PE=3 SV=1//1.24901e-162
BnaC02g37040D	3.6746	34.4172	-3.2275	6.0684e-12	3.2645e-10	sp|Q9S7L2|MYB98_ARATH Transcription factor MYB98 OS=Arabidopsis thaliana GN=MYB98 PE=2 SV=1//3.25502e-55
BnaC02g37090D	17.8783	54.021	-1.5953	6.2295e-12	6.8818e-23	sp|Q9LIB2|PHS1_ARATH Alpha-glucan phosphorylase 1 OS=Arabidopsis thaliana GN=PHS1 PE=2 SV=1//0
BnaC02g37910D	65.0121	150.087	-1.207	5.5912e-25	2.445e-14	sp|P84239|H3_URECA Histone H3 OS=Urechis caupo PE=1 SV=2//1.10712e-38
BnaC02g38490D	3.4626	45.8405	-3.7267	3.1365e-16	3.4115e-18	sp|P17818|CHSY_MATIN Chalcone synthase OS=Matthiola incana GN=CHS PE=2 SV=1//0
BnaC02g38730D	0	57.5217	-6.0839	3.4769e-20	1.0438e-15	sp|Q570C8|THIK5_ARATH 3-ketoacyl-CoA thiolase 5, peroxisomal OS=Arabidopsis thaliana GN=KAT5 PE=2 SV=2//0
BnaC02g38800D	36.746	94.2604	-1.3591	1.2107e-17	3.2994e-19	sp|Q8L8A5|GIF1_ARATH GRF1-interacting factor 1 OS=Arabidopsis thaliana GN=GIF1 PE=1 SV=1//4.9475e-40
BnaC02g39370D	8.76251	67.95	-2.9551	3.1628e-21	0.0025391	sp|Q94F49|H2A5_ARATH Probable histone H2A.5 OS=Arabidopsis thaliana GN=At5g27670 PE=1 SV=1//2.95405e-49
BnaC02g39800D	8.69184	19.9354	-1.1976	0.00017625	0.0037822	sp|Q9FPT1|UBP12_ARATH Ubiquitin carboxyl-terminal hydrolase 12 OS=Arabidopsis thaliana GN=UBP12 PE=1 SV=2//2.21703e-07
BnaC02g40310D	0	8.73327	-4.3644	0.0002775	4.7525e-12	sp|Q00326|MYRO_BRANA Myrosinase OS=Brassica napus PE=2 SV=1//0
BnaC02g40420D	69.6054	1.51082	5.5258	7.5109e-14	1.0412e-11	sp|Q02921|NO93_SOYBN Early nodulin-93 OS=Glycine max PE=2 SV=1//1.70329e-09
BnaC02g40440D	303.79	72.1508	2.074	1.7123e-13	1.2155e-05	sp|Q8LDF9|HMGB7_ARATH High mobility group B protein 7 OS=Arabidopsis thaliana GN=HMGB7 PE=1 SV=1//4.31073e-61
BnaC02g41640D	1.27198	17.4297	-3.7764	4.4788e-07	0.0012202	sp|Q84P23|4CLL9_ARATH 4-coumarate--CoA ligase-like 9 OS=Arabidopsis thaliana GN=4CLL9 PE=1 SV=2//0
BnaC02g42520D	10.3878	22.9571	-1.144	7.5855e-05	0.00070664	-//-
BnaC02g42560D	261.25	90.7597	1.5253	4.0667e-05	7.141e-11	sp|Q9FFQ5|FLS3_ARATH Flavonol synthase 3 OS=Arabidopsis thaliana GN=FLS3 PE=2 SV=1//1.3804e-151
BnaC02g42580D	13.1438	50.115	-1.9309	1.2571e-12	9.1845e-14	sp|Q8VYI9|NLTL5_ARATH Non-specific lipid-transfer protein-like protein At5g64080 OS=Arabidopsis thaliana GN=At5g64080 PE=1 SV=1//3.36563e-46
BnaC02g42910D	391.486	97.3189	2.0082	1.2322e-15	0.00026705	sp|Q8LCN5|AGP1_ARATH Classical arabinogalactan protein 1 OS=Arabidopsis thaliana GN=AGP1 PE=2 SV=2//7.61745e-09
BnaC02g43000D	1.20131	13.3394	-3.473	1.3627e-05	0.00012088	sp|Q9FLG1|BXL4_ARATH Beta-D-xylosidase 4 OS=Arabidopsis thaliana GN=BXL4 PE=1 SV=1//0
BnaC02g43200D	15.1224	31.7641	-1.0707	5.5676e-06	3.2627e-19	sp|Q9XEE2|ANXD2_ARATH Annexin D2 OS=Arabidopsis thaliana GN=ANN2 PE=1 SV=1//0
BnaC02g43450D	7.91452	66.6235	-3.0735	3.1217e-21	4.1856e-09	sp|Q9FJP9|SDHB3_ARATH Succinate dehydrogenase [ubiquinone] iron-sulfur subunit 3, mitochondrial OS=Arabidopsis thaliana GN=SDH2-3 PE=1 SV=1//0
BnaC02g43560D	73.2093	0	10.956	9.143e-11	1.2992e-06	sp|Q2V4I9|DF275_ARATH Defensin-like protein 275 OS=Arabidopsis thaliana GN=At1g35435 PE=2 SV=1//6.98672e-16
BnaC02g44280D	0	20.5987	-6.1873	4.0196e-08	0.00083051	sp|P0CG89|H4_SOYBN Histone H4 OS=Glycine max PE=3 SV=1//3.58019e-51
BnaC02g44320D	1.13065	11.7549	-3.378	4.9039e-05	1.1174e-05	sp|P30185|DHR18_ARATH Dehydrin Rab18 OS=Arabidopsis thaliana GN=RAB18 PE=2 SV=1//2.51002e-09
BnaC02g45160D	34.4847	0	8.8701	4.0913e-07	0.0029022	sp|Q9FPT1|UBP12_ARATH Ubiquitin carboxyl-terminal hydrolase 12 OS=Arabidopsis thaliana GN=UBP12 PE=1 SV=2//4.77298e-06
BnaC02g45370D	17.313	0	5.4166	0.00020565	7.5711e-18	sp|Q39182|DEF02_ARATH Defensin-like protein 2 OS=Arabidopsis thaliana GN=PDF2.2 PE=2 SV=1//1.2019e-30
BnaC02g47680D	48.4764	114.601	-1.2413	7.9049e-20	0.00023145	sp|Q94CI6|EDL18_ARATH Sugar transporter ERD6-like 18 OS=Arabidopsis thaliana GN=SFP2 PE=2 SV=1//0
BnaC02g48280D	8.05585	22.9202	-1.5085	1.1588e-05	0.0046003	sp|P93655|LONM1_ARATH Lon protease homolog 1, mitochondrial OS=Arabidopsis thaliana GN=LON1 PE=1 SV=2//0
BnaC02g48360D	9.89315	20.2302	-1.032	0.00034844	4.8807e-26	sp|P23901|ALDR_HORVU Aldose reductase OS=Hordeum vulgare PE=1 SV=1//6.31126e-155
BnaC03g00100D	162.954	5.60109	4.8626	3.4263e-28	7.0697e-19	sp|Q96540|FRI1_BRANA Ferritin-1, chloroplastic OS=Brassica napus GN=LSC30 PE=2 SV=1//4.03103e-163
BnaC03g00160D	5.5119	61.8699	-3.4886	6.8398e-21	1.9795e-07	-//-
BnaC03g01980D	15.829	42.4135	-1.4219	5.3892e-09	0.00025509	sp|Q84VY2|NET4B_ARATH Protein NETWORKED 4B OS=Arabidopsis thaliana GN=NET4B PE=2 SV=1//1.83965e-08
BnaC03g02070D	3.81593	17.356	-2.1853	1.2935e-05	0.00015503	sp|Q9FVQ1|NUCL1_ARATH Nucleolin 1 OS=Arabidopsis thaliana GN=NUCL1 PE=1 SV=1//2.94422e-06
BnaC03g02720D	5.5119	20.3408	-1.8838	7.3641e-06	3.8497e-07	sp|Q8L5A7|SOT15_ARATH Cytosolic sulfotransferase 15 OS=Arabidopsis thaliana GN=SOT15 PE=1 SV=1//0
BnaC03g02840D	45.7912	0	9.2792	1.0995e-08	4.2946e-41	-//-
BnaC03g02910D	239.626	5.52739	5.438	1.8364e-43	0.00037395	sp|Q9LY14|MSRA3_ARATH Peptide methionine sulfoxide reductase A3 OS=Arabidopsis thaliana GN=MSRA3 PE=1 SV=1//5.81075e-99
BnaC03g03110D	5.79456	19.4564	-1.7475	1.9849e-05	0.00019854	sp|Q9SD82|RFA1B_ARATH Replication protein A 70 kDa DNA-binding subunit B OS=Arabidopsis thaliana GN=RPA1B PE=3 SV=1//0
BnaC03g03340D	0	12.9341	-4.346	9.7459e-06	0.0049071	-//-
BnaC03g03350D	1.6253	10.2072	-2.6508	0.00037639	0.0009261	sp|F4KFC7|MD26C_ARATH Probable mediator of RNA polymerase II transcription subunit 26c OS=Arabidopsis thaliana GN=MED26C PE=1 SV=1//5.16494e-158
BnaC03g03980D	12.4371	25.5734	-1.04	5.5227e-05	1.2029e-135	sp|Q8L778|CESA5_ARATH Cellulose synthase A catalytic subunit 5 [UDP-forming] OS=Arabidopsis thaliana GN=CESA5 PE=1 SV=2//0
BnaC03g03990D	138.575	590.067	-2.0902	1.7789e-138	3.4807e-15	sp|P84239|H3_URECA Histone H3 OS=Urechis caupo PE=1 SV=2//1.10712e-38
BnaC03g04250D	4.87591	50.4466	-3.371	4.1924e-17	0.0029731	sp|O49500|MBR2_ARATH E3 ubiquitin-protein ligase MBR2 OS=Arabidopsis thaliana GN=MBR2 PE=1 SV=1//1.33127e-33
BnaC03g04470D	7.3492	18.2035	-1.3086	0.00021136	2.2403e-13	-//-
BnaC03g04890D	1.41331	40.7184	-4.8485	3.1095e-15	1.6803e-06	-//-
BnaC03g04920D	0	19.6038	-4.3086	5.2979e-08	0.00071613	sp|O04893|AGLU_SPIOL Alpha-glucosidase OS=Spinacia oleracea PE=1 SV=1//0
BnaC03g04980D	6.71321	19.6407	-1.5488	4.1404e-05	6.318e-06	-//-
BnaC03g05670D	6.00656	25.3523	-2.0775	2.212e-07	9.6967e-09	sp|Q6P819|RCD1_XENTR Cell differentiation protein RCD1 homolog OS=Xenopus tropicalis GN=rqcd1 PE=2 SV=1//1.29976e-124
BnaC03g05700D	21.7649	53.6157	-1.3006	2.2356e-10	6.0116e-31	sp|Q9FNB0|CHLH_ARATH Magnesium-chelatase subunit ChlH, chloroplastic OS=Arabidopsis thaliana GN=CHLH PE=1 SV=1//0
BnaC03g05980D	29.3261	132.068	-2.171	3.3847e-33	1.6871e-10	sp|Q8LPL5|FZR3_ARATH Protein FIZZY-RELATED 3 OS=Arabidopsis thaliana GN=FZR3 PE=1 SV=1//0
BnaC03g06070D	4.31059	36.2228	-3.0709	3.105e-12	2.9622e-14	sp|P13417|CHS3_SINAL Chalcone synthase 3 OS=Sinapis alba GN=CHS3 PE=2 SV=1//0
BnaC03g06120D	48.6884	102.183	-1.0695	3.837e-16	8.6073e-08	sp|C0HJB3|MANA_CANEN Alpha-mannosidase OS=Canavalia ensiformis PE=1 SV=1//0
BnaC03g06150D	182.953	41.3817	2.1444	2.2498e-09	0.0018258	sp|Q9FMU6|MPCP3_ARATH Mitochondrial phosphate carrier protein 3, mitochondrial OS=Arabidopsis thaliana GN=MPT3 PE=2 SV=1//0
BnaC03g06210D	4.94658	16.1031	-1.7028	0.00012062	0.00020592	sp|O70511|ANK3_RAT Ankyrin-3 OS=Rattus norvegicus GN=Ank3 PE=1 SV=3//4.08238e-08
BnaC03g06320D	4.02793	17.9456	-2.1555	1.0144e-05	2.4e-09	sp|Q9ZVX4|U90A1_ARATH UDP-glycosyltransferase 90A1 OS=Arabidopsis thaliana GN=UGT90A1 PE=2 SV=1//0
BnaC03g06630D	18.3023	51.6995	-1.4981	5.0629e-11	0.00019047	sp|Q9LF33|UGDH3_ARATH UDP-glucose 6-dehydrogenase 3 OS=Arabidopsis thaliana GN=UGD3 PE=1 SV=1//0
BnaC03g06980D	6.43055	21.2252	-1.7228	9.2886e-06	3.089e-14	sp|Q9LFW3|COBL4_ARATH COBRA-like protein 4 OS=Arabidopsis thaliana GN=COBL4 PE=2 SV=2//0
BnaC03g07110D	21.1996	70.9348	-1.7425	4.0123e-16	2.6633e-09	-//-
BnaC03g07650D	2.26129	29.5531	-3.7081	5.647e-11	0.00010299	sp|Q5FVJ6|BSCL2_RAT Seipin OS=Rattus norvegicus GN=Bscl2 PE=2 SV=1//2.63853e-07
BnaC03g07790D	25.0155	0	6.5996	4.6553e-06	0.0043023	sp|Q9SQX6|SCP7_ARATH Serine carboxypeptidase-like 7 OS=Arabidopsis thaliana GN=SCPL7 PE=2 SV=1//0
BnaC03g07860D	15.6877	0	5.9264	0.00032188	0.0027057	sp|Q9FDW1|MYB44_ARATH Transcription factor MYB44 OS=Arabidopsis thaliana GN=MYB44 PE=2 SV=1//2.02955e-33
BnaC03g08600D	10.8118	22.0727	-1.0297	0.00018956	0	sp|P09893|2SSE_BRANA Napin embryo-specific OS=Brassica napus PE=2 SV=1//1.19701e-86
BnaC03g08840D	31404.6	449.229	6.1274	0	3.7011e-05	-//-
BnaC03g09620D	8.12652	25.6839	-1.6602	1.5055e-06	2.3659e-22	sp|P41916|RAN1_ARATH GTP-binding nuclear protein Ran-1 OS=Arabidopsis thaliana GN=RAN1 PE=1 SV=1//1.01039e-148
BnaC03g09880D	43.3179	123.703	-1.5138	1.956e-24	0.0018158	sp|Q94A82|NUD19_ARATH Nudix hydrolase 19, chloroplastic OS=Arabidopsis thaliana GN=NUDT19 PE=1 SV=1//0
BnaC03g09940D	10.0345	21.9253	-1.1276	0.00011981	0.0049234	sp|P17407|21KD_DAUCA 21 kDa protein OS=Daucus carota PE=2 SV=1//7.51221e-34
BnaC03g10260D	3.4626	12.7867	-1.8847	0.00037808	1.323e-12	sp|P49040|SUSY1_ARATH Sucrose synthase 1 OS=Arabidopsis thaliana GN=SUS1 PE=1 SV=3//0
BnaC03g10290D	2.89728	40.0183	-3.7879	1.9824e-14	1.6963e-06	sp|Q0V865|FAFL_ARATH Protein FAF-like, chloroplastic OS=Arabidopsis thaliana GN=At5g22090 PE=2 SV=1//0
BnaC03g10670D	96.1049	15.8083	2.6039	5.3556e-08	0.00054577	-//-
BnaC03g11010D	1.20131	12.4182	-3.3698	3.0329e-05	2.1258e-09	-//-
BnaC03g11020D	1.69597	29.0372	-4.0977	4.4429e-11	0.0013896	sp|Q9FFC0|H2B10_ARATH Histone H2B.10 OS=Arabidopsis thaliana GN=At5g22880 PE=1 SV=3//5.02143e-62
BnaC03g11030D	1.20131	11.2022	-3.2211	8.7747e-05	1.5573e-09	sp|Q9FFC0|H2B10_ARATH Histone H2B.10 OS=Arabidopsis thaliana GN=At5g22880 PE=1 SV=3//3.61304e-60
BnaC03g11480D	8.26785	39.3919	-2.2523	3.1992e-11	1.0827e-08	sp|Q9FJE8|H2A7_ARATH Probable histone H2A.7 OS=Arabidopsis thaliana GN=At5g59870 PE=1 SV=1//1.41704e-66
BnaC03g11530D	2.82661	28.6687	-3.3423	2.5096e-10	3.5004e-103	sp|Q8LFM2|GASAA_ARATH Gibberellin-regulated protein 10 OS=Arabidopsis thaliana GN=GASA10 PE=2 SV=1//1.59528e-32
BnaC03g11560D	169.102	531.809	-1.653	6.5485e-106	4.3212e-25	sp|P0CG89|H4_SOYBN Histone H4 OS=Glycine max PE=3 SV=1//3.58019e-51
BnaC03g11650D	18.0197	98.7929	-2.4548	3.1644e-27	0.0035236	sp|P53078|SDT1_YEAST Suppressor of disruption of TFIIS OS=Saccharomyces cerevisiae (strain ATCC 204508 / S288c) GN=SDT1 PE=1 SV=1//3.28875e-15
BnaC03g11930D	6.21855	16.6559	-1.4214	0.0002564	0.002754	sp|P48422|C86A1_ARATH Cytochrome P450 86A1 OS=Arabidopsis thaliana GN=CYP86A1 PE=1 SV=2//0
BnaC03g12340D	17.2424	0	7.8701	0.00019392	3.9247e-25	sp|Q9SK27|ENL1_ARATH Early nodulin-like protein 1 OS=Arabidopsis thaliana GN=At2g25060 PE=1 SV=2//1.79344e-38
BnaC03g12660D	0	80.8473	-6.3526	2.86e-27	0.0032509	-//-
BnaC03g14030D	2.11996	11.497	-2.4391	0.00023377	4.0368e-52	sp|Q8W453|DIRL1_ARATH Putative lipid-transfer protein DIR1 OS=Arabidopsis thaliana GN=DIR1 PE=1 SV=1//8.42256e-07
BnaC03g14230D	91.0877	276.111	-1.5999	1.381e-54	7.0338e-05	sp|Q9ZU91|E133_ARATH Glucan endo-1,3-beta-glucosidase 3 OS=Arabidopsis thaliana GN=At2g01630 PE=1 SV=2//4.28834e-106
BnaC03g14350D	8.55051	25.2786	-1.5638	3.0467e-06	3.5755e-49	sp|P41376|IF4A1_ARATH Eukaryotic initiation factor 4A-1 OS=Arabidopsis thaliana GN=TIF4A-1 PE=1 SV=1//0
BnaC03g15540D	111.863	291.072	-1.3796	1.3124e-51	0.0020079	sp|B3ECB9|PHS_CHLL2 Putative pterin-4-alpha-carbinolamine dehydratase OS=Chlorobium limicola (strain DSM 245 / NBRC 103803) GN=Clim_1125 PE=3 SV=1//1.13374e-14
BnaC03g16100D	5.08791	16.14	-1.6655	0.00013459	1.8814e-07	sp|Q93W88|BH137_ARATH Transcription factor bHLH137 OS=Arabidopsis thaliana GN=BHLH137 PE=2 SV=1//1.38688e-133
BnaC03g16290D	3.25061	25.7945	-2.9883	5.1053e-09	0.0004033	sp|Q84VY2|NET4B_ARATH Protein NETWORKED 4B OS=Arabidopsis thaliana GN=NET4B PE=2 SV=1//1.00632e-66
BnaC03g16970D	30.1741	2.02671	3.8961	2.1665e-05	0.00071559	sp|P26569|H12_ARATH Histone H1.2 OS=Arabidopsis thaliana GN=At2g30620 PE=1 SV=1//3.69357e-23
BnaC03g17040D	5.01724	17.5402	-1.8057	4.1361e-05	4.6839e-12	sp|O80852|GSTF9_ARATH Glutathione S-transferase F9 OS=Arabidopsis thaliana GN=GSTF9 PE=1 SV=1//2.8159e-142
BnaC03g17110D	208.675	38.3601	2.4436	7.3941e-14	0.00031663	sp|Q9SID2|ADS2_ARATH Delta-9 acyl-lipid desaturase 2 OS=Arabidopsis thaliana GN=ADS2 PE=2 SV=2//1.01678e-178
BnaC03g17450D	38.866	3.90602	3.3147	1.6451e-05	4.9577e-09	sp|Q8H038|KATAM_ORYSJ Xyloglucan galactosyltransferase KATAMARI1 homolog OS=Oryza sativa subsp. japonica GN=Os03g0144800 PE=2 SV=1//4.09945e-132
BnaC03g17860D	173.271	34.4541	2.3303	1.0989e-10	1.7897e-10	-//-
BnaC03g17930D	22.4009	60.2485	-1.4274	3.3067e-12	3.5864e-05	-//-
BnaC03g18040D	0	16.7296	-6.8872	1.4544e-06	0.00018351	-//-
BnaC03g18690D	25.5102	0	8.4352	8.9195e-06	2.1963e-28	sp|Q8RWC5|FLA16_ARATH Fasciclin-like arabinogalactan protein 16 OS=Arabidopsis thaliana GN=FLA16 PE=2 SV=1//0
BnaC03g19670D	35.686	132.989	-1.8979	1.4205e-30	1.1466e-215	sp|Q42580|PER21_ARATH Peroxidase 21 OS=Arabidopsis thaliana GN=PER21 PE=1 SV=1//0
BnaC03g20530D	82.1838	732.268	-3.1554	1.2054e-218	1.5726e-20	sp|Q9SR77|HBPL1_ARATH Heme-binding-like protein At3g10130, chloroplastic OS=Arabidopsis thaliana GN=At3g10130 PE=2 SV=1//9.02682e-12
BnaC03g20950D	119.707	2.72685	5.4561	1.3953e-22	7.4965e-15	sp|Q9ZVJ6|ANXD4_ARATH Annexin D4 OS=Arabidopsis thaliana GN=ANN4 PE=2 SV=1//0
BnaC03g21590D	9.46916	56.6742	-2.5814	9.2963e-17	0.0035508	sp|Q9SE45|ANXD3_ARATH Annexin D3 OS=Arabidopsis thaliana GN=ANN3 PE=2 SV=2//0
BnaC03g21600D	5.22924	15.4767	-1.5654	0.00025856	4.9035e-06	sp|Q6XNP7|HPI_HEVBR Protease inhibitor HPI OS=Hevea brasiliensis GN=PI1 PE=1 SV=2//2.39911e-24
BnaC03g21710D	62.0442	6.96451	3.1552	1.6809e-07	1.664e-08	sp|Q9M1G6|BZP25_ARATH Basic leucine zipper 25 OS=Arabidopsis thaliana GN=BZIP25 PE=1 SV=1//4.96924e-64
BnaC03g21720D	26.2169	57.6322	-1.1364	3.9937e-10	0.0018777	sp|O80959|PLP6_ARATH Patatin-like protein 6 OS=Arabidopsis thaliana GN=PLP6 PE=2 SV=1//0
BnaC03g21980D	4.02793	14.8871	-1.886	0.00012469	1.9861e-08	sp|Q9C942|CSE_ARATH Caffeoylshikimate esterase OS=Arabidopsis thaliana GN=CSE PE=1 SV=1//2.17537e-55
BnaC03g22090D	13.5678	42.9662	-1.663	4.7878e-10	1.7316e-06	sp|P10896|RCA_ARATH Ribulose bisphosphate carboxylase/oxygenase activase, chloroplastic OS=Arabidopsis thaliana GN=RCA PE=1 SV=2//0
BnaC03g22220D	20.281	44.0349	-1.1185	5.4824e-08	9.5398e-10	sp|O22203|C98A3_ARATH Cytochrome P450 98A3 OS=Arabidopsis thaliana GN=CYP98A3 PE=1 SV=1//0
BnaC03g22980D	105.079	12.234	3.1025	1.9105e-11	0.00019371	sp|P47082|AVT1_YEAST Vacuolar amino acid transporter 1 OS=Saccharomyces cerevisiae (strain ATCC 204508 / S288c) GN=AVT1 PE=1 SV=1//2.35745e-35
BnaC03g23170D	3.60393	17.4297	-2.2739	9.4742e-06	1.6973e-38	sp|Q9T0P4|GLTB2_ARATH Ferredoxin-dependent glutamate synthase 2, chloroplastic OS=Arabidopsis thaliana GN=GLU2 PE=1 SV=2//0
BnaC03g23220D	71.6547	209.414	-1.5472	7.7114e-41	7.7759e-05	-//-
BnaC03g23780D	42.1166	3.79547	3.472	3.4082e-06	1.6524e-05	sp|Q8GY39|DEF54_ARATH Defensin-like protein 54 OS=Arabidopsis thaliana GN=At2g42885 PE=3 SV=1//7.48604e-17
BnaC03g23910D	3.8866	21.0778	-2.4391	6.2944e-07	6.3811e-06	sp|Q9SKX4|RK3A_ARATH 50S ribosomal protein L3-1, chloroplastic OS=Arabidopsis thaliana GN=RPL3A PE=2 SV=1//1.0946e-146
BnaC03g23990D	10.8825	31.543	-1.5353	2.2386e-07	2.1746e-80	sp|P29108|STAD_BRANA Acyl-[acyl-carrier-protein] desaturase, chloroplastic OS=Brassica napus PE=2 SV=1//0
BnaC03g24420D	2086.25	495.954	2.0726	4.9982e-83	8.2057e-19	sp|Q06611|PIP12_ARATH Aquaporin PIP1-2 OS=Arabidopsis thaliana GN=PIP1-2 PE=1 SV=1//0
BnaC03g25510D	17.8783	80.3682	-2.1684	7.9535e-21	0.00020776	sp|P49692|RL7A1_ARATH 60S ribosomal protein L7a-1 OS=Arabidopsis thaliana GN=RPL7AA PE=1 SV=2//9.56614e-156
BnaC03g26080D	123.876	31.3956	1.9803	1.0246e-05	2.1933e-11	sp|P0CG89|H4_SOYBN Histone H4 OS=Glycine max PE=3 SV=1//3.58019e-51
BnaC03g26410D	5.7239	40.9764	-2.8397	3.7008e-13	4.187e-13	sp|Q9LQQ4|H2B1_ARATH Histone H2B.1 OS=Arabidopsis thaliana GN=At1g07790 PE=1 SV=3//4.13061e-60
BnaC03g26430D	39.5726	88.4014	-1.1596	5.983e-15	5.9381e-06	-//-
BnaC03g26490D	32.7887	0	7.4754	2.0695e-07	0.0036173	sp|P82658|TL19_ARATH Thylakoid lumenal 19 kDa protein, chloroplastic OS=Arabidopsis thaliana GN=At3g63540 PE=1 SV=2//2.7849e-110
BnaC03g27090D	9.75182	20.4882	-1.071	0.00026393	0.0010714	-//-
BnaC03g27390D	7.98519	20.525	-1.362	6.5038e-05	3.3942e-08	sp|Q42377|EC2_ARATH EC protein homolog 2 OS=Arabidopsis thaliana GN=At2g23240 PE=2 SV=2//5.81026e-36
BnaC03g27400D	44.9432	0	6.49	8.4243e-10	1.1997e-59	sp|Q9FGR9|CEP1_ARATH KDEL-tailed cysteine endopeptidase CEP1 OS=Arabidopsis thaliana GN=CEP1 PE=2 SV=1//0
BnaC03g27700D	15.6877	192.206	-3.6149	3.7192e-62	4.1438e-10	sp|P0DKC6|HSD1B_ARATH 11-beta-hydroxysteroid dehydrogenase 1B OS=Arabidopsis thaliana GN=HSD1 PE=1 SV=1//0
BnaC03g27860D	55.8256	0	6.8029	7.9811e-12	1.4601e-05	sp|O80474|MES4_ARATH Methylesterase 4 OS=Arabidopsis thaliana GN=MES4 PE=1 SV=1//1.26768e-125
BnaC03g27920D	10.5291	29.9216	-1.5068	5.4918e-07	5.5299e-05	sp|P33050|PSC13_MAIZE Pollen-specific protein C13 OS=Zea mays GN=MGS1 PE=2 SV=1//1.23399e-33
BnaC03g28200D	12.7904	30.5112	-1.2543	2.345e-06	2.0679e-65	sp|P46687|GASA3_ARATH Gibberellin-regulated protein 3 OS=Arabidopsis thaliana GN=GASA3 PE=2 SV=1//1.80508e-39
BnaC03g28630D	587.936	0	11.64	5.9689e-68	1.9325e-21	sp|Q9T0G0|HSD5_ARATH 11-beta-hydroxysteroid dehydrogenase-like 5 OS=Arabidopsis thaliana GN=HSD5 PE=2 SV=1//0
BnaC03g28790D	140.483	0	9.3115	1.6561e-23	4.0151e-10	sp|Q9XF89|CB5_ARATH Chlorophyll a-b binding protein CP26, chloroplastic OS=Arabidopsis thaliana GN=LHCB5 PE=1 SV=1//6.76554e-161
BnaC03g28960D	28.8315	66.255	-1.2004	7.7047e-12	6.9304e-05	sp|Q01908|ATPG1_ARATH ATP synthase gamma chain 1, chloroplastic OS=Arabidopsis thaliana GN=ATPC1 PE=1 SV=1//0
BnaC03g29960D	13.0731	30.4743	-1.221	2.996e-06	0.0028099	sp|Q9ZS91|MSRB5_ARATH Peptide methionine sulfoxide reductase B5 OS=Arabidopsis thaliana GN=MSRB5 PE=1 SV=1//4.32516e-83
BnaC03g30020D	21.9063	1.28972	4.0862	0.00019841	2.5413e-23	-//-
BnaC03g30720D	168.113	9.35971	4.1668	2.015e-25	1.0611e-05	sp|P43299|MCM7_ARATH DNA replication licensing factor MCM7 OS=Arabidopsis thaliana GN=MCM7 PE=1 SV=2//0
BnaC03g31160D	4.16926	22.0727	-2.4044	3.874e-07	3.5947e-38	-//-
BnaC03g31540D	327.675	26.7894	3.6125	1.646e-40	1.4726e-72	-//-
BnaC03g31600D	9.89315	221.501	-4.4847	3.6994e-75	5.2625e-10	sp|Q0WV12|ANL2_ARATH Homeobox-leucine zipper protein ANTHOCYANINLESS 2 OS=Arabidopsis thaliana GN=ANL2 PE=2 SV=1//0
BnaC03g31960D	9.89315	43.0768	-2.1224	1.0258e-11	0	sp|Q9SS97|PP205_ARATH Putative pentatricopeptide repeat-containing protein At3g01580 OS=Arabidopsis thaliana GN=PCMP-E87 PE=3 SV=2//4.83887e-31
BnaC03g32430D	3440.41	165.379	4.3787	0	0.0039339	sp|O82628|VATG1_ARATH V-type proton ATPase subunit G1 OS=Arabidopsis thaliana GN=VHA-G1 PE=2 SV=1//1.22361e-37
BnaC03g32500D	153.98	49.4149	1.6397	0.00029004	7.2607e-09	sp|Q9SRT9|RGP1_ARATH UDP-arabinopyranose mutase 1 OS=Arabidopsis thaliana GN=RGP1 PE=1 SV=1//0
BnaC03g32850D	16.3944	47.8303	-1.5447	1.6455e-10	1.2283e-88	-//-
BnaC03g32950D	490.135	4.45876	6.7804	2.5387e-91	2.5975e-05	sp|Q96300|14337_ARATH 14-3-3-like protein GF14 nu OS=Arabidopsis thaliana GN=GRF7 PE=1 SV=1//1.41868e-179
BnaC03g32980D	7.70253	25.6471	-1.7354	1.0284e-06	0.0036193	sp|Q9ZT29|SC5D_TOBAC Delta(7)-sterol-C5(6)-desaturase OS=Nicotiana tabacum PE=2 SV=1//2.56441e-89
BnaC03g33060D	0	8.73327	-4.6274	0.00026413	4.835e-06	sp|Q8LFD1|LPP3_ARATH Putative lipid phosphate phosphatase 3, chloroplastic OS=Arabidopsis thaliana GN=LPP3 PE=2 SV=1//4.32879e-174
BnaC03g33070D	5.2999	24.7259	-2.222	1.6532e-07	0.00014558	sp|Q9M879|STAD5_ARATH Acyl-[acyl-carrier-protein] desaturase 5, chloroplastic OS=Arabidopsis thaliana GN=S-ACP-DES5 PE=1 SV=1//0
BnaC03g33080D	101.193	22.5886	2.1634	6.8712e-06	8.8358e-05	sp|Q9SRQ1|C89A9_ARATH Cytochrome P450 89A9 OS=Arabidopsis thaliana GN=CYP89A9 PE=2 SV=1//0
BnaC03g33430D	61.1962	8.99122	2.7669	3.9342e-06	1.4605e-06	-//-
BnaC03g33550D	1.05998	19.8618	-4.2279	4.5721e-08	0.00010794	sp|P04796|G3PC_SINAL Glyceraldehyde-3-phosphate dehydrogenase, cytosolic OS=Sinapis alba GN=GAPC PE=2 SV=2//0
BnaC03g33610D	12.3664	29.0004	-1.2296	4.9061e-06	0.00042011	sp|Q9M8Y4|ARR22_ARATH Two-component response regulator ARR22 OS=Arabidopsis thaliana GN=ARR22 PE=2 SV=1//3.78445e-79
BnaC03g33640D	478.122	187.01	1.3543	2.2695e-05	0.0014221	sp|Q9SFG0|STP6_ARATH Sugar transport protein 6 OS=Arabidopsis thaliana GN=STP6 PE=1 SV=1//0
BnaC03g34490D	0	10.7231	-3.5451	9.0206e-05	0.00053219	sp|Q9SFB0|FRD3_ARATH MATE efflux family protein FRD3 OS=Arabidopsis thaliana GN=FRD3 PE=1 SV=1//0
BnaC03g35660D	4.94658	17.8719	-1.8532	2.9489e-05	3.512e-30	sp|O22666|RGP3_ARATH UDP-arabinopyranose mutase 3 OS=Arabidopsis thaliana GN=RGP3 PE=1 SV=2//0
BnaC03g36310D	0	119.871	-8.4063	2.0838e-32	0.0020363	sp|Q9LDB4|NLTP6_ARATH Non-specific lipid-transfer protein 6 OS=Arabidopsis thaliana GN=LTP6 PE=2 SV=1//2.71748e-33
BnaC03g36390D	10.6705	22.4043	-1.0702	0.00013675	6.3542e-06	sp|Q9C7D2|SCP15_ARATH Serine carboxypeptidase-like 15 OS=Arabidopsis thaliana GN=SCPL15 PE=2 SV=2//2.51383e-92
BnaC03g37430D	60.2069	6.66972	3.1742	2.2281e-07	3.3937e-07	sp|Q9LD57|PGKH1_ARATH Phosphoglycerate kinase 1, chloroplastic OS=Arabidopsis thaliana GN=PGK1 PE=1 SV=1//0
BnaC03g37820D	12.5078	37.6968	-1.5916	9.6081e-09	2.067e-11	sp|Q43867|PME1_ARATH Pectinesterase 1 OS=Arabidopsis thaliana GN=PME1 PE=1 SV=1//0
BnaC03g38460D	14.1331	53.0629	-1.9086	3.473e-13	0.00011745	sp|Q3EB59|CSPLF_ARATH CASP-like protein 3A1 OS=Arabidopsis thaliana GN=At3g16300 PE=3 SV=1//2.11824e-106
BnaC03g39570D	3.95726	18.6089	-2.2334	5.3905e-06	2.2199e-26	sp|Q944W6|TCTP_BRAOL Translationally-controlled tumor protein homolog OS=Brassica oleracea GN=TCTP PE=2 SV=1//1.4597e-102
BnaC03g39720D	592.105	129.341	2.1947	1.5267e-28	1.7681e-09	sp|Q43804|OLEO1_PRUDU Oleosin 1 OS=Prunus dulcis GN=OLE1 PE=2 SV=1//5.64264e-08
BnaC03g40520D	53.1404	0	5.909	3.6546e-11	8.2343e-06	sp|Q8S8Y8|WNK6_ARATH Probable serine/threonine-protein kinase WNK6 OS=Arabidopsis thaliana GN=WNK6 PE=2 SV=1//0
BnaC03g40670D	35.5447	1.25287	4.8263	2.9372e-07	2.7584e-28	sp|Q9LJL9|CAMK2_ARATH CDPK-related kinase 2 OS=Arabidopsis thaliana GN=CRK2 PE=1 SV=1//0
BnaC03g40790D	2.26129	86.4852	-5.2572	1.789e-30	1.3262e-195	sp|Q9FPT1|UBP12_ARATH Ubiquitin carboxyl-terminal hydrolase 12 OS=Arabidopsis thaliana GN=UBP12 PE=1 SV=2//6.93656e-15
BnaC03g41580D	1092.13	6.81711	7.3238	1.4413e-198	1.3239e-68	sp|Q9M2J5|MCC16_ARATH MATH domain and coiled-coil domain-containing protein At3g58210 OS=Arabidopsis thaliana GN=At3g58210 PE=3 SV=1//7.59074e-06
BnaC03g41590D	402.934	1.40027	8.1687	3.6561e-71	7.8855e-08	sp|Q9LHQ5|H2A2_ARATH Probable histone H2A.2 OS=Arabidopsis thaliana GN=At3g20670 PE=1 SV=1//5.87505e-68
BnaC03g41720D	24.0969	52.9524	-1.1358	2.0485e-09	1.2002e-06	sp|Q39195|PST2_ARATH Photosystem II 5 kDa protein, chloroplastic OS=Arabidopsis thaliana GN=PSBT PE=3 SV=2//4.50428e-47
BnaC03g41850D	20.5636	44.9192	-1.1272	3.6914e-08	2.0413e-06	sp|Q8RXG3|M2K5_ARATH Mitogen-activated protein kinase kinase 5 OS=Arabidopsis thaliana GN=MKK5 PE=1 SV=2//7.83502e-170
BnaC03g41980D	18.7263	42.1187	-1.1694	6.5247e-08	0.00040189	-//-
BnaC03g42290D	8.19718	22.257	-1.4411	2.1582e-05	0.00015126	sp|P27518|CB21_GOSHI Chlorophyll a-b binding protein 151, chloroplastic OS=Gossypium hirsutum GN=CAB-151 PE=2 SV=2//2.00577e-165
BnaC03g44110D	10.4585	26.3472	-1.333	7.1743e-06	1.6336e-13	sp|Q9SJ81|FLA7_ARATH Fasciclin-like arabinogalactan protein 7 OS=Arabidopsis thaliana GN=FLA7 PE=1 SV=1//6.51731e-110
BnaC03g44150D	18.6557	65.4443	-1.8107	2.244e-15	7.8757e-07	sp|Q56YA5|SGAT_ARATH Serine--glyoxylate aminotransferase OS=Arabidopsis thaliana GN=AGT1 PE=1 SV=2//0
BnaC03g45180D	4.52258	25.9419	-2.5201	2.3574e-08	2.9977e-12	sp|O82328|GASA7_ARATH Gibberellin-regulated protein 7 OS=Arabidopsis thaliana GN=GASA7 PE=3 SV=1//8.48454e-35
BnaC03g45610D	78.1559	2.94794	4.7286	4.62e-14	2.4791e-143	sp|Q9SUQ8|DIR6_ARATH Dirigent protein 6 OS=Arabidopsis thaliana GN=DIR6 PE=1 SV=1//1.63758e-87
BnaC03g45710D	8.40918	441.786	-5.7152	3.5779e-146	0.00070999	sp|Q0WVF5|MCM4_ARATH DNA replication licensing factor MCM4 OS=Arabidopsis thaliana GN=MCM4 PE=1 SV=1//0
BnaC03g46410D	5.44123	18.093	-1.7334	4.0919e-05	0.00033204	-//-
BnaC03g46660D	0	12.0866	-4.8332	1.7346e-05	8.0217e-70	sp|P25974|GLCB_SOYBN Beta-conglycinin, beta chain OS=Glycine max GN=CG-4 PE=1 SV=1//1.77751e-12
BnaC03g48460D	490.983	25.7945	4.2505	2.0867e-72	0.00012505	sp|Q9FJW4|NDUS4_ARATH NADH dehydrogenase [ubiquinone] iron-sulfur protein 4, mitochondrial OS=Arabidopsis thaliana GN=FRO1 PE=2 SV=1//1.32337e-87
BnaC03g48640D	11.8718	28.2265	-1.2495	5.7738e-06	0.0006362	sp|Q9FJP3|RK29_ARATH 50S ribosomal protein L29, chloroplastic OS=Arabidopsis thaliana GN=RPL29 PE=1 SV=1//3.8177e-46
BnaC03g49060D	10.5291	24.1731	-1.199	3.5945e-05	1.4764e-78	sp|Q9XEE2|ANXD2_ARATH Annexin D2 OS=Arabidopsis thaliana GN=ANN2 PE=1 SV=1//0
BnaC03g49290D	65.6481	321.768	-2.2932	3.4722e-81	0.0025491	-//-
BnaC03g49670D	6.43055	17.3929	-1.4355	0.00017708	0.00012667	sp|Q9FMF5|RPT3_ARATH Root phototropism protein 3 OS=Arabidopsis thaliana GN=RPT3 PE=1 SV=2//0
BnaC03g49850D	0	13.4868	-4.5763	5.8612e-06	1.3157e-13	sp|Q8LCN5|AGP1_ARATH Classical arabinogalactan protein 1 OS=Arabidopsis thaliana GN=AGP1 PE=2 SV=2//2.62435e-08
BnaC03g49860D	5.22924	46.5406	-3.1538	1.7887e-15	5.415e-05	sp|P49107|PSAN_ARATH Photosystem I reaction center subunit N, chloroplastic OS=Arabidopsis thaliana GN=PSAN PE=1 SV=2//5.49824e-82
BnaC03g50210D	11.8011	29.4426	-1.319	2.2895e-06	0.0021532	sp|Q8L7V3|PMTQ_ARATH Probable methyltransferase PMT26 OS=Arabidopsis thaliana GN=At5g64030 PE=2 SV=1//3.2738e-25
BnaC03g50220D	6.14789	17.3192	-1.4942	0.00014567	2.6201e-07	sp|Q8W103|CHR24_ARATH Protein CHROMATIN REMODELING 24 OS=Arabidopsis thaliana GN=CHR24 PE=2 SV=1//0
BnaC03g50310D	2.0493	23.473	-3.5178	7.2685e-09	2.6745e-05	sp|Q9CAL8|PEK13_ARATH Proline-rich receptor-like protein kinase PERK13 OS=Arabidopsis thaliana GN=PERK13 PE=2 SV=1//2.32263e-76
BnaC03g50340D	17.737	36.9598	-1.0592	1.0598e-06	4.0637e-21	sp|Q9ASR0|TBB3_ARATH Tubulin beta-3 chain OS=Arabidopsis thaliana GN=TUBB3 PE=2 SV=2//0
BnaC03g51550D	20.705	91.0914	-2.1373	3.5334e-23	0.00015545	sp|Q94F08|HIPL2_ARATH HIPL2 protein OS=Arabidopsis thaliana GN=HIPL2 PE=1 SV=2//0
BnaC03g51590D	3.8866	18.1298	-2.2218	7.3868e-06	1.4015e-07	sp|Q9SU13|FLA2_ARATH Fasciclin-like arabinogalactan protein 2 OS=Arabidopsis thaliana GN=FLA2 PE=1 SV=1//0
BnaC03g52710D	12.7198	39.2076	-1.6241	3.7382e-09	0.0017313	sp|Q9SMM5|SWT11_ARATH Bidirectional sugar transporter SWEET11 OS=Arabidopsis thaliana GN=SWEET11 PE=1 SV=1//0
BnaC03g52910D	29.6795	2.76369	3.4248	0.00011352	0.0041203	sp|Q9STM6|GDL57_ARATH GDSL esterase/lipase At3g48460 OS=Arabidopsis thaliana GN=At3g48460 PE=2 SV=1//0
BnaC03g53090D	9.04517	19.5301	-1.1105	0.00030642	1.1603e-08	sp|P49091|ASNS_BRAOL Asparagine synthetase [glutamine-hydrolyzing] OS=Brassica oleracea PE=2 SV=2//0
BnaC03g53730D	57.4509	2.57945	4.4772	2.7041e-10	2.8479e-06	sp|Q42472|DCE2_ARATH Glutamate decarboxylase 2 OS=Arabidopsis thaliana GN=GAD2 PE=1 SV=1//6.77176e-40
BnaC03g54190D	34.1314	0	6.2703	9.3772e-08	1.3697e-05	sp|Q27IK6|POK2_ARATH Phragmoplast orienting kinesin 2 OS=Arabidopsis thaliana GN=POK2 PE=2 SV=1//0
BnaC03g54520D	6.64254	25.168	-1.9218	5.1054e-07	0.00045932	sp|Q9SJ52|YLS9_ARATH Protein YLS9 OS=Arabidopsis thaliana GN=YLS9 PE=2 SV=1//4.58699e-17
BnaC03g54950D	5.2999	18.5352	-1.8062	2.4993e-05	0.00021025	sp|P0CG89|H4_SOYBN Histone H4 OS=Glycine max PE=3 SV=1//3.58019e-51
BnaC03g55650D	0	12.7498	-5.1733	1.0403e-05	7.4493e-10	sp|Q5PP32|WTR25_ARATH WAT1-related protein At3g45870 OS=Arabidopsis thaliana GN=At3g45870 PE=2 SV=1//0
BnaC03g55690D	9.82249	42.524	-2.1141	1.4786e-11	0.00065397	sp|Q96283|RAA2C_ARATH Ras-related protein RABA2c OS=Arabidopsis thaliana GN=RABA2C PE=2 SV=4//9.96892e-141
BnaC03g56160D	10.7411	24.3574	-1.1812	3.7112e-05	0.0014058	sp|Q9LMG7|PPA2_ARATH Probable inactive purple acid phosphatase 2 OS=Arabidopsis thaliana GN=PAP2 PE=2 SV=1//0
BnaC03g56550D	4.87591	16.3979	-1.7498	8.8995e-05	0.0011418	sp|O04067|AGL9_SINAL Agamous-like MADS-box protein AGL9 homolog OS=Sinapis alba GN=AGL9 PE=2 SV=1//1.93425e-146
BnaC03g57540D	1.27198	11.5707	-3.1853	7.0126e-05	7.7301e-05	sp|Q9C7G1|PUB45_ARATH U-box domain-containing protein 45 OS=Arabidopsis thaliana GN=PUB45 PE=1 SV=1//0
BnaC03g58180D	4.87591	20.4513	-2.0685	3.3854e-06	0.00027973	sp|Q9FXF2|RKF1_ARATH Probable LRR receptor-like serine/threonine-protein kinase RFK1 OS=Arabidopsis thaliana GN=RKF1 PE=1 SV=1//0
BnaC03g59440D	10.0345	24.9101	-1.3118	1.437e-05	1.9379e-07	sp|Q9SUI5|PSAK_ARATH Photosystem I reaction center subunit psaK, chloroplastic OS=Arabidopsis thaliana GN=PSAK PE=2 SV=2//2.9519e-72
BnaC03g59670D	25.7222	53.2472	-1.0497	5.2724e-09	0.0015168	-//-
BnaC03g59820D	1.41331	11.4233	-3.0148	9.7132e-05	0.00020152	sp|P10478|XYNZ_CLOTH Endo-1,4-beta-xylanase Z OS=Clostridium thermocellum (strain ATCC 27405 / DSM 1237 / NBRC 103400 / NCIMB 10682 / NRRL B-4536 / VPI 7372) GN=xynZ PE=1 SV=3//2.92319e-11
BnaC03g60110D	8.40918	23.5467	-1.4855	9.9061e-06	0.00088773	sp|P83332|TLP1_PRUPE Thaumatin-like protein 1 OS=Prunus persica PE=2 SV=1//4.5688e-79
BnaC03g60120D	5.22924	17.5034	-1.743	5.2781e-05	0.00053971	sp|Q9T0I5|PRP4_ARATH Proline-rich protein 4 OS=Arabidopsis thaliana GN=PRP4 PE=2 SV=1//1.53863e-68
BnaC03g60170D	0	11.6444	-5.7795	2.9954e-05	1.6188e-05	sp|Q944G9|ALFC2_ARATH Probable fructose-bisphosphate aldolase 2, chloroplastic OS=Arabidopsis thaliana GN=FBA2 PE=1 SV=2//0
BnaC03g60280D	13.2851	32.9432	-1.3102	6.1464e-07	3.2137e-07	sp|Q9SZJ5|GLYM1_ARATH Serine hydroxymethyltransferase 1, mitochondrial OS=Arabidopsis thaliana GN=SHM1 PE=1 SV=1//0
BnaC03g61150D	6.99587	30.6586	-2.1317	9.047e-09	0	sp|Q9SPL3|AMP23_MACIN Vicilin-like antimicrobial peptides 2-3 (Fragment) OS=Macadamia integrifolia GN=AMP2-3 PE=1 SV=1//1.19973e-10
BnaC03g61870D	10223.9	689.376	3.8905	0	0.003263	sp|P82739|DF159_ARATH Defensin-like protein 159 OS=Arabidopsis thaliana GN=LCR25 PE=3 SV=1//1.64477e-30
BnaC03g62260D	0	9.98615	-7.1428	0.00023499	0.0045884	sp|Q54I39|IST1L_DICDI IST1-like protein OS=Dictyostelium discoideum GN=DDB_G0289029 PE=3 SV=1//2.24211e-29
BnaC03g62450D	2.54395	11.6444	-2.1945	0.00034721	0.00016589	sp|Q9LI74|CHUP1_ARATH Protein CHUP1, chloroplastic OS=Arabidopsis thaliana GN=CHUP1 PE=1 SV=1//4.6722e-84
BnaC03g62730D	6.71321	21.7779	-1.6978	7.9541e-06	2.4289e-80	sp|O65434|TPS07_ARATH Putative terpenoid synthase 7 OS=Arabidopsis thaliana GN=TPS07 PE=3 SV=2//0
BnaC03g63540D	600.161	0	10.406	5.6259e-83	0.00024053	sp|P23283|DRPF_CRAPL Desiccation-related protein PCC3-06 OS=Craterostigma plantagineum PE=2 SV=1//1.58706e-15
BnaC03g64470D	23.7436	0	5.5695	1.2111e-05	0.0017248	sp|Q940Y1|ORP2A_ARATH Oxysterol-binding protein-related protein 2A OS=Arabidopsis thaliana GN=ORP2A PE=2 SV=1//0
BnaC03g64980D	8.19718	20.0091	-1.2875	0.000113	0.00067896	-//-
BnaC03g65050D	6.64254	19.6407	-1.564	3.8798e-05	1.8716e-06	sp|Q42798|C93A1_SOYBN 3,9-dihydroxypterocarpan 6A-monooxygenase OS=Glycine max GN=CYP93A1 PE=1 SV=1//1.74062e-102
BnaC03g65100D	9.96382	32.1694	-1.6909	5.9492e-08	4.1245e-100	sp|Q38860|KCS18_ARATH 3-ketoacyl-CoA synthase 18 OS=Arabidopsis thaliana GN=FAE1 PE=1 SV=1//0
BnaC03g65980D	1268.51	177.466	2.8375	7.9366e-103	5.9123e-06	-//-
BnaC03g66490D	0	17.9456	-5.6665	2.0573e-07	0.0035638	sp|Q7FRS8|CNBLA_ARATH Calcineurin B-like protein 10 OS=Arabidopsis thaliana GN=CBL10 PE=1 SV=1//4.2851e-151
BnaC03g66810D	7.70253	18.3141	-1.2495	0.00025964	2.4587e-06	-//-
BnaC03g67360D	35.898	0	7.9281	7.973e-08	0.00069433	sp|Q9SUM4|VIL2_ARATH VIN3-like protein 2 OS=Arabidopsis thaliana GN=VIL2 PE=1 SV=1//0
BnaC03g68030D	9.75182	23.1782	-1.249	3.9835e-05	0.0013498	sp|Q9C701|BUB32_ARATH Mitotic checkpoint protein BUB3.2 OS=Arabidopsis thaliana GN=BUB3.2 PE=2 SV=1//0
BnaC03g68380D	5.2999	16.9875	-1.6804	8.5015e-05	0.00086485	sp|O04006|PSAH_BRACM Photosystem I reaction center subunit VI, chloroplastic OS=Brassica campestris GN=PSAH PE=2 SV=1//1.82545e-70
BnaC03g69350D	7.1372	19.8618	-1.4766	5.1313e-05	4.1184e-10	sp|Q9C8A4|AGP21_ARATH Arabinogalactan peptide 21 OS=Arabidopsis thaliana GN=AGP21 PE=3 SV=1//8.28791e-08
BnaC03g70450D	4.52258	35.449	-2.9705	7.9176e-12	9.5799e-12	sp|Q9FY94|SWT15_ARATH Bidirectional sugar transporter SWEET15 OS=Arabidopsis thaliana GN=SWEET15 PE=2 SV=1//3.28327e-168
BnaC03g71480D	39.9966	83.9426	-1.0695	1.5703e-13	6.1283e-37	-//-
BnaC03g71690D	626.943	113.348	2.4676	2.8826e-39	0.0019898	-//-
BnaC03g72220D	0	9.65451	-5.5091	0.00013305	3.4593e-11	sp|Q8L7D5|THAH_ARATH Cytochrome P450 708A2 OS=Arabidopsis thaliana GN=CYP708A2 PE=2 SV=3//4.19493e-45
BnaC03g73120D	1.69597	34.3067	-4.3383	5.9355e-13	4.7642e-05	sp|Q8LGG8|USPAL_ARATH Universal stress protein A-like protein OS=Arabidopsis thaliana GN=At3g01520 PE=1 SV=2//4.38436e-16
BnaC03g73550D	31.8701	1.32657	4.5864	1.9873e-06	4.541e-06	sp|Q9LIS3|GAE6_ARATH UDP-glucuronate 4-epimerase 6 OS=Arabidopsis thaliana GN=GAE6 PE=1 SV=1//0
BnaC03g74010D	3.32127	21.8885	-2.7204	1.547e-07	0.00018579	sp|Q611C8|ERD2_CAEBR ER lumen protein-retaining receptor OS=Caenorhabditis briggsae GN=erd-2 PE=3 SV=1//9.66582e-30
BnaC03g74230D	64.1642	10.5757	2.601	9.0371e-06	8.7346e-09	sp|O80786|MCM5_ARATH DNA replication licensing factor MCM5 OS=Arabidopsis thaliana GN=MCM5 PE=1 SV=1//0
BnaC03g74400D	4.59325	31.7272	-2.7881	2.0014e-10	0.0013073	sp|P35659|DEK_HUMAN Protein DEK OS=Homo sapiens GN=DEK PE=1 SV=1//9.13173e-11
BnaC03g74680D	0	10.7231	-3.6605	8.2012e-05	2.7332e-06	-//-
BnaC03g74740D	1.20131	19.2353	-4.0011	8.9539e-08	5.5388e-08	sp|Q9FJJ5|EB1B_ARATH Microtubule-associated protein RP/EB family member 1B OS=Arabidopsis thaliana GN=EB1B PE=1 SV=1//6.86369e-166
BnaC03g74810D	11.8718	39.4287	-1.7317	1.4161e-09	7.6656e-07	sp|Q9C5Y4|SMC21_ARATH Structural maintenance of chromosomes protein 2-1 OS=Arabidopsis thaliana GN=SMC2-1 PE=2 SV=2//0
BnaC03g74950D	3.60393	24.5785	-2.7697	2.2904e-08	0.00056659	-//-
BnaC03g75280D	0	12.0129	-6.4094	3.1648e-05	2.8819e-08	sp|Q9LU86|PRXQ_ARATH Peroxiredoxin Q, chloroplastic OS=Arabidopsis thaliana GN=PRXQ PE=1 SV=1//2.70859e-119
BnaC03g75340D	9.39849	37.1072	-1.9812	7.0706e-10	4.1397e-05	-//-
BnaC03g76260D	7.1372	24.2837	-1.7666	1.7053e-06	0.0010206	sp|Q8VYW6|GAGT1_ARATH Gamma-glutamyltranspeptidase 1 OS=Arabidopsis thaliana GN=GGT1 PE=2 SV=1//3.60198e-158
BnaC03g76380D	6.50121	18.8668	-1.5371	6.1606e-05	1.1323e-41	sp|O49499|CAMT4_ARATH Caffeoyl-CoA O-methyltransferase 1 OS=Arabidopsis thaliana GN=CCOAOMT1 PE=1 SV=1//5.95871e-177
BnaC03g77170D	566.454	84.6427	2.7425	4.7612e-44	0.002674	sp|Q949Q7|SCP29_ARATH Serine carboxypeptidase-like 29 OS=Arabidopsis thaliana GN=SCPL29 PE=2 SV=1//0
BnaC03g77560D	47.5578	8.14369	2.5459	0.00018709	7.3008e-07	sp|O49394|C82C2_ARATH Cytochrome P450 82C2 OS=Arabidopsis thaliana GN=CYP82C2 PE=2 SV=2//1.21659e-120
BnaC03g77620D	129.106	25.4997	2.34	2.1763e-08	0.00019716	sp|Q96552|METK2_CATRO S-adenosylmethionine synthase 2 OS=Catharanthus roseus GN=SAMS2 PE=1 SV=1//0
BnaC04g00410D	218.709	69.1292	1.6616	9.6604e-06	1.8974e-10	sp|Q8VZR7|PTR30_ARATH Protein NRT1/ PTR FAMILY 5.1 OS=Arabidopsis thaliana GN=NPF5.1 PE=2 SV=2//0
BnaC04g01330D	17.949	54.8685	-1.6121	3.5259e-12	7.8276e-10	sp|Q8RWS1|ORS1_ARATH Protein ORGAN SIZE RELATED 1 OS=Arabidopsis thaliana GN=ORS1 PE=2 SV=1//1.46138e-10
BnaC04g01740D	28.8315	65.2232	-1.1777	1.5578e-11	0.0003174	sp|O81644|VILI2_ARATH Villin-2 OS=Arabidopsis thaliana GN=VLN2 PE=1 SV=2//0
BnaC04g02110D	9.25716	23.8415	-1.3648	1.6496e-05	0.00072389	sp|O22938|PXC3_ARATH Leucine-rich repeat receptor-like tyrosine-protein kinase PXC3 OS=Arabidopsis thaliana GN=PXC3 PE=2 SV=1//0
BnaC04g02190D	12.2958	25.8313	-1.071	4.1956e-05	1.6012e-25	sp|Q01771|STADS_BRANA Acyl-[acyl-carrier-protein] desaturase, seed specific, chloroplastic OS=Brassica napus PE=2 SV=1//0
BnaC04g03030D	439.468	80.2945	2.4524	1.1469e-27	1.0476e-26	sp|Q8GXT2|BGL29_ARATH Beta-glucosidase 29 OS=Arabidopsis thaliana GN=BGLU29 PE=2 SV=2//0
BnaC04g03760D	221.183	16.877	3.7121	7.1113e-29	9.2202e-60	sp|O22149|PME17_ARATH Probable pectinesterase/pectinesterase inhibitor 17 OS=Arabidopsis thaliana GN=PME17 PE=2 SV=2//2.65952e-164
BnaC04g04080D	68.8987	271.211	-1.9769	2.842e-62	2.6653e-53	sp|Q06611|PIP12_ARATH Aquaporin PIP1-2 OS=Arabidopsis thaliana GN=PIP1-2 PE=1 SV=1//0
BnaC04g04640D	184.013	383.748	-1.0604	8.9278e-56	1.0009e-21	sp|Q9SIY8|LAC5_ARATH Laccase-5 OS=Arabidopsis thaliana GN=LAC5 PE=2 SV=1//0
BnaC04g04810D	0	75.3567	-7.2357	8.4883e-24	0.00011393	sp|P54887|P5CS1_ARATH Delta-1-pyrroline-5-carboxylate synthase A OS=Arabidopsis thaliana GN=P5CSA PE=1 SV=1//0
BnaC04g05620D	3.39194	17.835	-2.3945	5.2149e-06	0.0025696	sp|P10896|RCA_ARATH Ribulose bisphosphate carboxylase/oxygenase activase, chloroplastic OS=Arabidopsis thaliana GN=RCA PE=1 SV=2//0
BnaC04g05700D	1.76663	11.2759	-2.6742	0.00017878	0.0033165	sp|Q1EBV7|BASS2_ARATH Sodium/pyruvate cotransporter BASS2, chloroplastic OS=Arabidopsis thaliana GN=BASS2 PE=2 SV=1//0
BnaC04g06630D	3.32127	13.1552	-1.9858	0.00023932	1.1975e-08	sp|P93026|VSR1_ARATH Vacuolar-sorting receptor 1 OS=Arabidopsis thaliana GN=VSR1 PE=1 SV=2//0
BnaC04g06720D	109.531	15.403	2.8301	2.795e-10	0.0010237	-//-
BnaC04g07130D	19.221	0	7.0268	6.1828e-05	1.286e-12	sp|P43287|PIP22_ARATH Aquaporin PIP2-2 OS=Arabidopsis thaliana GN=PIP2-2 PE=1 SV=2//0
BnaC04g08090D	2.89728	40.0551	-3.7892	1.9225e-14	3.1817e-05	sp|P43287|PIP22_ARATH Aquaporin PIP2-2 OS=Arabidopsis thaliana GN=PIP2-2 PE=1 SV=2//0
BnaC04g08100D	2.11996	17.5402	-3.0486	1.2767e-06	0.0046005	sp|Q9ZQC5|ICR2_ARATH Interactor of constitutive active ROPs 2, chloroplastic OS=Arabidopsis thaliana GN=ICR2 PE=1 SV=1//0
BnaC04g08160D	6.64254	16.7296	-1.3326	0.00034861	0.00052813	-//-
BnaC04g08350D	2.89728	15.0713	-2.379	2.9227e-05	0.0018278	sp|P20075|LEAD8_DAUCA Embryonic protein DC-8 OS=Daucus carota PE=3 SV=1//4.01526e-18
BnaC04g08680D	18.797	0	5.2942	0.00012082	0.00023917	sp|P82266|K125_ARATH Probable 125 kDa kinesin-related protein OS=Arabidopsis thaliana GN=At2g36200 PE=2 SV=2//0
BnaC04g09130D	2.54395	15.5872	-2.6152	1.2038e-05	1.0996e-05	-//-
BnaC04g09660D	46.5685	3.68493	3.6596	4.0222e-07	2.4361e-07	sp|O82302|P2C29_ARATH Protein phosphatase 2C 29 OS=Arabidopsis thaliana GN=PLL1 PE=1 SV=2//9.19841e-163
BnaC04g09790D	11.9424	37.4757	-1.6499	6.7332e-09	0.001262	-//-
BnaC04g09850D	5.37057	17.1718	-1.6769	7.8813e-05	1.279e-09	sp|Q42093|AB2C_ARATH ABC transporter C family member 2 OS=Arabidopsis thaliana GN=ABCC2 PE=1 SV=2//0
BnaC04g10520D	29.3968	65.0758	-1.1465	2.598e-11	0.0024584	sp|P13851|CB21_SINAL Chlorophyll a-b binding protein 1, chloroplastic OS=Sinapis alba GN=CAB1 PE=3 SV=1//0
BnaC04g10770D	3.17994	13.3763	-2.0726	0.00016995	4.4006e-26	sp|P13851|CB21_SINAL Chlorophyll a-b binding protein 1, chloroplastic OS=Sinapis alba GN=CAB1 PE=3 SV=1//0
BnaC04g10780D	95.7516	193.938	-1.0182	3.0736e-28	7.2466e-08	sp|Q9SIA4|MATE5_ARATH MATE efflux family protein 5 OS=Arabidopsis thaliana GN=DTXL1 PE=3 SV=1//6.79175e-111
BnaC04g10860D	1.69597	24.5416	-3.855	1.8747e-09	0.0033199	sp|O22784|CRR11_ARATH Cysteine-rich repeat secretory protein 11 OS=Arabidopsis thaliana GN=CRRSP11 PE=1 SV=2//3.99249e-147
BnaC04g11160D	1.6253	10.7231	-2.7219	0.00023968	0.00018351	sp|O48766|GUN11_ARATH Endoglucanase 11 OS=Arabidopsis thaliana GN=At2g32990 PE=2 SV=1//0
BnaC04g11710D	5.44123	20.0091	-1.8787	8.9183e-06	3.7325e-84	sp|Q42472|DCE2_ARATH Glutamate decarboxylase 2 OS=Arabidopsis thaliana GN=GAD2 PE=1 SV=1//0
BnaC04g12030D	466.109	5.60109	6.3788	8.1133e-87	3.3292e-41	sp|Q42472|DCE2_ARATH Glutamate decarboxylase 2 OS=Arabidopsis thaliana GN=GAD2 PE=1 SV=1//5.50639e-51
BnaC04g12040D	230.016	1.65822	7.116	1.4177e-43	0.00053552	sp|Q564K3|CND2_ARATH Condensin complex subunit 2 OS=Arabidopsis thaliana GN=CAPH PE=1 SV=1//0
BnaC04g12240D	0	11.6075	-4.1899	2.9703e-05	0.00074488	sp|Q58DF3|TRABD_BOVIN TraB domain-containing protein OS=Bos taurus GN=TRABD PE=2 SV=1//1.41241e-25
BnaC04g12450D	1.34264	12.234	-3.1877	4.3332e-05	8.8661e-37	-//-
BnaC04g12550D	53.7057	181.925	-1.7602	4.1862e-39	6.9479e-05	sp|Q9SJW9|CDT1A_ARATH CDT1-like protein a, chloroplastic OS=Arabidopsis thaliana GN=CDT1A PE=1 SV=1//0
BnaC04g13490D	2.47329	17.0981	-2.7893	3.0068e-06	1.4415e-05	sp|P48624|FAD3E_BRANA Omega-3 fatty acid desaturase, endoplasmic reticulum OS=Brassica napus GN=FAD3 PE=2 SV=1//0
BnaC04g14820D	178.43	47.5724	1.9072	5.4167e-07	4.1745e-06	sp|Q9ZV24|OP161_ARATH Outer envelope pore protein 16-1, chloroplastic OS=Arabidopsis thaliana GN=OEP161 PE=1 SV=1//4.60744e-84
BnaC04g15130D	2.68528	21.0041	-2.9675	1.4117e-07	3.7433e-21	sp|P40283|H2B11_ARATH Histone H2B.11 OS=Arabidopsis thaliana GN=At5g59910 PE=1 SV=5//2.11395e-60
BnaC04g15480D	64.8001	143.823	-1.1502	3.248e-23	8.3261e-174	sp|Q9SPL4|AMP22_MACIN Vicilin-like antimicrobial peptides 2-2 OS=Macadamia integrifolia GN=AMP2-2 PE=2 SV=1//4.78436e-22
BnaC04g15710D	1361.58	94.1499	3.8542	9.7911e-177	9.4792e-34	sp|Q9SJK3|AGO5_ARATH Protein argonaute 5 OS=Arabidopsis thaliana GN=AGO5 PE=1 SV=2//0
BnaC04g16450D	26.7115	136.527	-2.3536	4.7459e-36	1.2796e-07	sp|Q9SEV0|BAN_ARATH Anthocyanidin reductase OS=Arabidopsis thaliana GN=BAN PE=1 SV=2//0
BnaC04g18950D	19.7863	47.5355	-1.2645	3.4028e-09	4.8686e-17	sp|Q8VYL3|APA2_ARATH Aspartic proteinase A2 OS=Arabidopsis thaliana GN=APA2 PE=2 SV=1//0
BnaC04g19410D	244.502	38.3969	2.6708	5.3088e-19	3.032e-12	sp|F4HYR6|SBT24_ARATH Subtilisin-like protease SBT2.4 OS=Arabidopsis thaliana GN=SBT2.4 PE=1 SV=1//0
BnaC04g19550D	0	44.5876	-7.7165	4.6795e-14	1.7364e-07	-//-
BnaC04g21010D	141.189	27.858	2.3415	4.6902e-09	2.6627e-11	-//-
BnaC04g21650D	207.756	39.9446	2.3788	4.5307e-13	2.7906e-07	sp|Q9LYN6|Y3565_ARATH Probable inactive receptor-like protein kinase At3g56050 OS=Arabidopsis thaliana GN=At3g56050 PE=2 SV=1//1.85957e-20
BnaC04g25160D	50.5257	2.65315	4.2512	7.7764e-09	0.0047902	sp|Q9QXP4|DONS_MOUSE Protein downstream neighbor of Son OS=Mus musculus GN=Donson PE=2 SV=2//6.94269e-12
BnaC04g25980D	1.05998	9.35971	-3.1424	0.00036468	3.6108e-08	sp|O23628|H2AV1_ARATH Histone H2A variant 1 OS=Arabidopsis thaliana GN=H2AV PE=1 SV=1//8.21443e-74
BnaC04g26190D	1.27198	24.8732	-4.2895	8.9876e-10	7.5553e-05	sp|P25859|CKB11_ARATH Cyclin-dependent kinase B1-1 OS=Arabidopsis thaliana GN=CDKB1-1 PE=1 SV=2//0
BnaC04g26460D	1.97863	16.2137	-3.0346	3.2994e-06	2.4525e-09	sp|Q9ZUS0|H2B4_ARATH Histone H2B.4 OS=Arabidopsis thaliana GN=At2g37470 PE=1 SV=3//4.0126e-59
BnaC04g27070D	19.0797	52.5839	-1.4626	5.1781e-11	0.00056621	sp|Q8W013|COMT1_CATRO Caffeic acid 3-O-methyltransferase OS=Catharanthus roseus GN=COMT1 PE=2 SV=1//1.33825e-73
BnaC04g27590D	1.6253	13.0446	-3.0047	3.1617e-05	6.4462e-81	sp|Q9LFA6|BGAL2_ARATH Beta-galactosidase 2 OS=Arabidopsis thaliana GN=BGAL2 PE=2 SV=2//0
BnaC04g27780D	12.4371	248.253	-4.3191	1.4701e-83	3.6077e-06	sp|Q9LXI8|ZPR3_ARATH Protein LITTLE ZIPPER 3 OS=Arabidopsis thaliana GN=ZPR3 PE=1 SV=1//1.00997e-09
BnaC04g27870D	2.96795	21.6305	-2.8655	1.2084e-07	2.4753e-09	sp|Q9FT45|FLA15_ARATH Fasciclin-like arabinogalactan protein 15 OS=Arabidopsis thaliana GN=FLA15 PE=2 SV=1//0
BnaC04g28250D	14.8397	47.4618	-1.6773	5.2306e-11	0.0039476	sp|F4J5M9|CLC3_ARATH Clathrin light chain 3 OS=Arabidopsis thaliana GN=At3g51890 PE=1 SV=1//3.93373e-103
BnaC04g28510D	77.7319	19.0142	2.0314	0.00029126	4.417e-07	-//-
BnaC04g28640D	50.1724	2.80054	4.1631	1.2741e-08	3.0832e-05	sp|Q07970|ATK1_ARATH Kinesin-1 OS=Arabidopsis thaliana GN=ATK1 PE=2 SV=1//8.17071e-36
BnaC04g28810D	5.37057	22.3675	-2.0583	1.2322e-06	0.00019774	sp|P68428|H32_WHEAT Histone H3.2 OS=Triticum aestivum PE=1 SV=2//2.47268e-60
BnaC04g28830D	2.40262	15.6241	-2.7011	9.6958e-06	0.00010058	sp|Q9ZS51|PMP22_ARATH Peroxisomal membrane protein PMP22 OS=Arabidopsis thaliana GN=PMP22 PE=1 SV=1//7.96349e-69
BnaC04g28880D	8.62118	24.8364	-1.5265	4.5376e-06	5.1617e-32	sp|Q9LJX8|VPED_ARATH Vacuolar-processing enzyme delta-isozyme OS=Arabidopsis thaliana GN=dVPE PE=1 SV=1//0
BnaC04g29170D	0	113.938	-7.485	2.7866e-34	2.1658e-09	sp|Q8L7B2|SCP20_ARATH Serine carboxypeptidase-like 20 OS=Arabidopsis thaliana GN=SCPL20 PE=2 SV=2//0
BnaC04g29380D	0	28.6687	-5.4943	4.5327e-11	0.0015135	sp|Q8GUM4|Y3739_ARATH Uncharacterized membrane protein At3g27390 OS=Arabidopsis thaliana GN=At3g27390 PE=1 SV=2//1.90211e-135
BnaC04g29570D	22.3303	1.06863	4.3852	9.6865e-05	1.9065e-08	-//-
BnaC04g29860D	126.632	20.8935	2.5995	4.5926e-10	7.5261e-31	sp|Q56WN1|GLN11_ARATH Glutamine synthetase cytosolic isozyme 1-1 OS=Arabidopsis thaliana GN=GLN1-1 PE=1 SV=2//0
BnaC04g30250D	42.1166	148.908	-1.822	4.2776e-33	7.1546e-06	sp|Q9BPX3|CND3_HUMAN Condensin complex subunit 3 OS=Homo sapiens GN=NCAPG PE=1 SV=1//1.01876e-30
BnaC04g30270D	1.41331	18.3141	-3.6958	2.5291e-07	0	sp|Q43681|NLTP_VIGUN Probable non-specific lipid-transfer protein AKCS9 OS=Vigna unguiculata PE=2 SV=1//6.99585e-17
BnaC04g30640D	465.402	1990.19	-2.0964	0	0.00017106	sp|P49865|NTPR_ENTHA Protein NtpR OS=Enterococcus hirae (strain ATCC 9790 / DSM 20160 / JCM 8729 / LMG 6399 / NBRC 3181 / NCIMB 6459 / NCDO 1258) GN=ntpR PE=3 SV=2//8.10662e-17
BnaC04g30680D	4.59325	18.9774	-2.0467	8.2354e-06	1.1467e-10	sp|Q9M1R2|SYPC_ARATH Proline--tRNA ligase, cytoplasmic OS=Arabidopsis thaliana GN=At3g62120 PE=2 SV=1//3.12373e-16
BnaC04g31520D	60.7016	0	7.6859	2.0717e-12	0.00025509	sp|Q9FDW1|MYB44_ARATH Transcription factor MYB44 OS=Arabidopsis thaliana GN=MYB44 PE=2 SV=1//2.36527e-31
BnaC04g31750D	2.26129	15.0713	-2.7366	1.2934e-05	2.2858e-16	sp|F4KFV7|SUV3L_ARATH ATP-dependent RNA helicase SUV3L, mitochondrial OS=Arabidopsis thaliana GN=At5g39840 PE=3 SV=1//0
BnaC04g31840D	338.134	70.161	2.2689	2.574e-18	0.0022778	sp|Q9FNE0|CX5C4_ARATH Putative cytochrome c oxidase subunit 5C-4 OS=Arabidopsis thaliana GN=At5g40382 PE=3 SV=1//1.15901e-25
BnaC04g32470D	17.2424	0	6.0628	0.00015544	0	sp|Q39165|OLEO2_ARATH Oleosin 21.2 kDa OS=Arabidopsis thaliana GN=At5g40420 PE=1 SV=1//2.62821e-72
BnaC04g32530D	3186.3	37.881	6.3943	0	2.1924e-05	-//-
BnaC04g33280D	43.3885	3.35328	3.6937	8.5547e-07	2.3481e-05	sp|P27985|RBS2_BRANA Ribulose bisphosphate carboxylase small chain F1, chloroplastic OS=Brassica napus GN=RBCS F1 PE=3 SV=1//1.64549e-119
BnaC04g34390D	1.34264	16.6927	-3.6361	9.1957e-07	6.2952e-20	sp|Q9S7U0|INO1_WHEAT Inositol-3-phosphate synthase OS=Triticum aestivum GN=MIPS PE=2 SV=1//0
BnaC04g34650D	190.585	18.6089	3.3564	5.7988e-22	7.0091e-06	sp|Q9SJZ2|PER17_ARATH Peroxidase 17 OS=Arabidopsis thaliana GN=PER17 PE=2 SV=1//0
BnaC04g34810D	2.26129	19.6775	-3.1213	2.4715e-07	7.6441e-07	-//-
BnaC04g35010D	37.4526	0	6.227	2.2827e-08	1.1258e-14	-//-
BnaC04g35470D	33.4247	87.0011	-1.3801	1.4142e-16	4.8472e-09	sp|P34881|DNMT1_ARATH DNA (cytosine-5)-methyltransferase 1 OS=Arabidopsis thaliana GN=DMT1 PE=1 SV=1//2.1861e-06
BnaC04g35500D	12.8611	44.0349	-1.7756	1.0726e-10	0.00020937	sp|Q9ZQ19|RFA2A_ARATH Replication protein A 32 kDa subunit A OS=Arabidopsis thaliana GN=RPA2A PE=1 SV=2//3.30364e-158
BnaC04g36350D	1.76663	14.5555	-3.0425	1.0344e-05	1.1684e-28	sp|Q2MHE4|HT1_ARATH Serine/threonine-protein kinase HT1 OS=Arabidopsis thaliana GN=HT1 PE=1 SV=1//3.37771e-91
BnaC04g36500D	58.1576	161.658	-1.4749	7.4943e-31	9.3702e-09	sp|Q7TMR0|PCP_MOUSE Lysosomal Pro-X carboxypeptidase OS=Mus musculus GN=Prcp PE=2 SV=2//1.53682e-136
BnaC04g36630D	108.683	14.9608	2.8609	2.1553e-10	1.4818e-31	sp|P46646|AAT4_ARATH Aspartate aminotransferase, cytoplasmic isozyme 2 OS=Arabidopsis thaliana GN=ASP4 PE=2 SV=2//0
BnaC04g36800D	49.3951	160.331	-1.6986	8.1315e-34	0.00021419	sp|Q9SF32|IQD1_ARATH Protein IQ-DOMAIN 1 OS=Arabidopsis thaliana GN=IQD1 PE=1 SV=1//2.98247e-21
BnaC04g38290D	0	13.3026	-3.7491	1.0609e-05	1.6982e-20	sp|Q570B4|KCS10_ARATH 3-ketoacyl-CoA synthase 10 OS=Arabidopsis thaliana GN=FDH PE=1 SV=2//0
BnaC04g38330D	27.9128	98.8666	-1.8246	1.5098e-22	1.2406e-08	-//-
BnaC04g39100D	2535.9	1126.11	1.1711	2.9179e-10	4.9444e-06	sp|Q9ZUY6|AXS1_ARATH UDP-D-apiose/UDP-D-xylose synthase 1 OS=Arabidopsis thaliana GN=AXS1 PE=1 SV=1//0
BnaC04g39360D	17.3837	39.2813	-1.1761	1.6976e-07	3.5574e-09	sp|Q9ZUV0|U86A2_ARATH UDP-glycosyltransferase 86A2 OS=Arabidopsis thaliana GN=UGT86A2 PE=2 SV=1//0
BnaC04g39460D	11.4478	42.6346	-1.897	7.6948e-11	0.00074634	sp|O78310|SODC2_ARATH Superoxide dismutase [Cu-Zn] 2, chloroplastic OS=Arabidopsis thaliana GN=CSD2 PE=1 SV=2//2.19161e-90
BnaC04g39580D	131.084	36.4439	1.8467	4.3435e-05	0.00010433	sp|O23826|K125_TOBAC 125 kDa kinesin-related protein OS=Nicotiana tabacum GN=TKRP125 PE=1 SV=1//0
BnaC04g39870D	6.21855	21.8148	-1.8107	4.7252e-06	1.414e-10	sp|P0CG89|H4_SOYBN Histone H4 OS=Glycine max PE=3 SV=1//3.58019e-51
BnaC04g39990D	23.6022	61.9805	-1.3929	2.5799e-12	7.8875e-08	sp|Q94B55|XB31_ARATH Putative E3 ubiquitin-protein ligase XBAT31 OS=Arabidopsis thaliana GN=XBAT31 PE=2 SV=1//0
BnaC04g40090D	9.32783	35.6701	-1.9351	2.0504e-09	4.5561e-17	sp|Q8LPN3|ADCS_ARATH Aminodeoxychorismate synthase, chloroplastic OS=Arabidopsis thaliana GN=ADCS PE=1 SV=1//0
BnaC04g40110D	0	58.4429	-7.1068	4.9519e-19	2.0231e-66	sp|P48624|FAD3E_BRANA Omega-3 fatty acid desaturase, endoplasmic reticulum OS=Brassica napus GN=FAD3 PE=2 SV=1//0
BnaC04g40760D	605.108	55.0896	3.4573	5.7673e-69	1.3322e-11	sp|Q8W4L5|VAL1_ARATH B3 domain-containing transcription repressor VAL1 OS=Arabidopsis thaliana GN=VAL1 PE=1 SV=1//0
BnaC04g41110D	17.313	57.7428	-1.7378	2.2121e-13	0.00031769	sp|Q39194|PSBW_ARATH Photosystem II reaction center W protein, chloroplastic OS=Arabidopsis thaliana GN=PSBW PE=1 SV=2//2.9126e-50
BnaC04g41290D	3.32127	16.3611	-2.3005	1.6522e-05	0.00066536	sp|Q9SID0|SCRK1_ARATH Probable fructokinase-1 OS=Arabidopsis thaliana GN=At2g31390 PE=2 SV=1//0
BnaC04g42400D	0	11.8286	-3.5797	3.7903e-05	3.1992e-07	sp|Q9SID2|ADS2_ARATH Delta-9 acyl-lipid desaturase 2 OS=Arabidopsis thaliana GN=ADS2 PE=2 SV=2//0
BnaC04g42440D	101.122	15.7715	2.6807	8.9947e-09	1.8965e-07	-//-
BnaC04g43600D	0	22.4043	-4.6081	5.1522e-09	8.0512e-22	-//-
BnaC04g43610D	1.55464	67.0288	-5.4301	6.7996e-24	1.6796e-09	-//-
BnaC04g43630D	3.53327	32.1326	-3.185	3.4624e-11	0.000988	-//-
BnaC04g43640D	1.05998	11.4233	-3.4299	5.9412e-05	0.00025561	-//-
BnaC04g44140D	2.89728	16.0294	-2.468	1.297e-05	5.5597e-06	sp|P93014|RR5_ARATH 30S ribosomal protein S5, chloroplastic OS=Arabidopsis thaliana GN=rps5 PE=2 SV=1//3.48554e-94
BnaC04g44220D	16.3944	38.0284	-1.2139	1.9227e-07	5.9417e-25	sp|Q8RWC5|FLA16_ARATH Fasciclin-like arabinogalactan protein 16 OS=Arabidopsis thaliana GN=FLA16 PE=2 SV=1//0
BnaC04g44840D	23.3196	106.015	-2.1847	4.3828e-27	0.00031071	sp|O23826|K125_TOBAC 125 kDa kinesin-related protein OS=Nicotiana tabacum GN=TKRP125 PE=1 SV=1//0
BnaC04g45150D	1.55464	13.7079	-3.1404	1.611e-05	2.836e-117	sp|Q42642|NLTPB_BRAOT Non-specific lipid-transfer protein B OS=Brassica oleracea var. italica GN=WAX9B PE=3 SV=1//8.43991e-77
BnaC04g45790D	679.448	15.4767	5.4562	4.7497e-120	0.0021017	sp|Q9ZVJ3|MA655_ARATH 65-kDa microtubule-associated protein 5 OS=Arabidopsis thaliana GN=MAP65-5 PE=1 SV=2//0
BnaC04g45880D	0	10.2072	-3.4739	0.0001417	0.00026332	sp|Q9C942|CSE_ARATH Caffeoylshikimate esterase OS=Arabidopsis thaliana GN=CSE PE=1 SV=1//5.81132e-57
BnaC04g46320D	3.53327	16.9138	-2.2591	1.3404e-05	7.9842e-06	sp|P10896|RCA_ARATH Ribulose bisphosphate carboxylase/oxygenase activase, chloroplastic OS=Arabidopsis thaliana GN=RCA PE=1 SV=2//0
BnaC04g46560D	14.5571	35.449	-1.284	2.8399e-07	4.5524e-17	sp|Q9SND9|Y3028_ARATH Uncharacterized acetyltransferase At3g50280 OS=Arabidopsis thaliana GN=At3g50280 PE=3 SV=1//1.51174e-61
BnaC04g46780D	112.287	4.71671	4.5733	4.9396e-19	5.8094e-09	sp|Q5XVC7|Y2048_ARATH WEB family protein At2g40480 OS=Arabidopsis thaliana GN=At2g40480 PE=2 SV=1//4.22053e-146
BnaC04g47200D	29.6795	62.9754	-1.0853	1.2959e-10	6.8142e-09	sp|Q41906|CYT3_ARATH Cysteine proteinase inhibitor 3 OS=Arabidopsis thaliana GN=CYS3 PE=2 SV=2//9.92897e-56
BnaC04g47450D	30.2448	63.307	-1.0657	1.5395e-10	1.3518e-26	sp|Q5GM68|CAPP2_ARATH Phosphoenolpyruvate carboxylase 2 OS=Arabidopsis thaliana GN=PPC2 PE=1 SV=2//0
BnaC04g48440D	78.2972	177.392	-1.1799	9.2247e-29	4.0075e-18	-//-
BnaC04g48760D	26.2169	89.3595	-1.7691	4.1129e-20	0	sp|P80301|DEF4_BRANA Defensin-like protein 4 OS=Brassica napus PE=1 SV=1//4.47636e-37
BnaC04g49020D	2547.35	82.0633	4.9561	0	5.5702e-09	sp|P52409|E13B_WHEAT Glucan endo-1,3-beta-glucosidase OS=Triticum aestivum GN=GLC1 PE=2 SV=1//1.44132e-23
BnaC04g49170D	7.1372	36.1123	-2.3391	1.2416e-10	5.1535e-11	sp|Q93XC4|TMT2_BRAOL Probable thiocyanate methyltransferase 2 OS=Brassica oleracea GN=TMT2 PE=2 SV=1//3.81933e-152
BnaC04g49360D	4.45192	37.9179	-3.0904	8.9802e-13	2.8604e-05	sp|O64879|BGL15_ARATH Beta-glucosidase 15 OS=Arabidopsis thaliana GN=BGLU15 PE=1 SV=1//0
BnaC04g49630D	5.2999	22.3675	-2.0774	1.1391e-06	1.0139e-28	sp|O22149|PME17_ARATH Probable pectinesterase/pectinesterase inhibitor 17 OS=Arabidopsis thaliana GN=PME17 PE=2 SV=2//0
BnaC04g50170D	161.47	2.50575	6.0099	6.4128e-31	1.4366e-17	sp|B0X1Q4|RUMI_CULQU O-glucosyltransferase rumi homolog OS=Culex quinquefasciatus GN=CPIJ013394 PE=3 SV=1//1.22222e-25
BnaC04g50500D	0	65.1126	-7.8477	1.5153e-19	9.0866e-08	-//-
BnaC04g50540D	76.7426	8.03314	3.256	2.3831e-09	5.1766e-16	sp|Q06611|PIP12_ARATH Aquaporin PIP1-2 OS=Arabidopsis thaliana GN=PIP1-2 PE=1 SV=1//0
BnaC04g50590D	26.7115	83.3899	-1.6424	5.9398e-18	2.0216e-14	sp|Q9LMM6|BPS1_ARATH Protein BPS1, chloroplastic OS=Arabidopsis thaliana GN=BPS1 PE=2 SV=1//1.15839e-113
BnaC04g50720D	31.0221	83.3899	-1.4266	2.5826e-16	4.6878e-05	-//-
BnaC04g50990D	33.9194	0	9.8463	1.9503e-06	4.8598e-19	sp|O82245|TSPO_ARATH Translocator protein homolog OS=Arabidopsis thaliana GN=TSPO PE=1 SV=1//6.36614e-103
BnaC04g51120D	138.292	7.84889	4.1391	4.6758e-21	1.194e-10	sp|Q9ZUZ2|CAMK3_ARATH CDPK-related kinase 3 OS=Arabidopsis thaliana GN=CRK3 PE=1 SV=1//0
BnaC04g51710D	8.40918	42.8925	-2.3507	2.1636e-12	0.0025774	sp|Q9C5Q2|AI5L3_ARATH ABSCISIC ACID-INSENSITIVE 5-like protein 3 OS=Arabidopsis thaliana GN=DPBF4 PE=1 SV=1//1.84719e-114
BnaC04g52290D	81.3358	19.6775	2.0473	0.00017951	0.0011493	-//-
BnaC04g52470D	0	10.6863	-3.9186	7.0647e-05	1.8102e-11	sp|P29385|AGL5_ARATH Agamous-like MADS-box protein AGL5 OS=Arabidopsis thaliana GN=AGL5 PE=1 SV=1//1.87789e-105
BnaC04g52620D	18.797	59.1799	-1.6546	3.0285e-13	0.0015616	sp|Q9S728|PDF1_ARATH Protodermal factor 1 OS=Arabidopsis thaliana GN=PDF1 PE=2 SV=1//4.24404e-11
BnaC04g52630D	119.848	33.4591	1.8407	0.0001005	4.5696e-10	sp|Q9SKX2|PME16_ARATH Probable pectinesterase/pectinesterase inhibitor 16 OS=Arabidopsis thaliana GN=PME16 PE=2 SV=1//0
BnaC04g52910D	152.567	25.2786	2.5935	8.8421e-12	1.0985e-09	sp|Q94C70|NAT2_ARATH Nucleobase-ascorbate transporter 2 OS=Arabidopsis thaliana GN=NAT2 PE=2 SV=2//0
BnaC04g54110D	8.33851	39.9446	-2.2601	2.2135e-11	3.5077e-07	sp|O82392|THIC_ARATH Phosphomethylpyrimidine synthase, chloroplastic OS=Arabidopsis thaliana GN=THIC PE=1 SV=1//0
BnaC04g54380D	12.1544	37.2178	-1.6145	9.9684e-09	7.7976e-11	sp|P29515|TBB7_ARATH Tubulin beta-7 chain OS=Arabidopsis thaliana GN=TUBB7 PE=2 SV=1//0
BnaC04g54460D	14.1331	51.2942	-1.8597	1.3796e-12	0.0023924	-//-
BnaC04g55190D	7.70253	18.9405	-1.2981	0.00016462	8.8473e-08	sp|Q9FIX2|AIG2L_ARATH AIG2-like protein OS=Arabidopsis thaliana GN=At5g39720 PE=1 SV=1//3.12049e-92
BnaC04g55830D	16.6064	44.4771	-1.4213	2.3157e-09	0.00060963	sp|Q0WPT7|Y2104_ARATH Uncharacterized methyltransferase At2g41040, chloroplastic OS=Arabidopsis thaliana GN=At2g41040 PE=2 SV=1//0
BnaC04g56820D	6.35988	19.4564	-1.6132	3.4341e-05	2.3445e-06	sp|Q9C5Q2|AI5L3_ARATH ABSCISIC ACID-INSENSITIVE 5-like protein 3 OS=Arabidopsis thaliana GN=DPBF4 PE=1 SV=1//2.49887e-129
BnaC04g56840D	67.6974	7.92259	3.0951	7.5775e-08	2.3559e-09	sp|Q84WS0|SBT11_ARATH Subtilisin-like protease SBT1.1 OS=Arabidopsis thaliana GN=SBTI1.1 PE=1 SV=1//0
BnaC05g00240D	13.0024	45.214	-1.798	4.9615e-11	1.5551e-09	sp|Q39196|PIP14_ARATH Probable aquaporin PIP1-4 OS=Arabidopsis thaliana GN=PIP1.4 PE=1 SV=1//0
BnaC05g00440D	19.3623	53.5788	-1.4684	3.192e-11	2.8934e-14	sp|Q9MAM1|CIPK9_ARATH CBL-interacting serine/threonine-protein kinase 9 OS=Arabidopsis thaliana GN=CIPK9 PE=1 SV=2//0
BnaC05g00760D	11.2358	57.5954	-2.3579	3.7376e-16	2.6511e-09	sp|Q9SRW9|CSLD5_ARATH Cellulose synthase-like protein D5 OS=Arabidopsis thaliana GN=CSLD5 PE=2 SV=1//0
BnaC05g01400D	2.82661	30.4375	-3.4287	5.6163e-11	0.00064157	sp|Q9ZVS8|Y1327_ARATH Putative DUF21 domain-containing protein At1g03270 OS=Arabidopsis thaliana GN=CBSDUF4 PE=4 SV=2//0
BnaC05g01850D	41.3392	5.04835	3.0336	3.6328e-05	0.004132	sp|F4I2H7|TPX2_ARATH Protein TPX2 OS=Arabidopsis thaliana GN=TPX2 PE=1 SV=1//0
BnaC05g02060D	1.8373	10.76	-2.55	0.00030744	0	sp|P33522|CRU4_BRANA Cruciferin CRU4 OS=Brassica napus GN=CRU4 PE=1 SV=1//0
BnaC05g02160D	16260.7	34.6383	8.8748	0	2.1868e-07	sp|Q7GB25|AB5C_ARATH ABC transporter C family member 5 OS=Arabidopsis thaliana GN=ABCC5 PE=2 SV=2//0
BnaC05g02300D	180.409	41.7502	2.1114	5.9925e-09	8.9003e-10	sp|P93821|ACCH7_ARATH 1-aminocyclopropane-1-carboxylate oxidase homolog 7 OS=Arabidopsis thaliana GN=At1g04380 PE=1 SV=1//0
BnaC05g02490D	130.024	19.1248	2.7653	1.7793e-11	0.0018306	sp|Q6NM73|CRRS3_ARATH Cysteine-rich repeat secretory protein 3 OS=Arabidopsis thaliana GN=CRRSP3 PE=1 SV=1//3.10973e-151
BnaC05g02630D	4.16926	15.1082	-1.8575	0.00012104	4.2823e-14	-//-
BnaC05g02680D	107.129	0	10.505	5.6079e-16	0.0024263	sp|Q94C37|HDG2_ARATH Homeobox-leucine zipper protein HDG2 OS=Arabidopsis thaliana GN=HDG2 PE=2 SV=1//0
BnaC05g03270D	4.80525	15.5135	-1.6908	0.00016721	1.2657e-66	-//-
BnaC05g03600D	453.672	0	9.6808	3.5633e-69	3.6637e-06	sp|P26569|H12_ARATH Histone H1.2 OS=Arabidopsis thaliana GN=At2g30620 PE=1 SV=1//2.84273e-21
BnaC05g04670D	16.8184	39.1339	-1.2184	1.2292e-07	0.00027928	sp|O50061|RK4_ARATH 50S ribosomal protein L4, chloroplastic OS=Arabidopsis thaliana GN=RPL4 PE=2 SV=2//1.43422e-146
BnaC05g05110D	9.1865	23.952	-1.3826	1.4336e-05	0.0019934	sp|Q06548|APK1A_ARATH Protein kinase APK1A, chloroplastic OS=Arabidopsis thaliana GN=APK1A PE=2 SV=1//0
BnaC05g05280D	1.90797	11.8286	-2.6322	0.00013336	1.8573e-58	sp|Q43681|NLTP_VIGUN Probable non-specific lipid-transfer protein AKCS9 OS=Vigna unguiculata PE=2 SV=1//2.92664e-18
BnaC05g05400D	72.9973	272.721	-1.9015	5.9234e-61	2.9008e-09	sp|P0CG89|H4_SOYBN Histone H4 OS=Glycine max PE=3 SV=1//3.58019e-51
BnaC05g05500D	7.49053	37.4757	-2.3228	6.1659e-11	0.0024152	-//-
BnaC05g05660D	17.101	0	7.2733	0.00016641	2.7909e-54	sp|Q9SGE0|AXS2_ARATH UDP-D-apiose/UDP-D-xylose synthase 2 OS=Arabidopsis thaliana GN=AXS2 PE=2 SV=1//0
BnaC05g05890D	135.96	335.365	-1.3025	9.1497e-57	3.9637e-08	sp|O24133|CHLD_TOBAC Magnesium-chelatase subunit ChlD, chloroplastic OS=Nicotiana tabacum GN=CHLD PE=2 SV=1//0
BnaC05g06170D	7.84386	34.5646	-2.1397	9.9243e-10	2.6114e-13	sp|Q42374|SY111_ARATH Syntaxin-related protein KNOLLE OS=Arabidopsis thaliana GN=KN PE=1 SV=1//4.94765e-170
BnaC05g06210D	5.22924	45.6931	-3.1273	3.6478e-15	2.4946e-05	sp|O80592|AAP8_ARATH Amino acid permease 8 OS=Arabidopsis thaliana GN=AAP8 PE=1 SV=1//0
BnaC05g07760D	64.9415	8.99122	2.8526	9.8317e-07	2.7194e-14	sp|Q93Y32|BCAT1_ARATH Branched-chain-amino-acid aminotransferase 1, mitochondrial OS=Arabidopsis thaliana GN=BCAT1 PE=1 SV=2//0
BnaC05g07800D	9.11583	54.5369	-2.5808	3.5031e-16	2.1192e-110	sp|Q9FUS8|GSTUH_ARATH Glutathione S-transferase U17 OS=Arabidopsis thaliana GN=GSTU17 PE=2 SV=1//5.27355e-142
BnaC05g07890D	321.81	730.537	-1.1827	3.8135e-113	1.9962e-131	sp|Q9FUS8|GSTUH_ARATH Glutathione S-transferase U17 OS=Arabidopsis thaliana GN=GSTU17 PE=2 SV=1//9.2933e-139
BnaC05g07900D	260.119	730.868	-1.4904	3.1299e-134	0.0011025	sp|F4JSE7|EDR2_ARATH Protein ENHANCED DISEASE RESISTANCE 2 OS=Arabidopsis thaliana GN=EDR2 PE=2 SV=1//7.178e-11
BnaC05g07930D	3.60393	15.0713	-2.0642	6.7358e-05	0.00037838	sp|Q84MA9|Y1063_ARATH Inactive leucine-rich repeat receptor-like serine/threonine-protein kinase At1g60630 OS=Arabidopsis thaliana GN=At1g60630 PE=2 SV=1//0
BnaC05g08340D	6.21855	19.9723	-1.6833	2.0097e-05	0.0011499	-//-
BnaC05g08370D	0	10.4283	-4.3824	7.0713e-05	0.0012694	sp|O49139|CMT1_ARATH Putative DNA (cytosine-5)-methyltransferase CMT1 OS=Arabidopsis thaliana GN=CMT1 PE=5 SV=2//0
BnaC05g08730D	0	10.9811	-3.4724	7.9317e-05	4.8899e-05	sp|Q96514|C71B7_ARATH Cytochrome P450 71B7 OS=Arabidopsis thaliana GN=CYP71B7 PE=1 SV=1//0
BnaC05g09100D	6.71321	23.5098	-1.8082	2.0466e-06	4.6499e-06	sp|Q9LPW0|G3PA2_ARATH Glyceraldehyde-3-phosphate dehydrogenase GAPA2, chloroplastic OS=Arabidopsis thaliana GN=GAPA2 PE=2 SV=1//0
BnaC05g09210D	13.2851	34.8225	-1.3902	1.5866e-07	4.1789e-09	-//-
BnaC05g09290D	50.2431	0	6.3256	9.1209e-11	0.00032668	sp|Q9LXU9|IRKI_ARATH IRK-interacting protein OS=Arabidopsis thaliana GN=IRKI PE=1 SV=1//1.34789e-59
BnaC05g09480D	9.75182	24.3574	-1.3206	1.7037e-05	0.00010572	sp|Q39041|INVA4_ARATH Acid beta-fructofuranosidase 4, vacuolar OS=Arabidopsis thaliana GN=BFRUCT4 PE=2 SV=2//0
BnaC05g09640D	15.9704	32.8695	-1.0414	4.792e-06	0.00025424	sp|Q9XI78|FUT8_ARATH Probable fucosyltransferase 8 OS=Arabidopsis thaliana GN=FUT8 PE=2 SV=2//0
BnaC05g10380D	5.08791	19.0879	-1.9075	1.2878e-05	0.0013221	-//-
BnaC05g10830D	2.40262	13.1183	-2.4489	8.3109e-05	3.0562e-06	sp|Q9LIF9|BGL19_ARATH Beta-glucosidase 19 OS=Arabidopsis thaliana GN=BGLU19 PE=2 SV=1//0
BnaC05g11190D	34.1314	0	6.093	1.013e-07	0.0011929	sp|Q9XI37|PV42A_ARATH SNF1-related protein kinase regulatory subunit gamma-like PV42a OS=Arabidopsis thaliana GN=PV42A PE=2 SV=1//2.67836e-145
BnaC05g11630D	57.8749	10.5389	2.4572	7.3665e-05	8.0193e-05	sp|Q9XI23|BOR4_ARATH Boron transporter 4 OS=Arabidopsis thaliana GN=BOR4 PE=2 SV=1//0
BnaC05g11780D	6.07722	21.999	-1.856	3.532e-06	1.0823e-18	sp|P31414|AVP1_ARATH Pyrophosphate-energized vacuolar membrane proton pump 1 OS=Arabidopsis thaliana GN=AVP1 PE=1 SV=1//0
BnaC05g11930D	50.8791	120.165	-1.2399	1.0664e-20	1.8787e-48	-//-
BnaC05g12080D	305.84	11.0179	4.7949	7.0293e-51	0.0002445	sp|Q93W28|Y4554_ARATH Uncharacterized protein At4g15545 OS=Arabidopsis thaliana GN=At4g15545 PE=1 SV=1//2.96873e-62
BnaC05g12600D	14.6984	30.1427	-1.0361	1.232e-05	0.00021337	-//-
BnaC05g12700D	1.13065	13.5237	-3.5803	1.0561e-05	0.0022423	-//-
BnaC05g12860D	32.9301	3.75862	3.1311	0.00015248	8.7833e-06	sp|F4I7I0|ALAT1_ARATH Alanine aminotransferase 1, mitochondrial OS=Arabidopsis thaliana GN=ALAAT1 PE=1 SV=1//0
BnaC05g13450D	18.0903	39.1339	-1.1132	3.1455e-07	9.8981e-29	sp|O22588|TIP32_ARATH Probable aquaporin TIP3-2 OS=Arabidopsis thaliana GN=TIP3-2 PE=2 SV=1//1.70449e-138
BnaC05g13770D	165.357	3.39013	5.6081	6.2431e-31	7.221e-07	sp|Q8RXN0|AB11G_ARATH ABC transporter G family member 11 OS=Arabidopsis thaliana GN=ABCG11 PE=1 SV=1//0
BnaC05g13800D	14.1331	38.5443	-1.4474	2.1512e-08	0.00047328	sp|Q9M9V6|ICS2_ARATH Isochorismate synthase 2, chloroplastic OS=Arabidopsis thaliana GN=ICS2 PE=2 SV=2//0
BnaC05g14570D	1.13065	12.4919	-3.4658	2.5812e-05	0.00016462	sp|Q9LMA1|FMO1_ARATH Probable flavin-containing monooxygenase 1 OS=Arabidopsis thaliana GN=FMO1 PE=2 SV=1//0
BnaC05g14910D	26.6408	0	4.9128	7.8781e-06	1.364e-12	sp|P28493|PR5_ARATH Pathogenesis-related protein 5 OS=Arabidopsis thaliana GN=At1g75040 PE=1 SV=1//3.75699e-110
BnaC05g14950D	0	38.5443	-5.3909	2.0462e-14	0.0036886	sp|Q9FWR4|DHAR1_ARATH Glutathione S-transferase DHAR1, mitochondrial OS=Arabidopsis thaliana GN=DHAR1 PE=1 SV=1//7.01149e-120
BnaC05g15180D	136.102	41.8239	1.7023	0.00026978	1.9374e-26	sp|Q9SBK6|JMT_BRARP Jasmonate O-methyltransferase OS=Brassica rapa subsp. pekinensis GN=JMT PE=1 SV=1//0
BnaC05g15230D	17.0304	101.188	-2.5709	1.329e-28	8.5096e-05	sp|P42759|ERD10_ARATH Dehydrin ERD10 OS=Arabidopsis thaliana GN=ERD10 PE=1 SV=1//5.31911e-21
BnaC05g15780D	3.53327	18.4246	-2.3826	3.7783e-06	4.2079e-51	sp|Q39PS9|TOLB_GEOMG Protein TolB OS=Geobacter metallireducens (strain GS-15 / ATCC 53774 / DSM 7210) GN=tolB PE=3 SV=1//3.33814e-06
BnaC05g16990D	5.15857	155.393	-4.9128	1.462e-53	6.5834e-14	sp|Q39231|SUC2_ARATH Sucrose transport protein SUC2 OS=Arabidopsis thaliana GN=SUC2 PE=1 SV=2//0
BnaC05g17970D	33.778	84.827	-1.3284	8.727e-16	1.08e-64	sp|O49298|PME6_ARATH Probable pectinesterase/pectinesterase inhibitor 6 OS=Arabidopsis thaliana GN=PME6 PE=2 SV=1//0
BnaC05g18500D	4.66391	197.844	-5.4067	3.1559e-67	2.8017e-11	sp|Q9FMY1|C86B1_ARATH Cytochrome P450 86B1 OS=Arabidopsis thaliana GN=CYP86B1 PE=2 SV=1//2.51388e-150
BnaC05g20990D	0	35.6701	-6.1566	4.7823e-13	1.214e-05	sp|Q8GYW8|SCT_ARATH Spermidine coumaroyl CoA acyltransferase OS=Arabidopsis thaliana GN=SCT PE=1 SV=1//4.98574e-57
BnaC05g22050D	6.07722	24.5785	-2.0159	4.4709e-07	6.4419e-22	sp|Q8VY22|TBL38_ARATH Protein trichome birefringence-like 38 OS=Arabidopsis thaliana GN=TBL38 PE=2 SV=1//0
BnaC05g22080D	16.889	87.996	-2.3814	5.406e-24	5.7691e-05	sp|F4I1G5|CRIM2_ARATH Cold-regulated 413 inner membrane protein 2, chloroplastic OS=Arabidopsis thaliana GN=COR413IM2 PE=1 SV=1//7.12317e-118
BnaC05g22410D	15.7584	33.6434	-1.0942	2.4515e-06	4.3066e-10	-//-
BnaC05g22690D	68.4041	3.24273	4.3988	8.3025e-12	0.00051296	sp|O74545|YCV6_SCHPO Putative hydrolase C777.06c OS=Schizosaccharomyces pombe (strain 972 / ATCC 24843) GN=SPCC777.06c PE=4 SV=1//1.96561e-39
BnaC05g23190D	9.25716	23.1045	-1.3195	2.8241e-05	2.9122e-07	sp|O04292|ATBH9_ARATH Homeobox-leucine zipper protein ATHB-9 OS=Arabidopsis thaliana GN=ATHB-9 PE=1 SV=1//0
BnaC05g23470D	18.5143	44.8824	-1.2775	8.1361e-09	7.033e-15	sp|Q9SA77|ARAE1_ARATH UDP-arabinose 4-epimerase 1 OS=Arabidopsis thaliana GN=MUR4 PE=1 SV=1//0
BnaC05g23640D	18.6557	69.6451	-1.9004	8.6965e-17	3.1545e-09	sp|Q94C59|PATL4_ARATH Patellin-4 OS=Arabidopsis thaliana GN=PATL4 PE=1 SV=2//0
BnaC05g23700D	20.705	54.0947	-1.3855	6.7783e-11	0.00057785	sp|Q9SVG4|RETOL_ARATH Reticuline oxidase-like protein OS=Arabidopsis thaliana GN=At4g20830 PE=1 SV=2//0
BnaC05g23730D	6.99587	20.3039	-1.5372	3.2318e-05	2.9237e-07	sp|Q9C6S7|PMTK_ARATH Probable methyltransferase PMT20 OS=Arabidopsis thaliana GN=At1g31850 PE=2 SV=1//0
BnaC05g24050D	25.1569	51.9943	-1.0474	8.1838e-09	0.0015117	sp|Q9LQL0|GCSH3_ARATH Glycine cleavage system H protein 3, mitochondrial OS=Arabidopsis thaliana GN=GDH3 PE=1 SV=1//2.80212e-93
BnaC05g24600D	4.09859	15.2924	-1.8996	9.6723e-05	1.3527e-10	sp|Q9C681|H2A1_ARATH Probable histone H2A.1 OS=Arabidopsis thaliana GN=At1g51060 PE=1 SV=1//1.59028e-68
BnaC05g27040D	3.6746	35.4858	-3.2716	2.4608e-12	0.00081853	sp|P54120|AIG1_ARATH Protein AIG1 OS=Arabidopsis thaliana GN=AIG1 PE=2 SV=1//1.01231e-83
BnaC05g28200D	10.8825	24.1363	-1.1492	4.8186e-05	0.0010827	sp|Q9LVF0|U84A2_ARATH UDP-glycosyltransferase 84A2 OS=Arabidopsis thaliana GN=UGT84A2 PE=1 SV=1//0
BnaC05g30670D	174.19	54.6843	1.6715	6.5918e-05	0.0013503	sp|Q9LVE0|PTR33_ARATH Protein NRT1/ PTR FAMILY 6.4 OS=Arabidopsis thaliana GN=NPF6.4 PE=1 SV=1//0
BnaC05g30740D	123.664	34.6752	1.8345	8.5075e-05	7.4446e-11	-//-
BnaC05g30800D	7.41986	42.045	-2.5025	1.3132e-12	0.0016313	sp|Q39195|PST2_ARATH Photosystem II 5 kDa protein, chloroplastic OS=Arabidopsis thaliana GN=PSBT PE=3 SV=2//1.04895e-48
BnaC05g31270D	4.23992	15.3661	-1.8576	0.00010583	0	sp|Q9LJX8|VPED_ARATH Vacuolar-processing enzyme delta-isozyme OS=Arabidopsis thaliana GN=dVPE PE=1 SV=1//0
BnaC05g31880D	36.0393	3594.98	-6.6403	0	2.0178e-12	sp|Q9SYN1|PEN6_ARATH Seco-amyrin synthase OS=Arabidopsis thaliana GN=PEN6 PE=1 SV=1//0
BnaC05g31930D	1.8373	38.1021	-4.3742	3.0811e-14	1.9847e-12	sp|Q9FI39|THAD_ARATH Cytochrome P450 705A5 OS=Arabidopsis thaliana GN=CYP705A5 PE=2 SV=1//4.43923e-151
BnaC05g31940D	0	39.2813	-6.1186	3.0219e-14	3.9345e-09	sp|Q9LHQ5|H2A2_ARATH Probable histone H2A.2 OS=Arabidopsis thaliana GN=At3g20670 PE=1 SV=1//4.96448e-67
BnaC05g32170D	1.6253	28.1528	-4.1145	8.5595e-11	0.0010059	sp|Q9LJU2|PDI53_ARATH Protein disulfide-isomerase 5-3 OS=Arabidopsis thaliana GN=PDIL5-3 PE=2 SV=1//0
BnaC05g32320D	10.8118	23.7309	-1.1342	6.063e-05	0.0044043	sp|Q8VY88|LTD_ARATH Protein LHCP TRANSLOCATION DEFECT OS=Arabidopsis thaliana GN=LTD PE=1 SV=1//4.99703e-87
BnaC05g32350D	9.1865	19.567	-1.0908	0.00033133	1.7006e-17	sp|F4JEQ1|GPDL5_ARATH Glycerophosphodiester phosphodiesterase GDPDL5 OS=Arabidopsis thaliana GN=GDPDL5 PE=2 SV=1//0
BnaC05g32380D	3.10928	54.3895	-4.1287	1.7999e-19	5.2391e-40	sp|Q39085|DIM_ARATH Delta(24)-sterol reductase OS=Arabidopsis thaliana GN=DIM PE=1 SV=2//0
BnaC05g32840D	54.9777	193.459	-1.8151	2.259e-42	2.271e-19	sp|Q9LE06|BCAT4_ARATH Methionine aminotransferase BCAT4 OS=Arabidopsis thaliana GN=BCAT4 PE=1 SV=1//0
BnaC05g33030D	120.272	3.97972	4.9175	2.1446e-21	7.2193e-07	sp|Q27IK6|POK2_ARATH Phragmoplast orienting kinesin 2 OS=Arabidopsis thaliana GN=POK2 PE=2 SV=1//0
BnaC05g33920D	7.70253	30.548	-1.9877	2.1481e-08	0.00013441	sp|P30171|ACT11_SOLTU Actin-97 OS=Solanum tuberosum GN=AC97 PE=3 SV=1//0
BnaC05g34300D	4.59325	19.309	-2.0717	6.2792e-06	0.00023658	sp|Q43804|OLEO1_PRUDU Oleosin 1 OS=Prunus dulcis GN=OLE1 PE=2 SV=1//9.93643e-15
BnaC05g34600D	22.8956	0	6.4719	1.1886e-05	3.2597e-05	sp|Q9LVI6|RLK90_ARATH Probable inactive receptor kinase RLK902 OS=Arabidopsis thaliana GN=RLK902 PE=1 SV=1//0
BnaC05g35670D	18.7263	37.6599	-1.008	1.3126e-06	4.0213e-12	-//-
BnaC05g35990D	70.948	0	8.1036	6.2836e-14	0.00045513	sp|F4J738|SAD2H_ARATH Importin beta-like SAD2 homolog OS=Arabidopsis thaliana GN=At3g59020 PE=1 SV=1//1.51482e-12
BnaC05g36080D	2.61462	14.8503	-2.5058	2.4749e-05	8.8856e-19	-//-
BnaC05g36380D	0	63.6387	-6.9918	8.6441e-21	8.1383e-06	-//-
BnaC05g37280D	2.33196	19.6038	-3.0715	2.8986e-07	1.3276e-08	sp|P13934|LEA76_BRANA Late embryogenesis abundant protein 76 OS=Brassica napus PE=2 SV=2//1.11966e-72
BnaC05g37670D	49.8191	0	8.0789	3.1367e-10	1.2002e-06	sp|Q8BY89|CTL2_MOUSE Choline transporter-like protein 2 OS=Mus musculus GN=Slc44a2 PE=1 SV=2//5.48002e-54
BnaC05g38190D	18.373	42.5609	-1.2119	3.6932e-08	6.3029e-09	sp|B3H4K7|PPI2_ARATH Proton pump-interactor 2 OS=Arabidopsis thaliana GN=PPI2 PE=2 SV=1//0
BnaC05g38290D	8.33851	37.6599	-2.1752	1.4161e-10	0.00036133	sp|Q9FPF0|DJ1A_ARATH Protein DJ-1 homolog A OS=Arabidopsis thaliana GN=DJ1A PE=1 SV=1//0
BnaC05g38540D	88.4024	19.3459	2.1921	1.9095e-05	0.00025485	sp|Q9LUC3|MPK19_ARATH Mitogen-activated protein kinase 19 OS=Arabidopsis thaliana GN=MPK19 PE=2 SV=2//0
BnaC05g38860D	11.0945	26.2367	-1.2417	1.2914e-05	0.00041827	sp|Q9LRR6|CID9_ARATH Polyadenylate-binding protein-interacting protein 9 OS=Arabidopsis thaliana GN=CID9 PE=3 SV=1//0
BnaC05g39140D	29.3968	1.87931	3.9674	2.2566e-05	7.6465e-33	sp|O42807|FAEA_ASPNG Feruloyl esterase A OS=Aspergillus niger GN=faeA PE=1 SV=1//1.78366e-09
BnaC05g39290D	217.932	9.43341	4.53	4.0191e-35	3.5514e-07	sp|Q9LUL5|PP229_ARATH Pentatricopeptide repeat-containing protein At3g14330 OS=Arabidopsis thaliana GN=PCMP-H57 PE=2 SV=2//6.41654e-07
BnaC05g39310D	39.5726	0	7.2613	1.0113e-08	2.9814e-09	sp|P53496|ACT11_ARATH Actin-11 OS=Arabidopsis thaliana GN=ACT11 PE=1 SV=1//0
BnaC05g40980D	5.79456	34.9331	-2.5918	6.3691e-11	4.8527e-07	sp|Q6S001|KIF11_DICDI Kinesin-related protein 11 OS=Dictyostelium discoideum GN=kif11 PE=3 SV=1//4.76753e-108
BnaC05g41050D	19.2916	44.9561	-1.2205	1.4059e-08	2.8292e-15	sp|Q8LGG8|USPAL_ARATH Universal stress protein A-like protein OS=Arabidopsis thaliana GN=At3g01520 PE=1 SV=2//8.97847e-14
BnaC05g41300D	119.495	8.10684	3.8817	3.3825e-17	0.0049087	sp|Q66GQ2|Y5162_ARATH Uncharacterized protein At5g41620 OS=Arabidopsis thaliana GN=At5g41620 PE=2 SV=2//6.15009e-27
BnaC05g41620D	9.32783	19.5301	-1.0661	0.00037661	0.0020916	sp|P51091|LDOX_MALDO Leucoanthocyanidin dioxygenase OS=Malus domestica GN=ANS PE=2 SV=1//2.1766e-77
BnaC05g41990D	125.148	36.1491	1.7916	0.00014095	0.0010287	sp|Q9SRL5|FRI2_ARATH Ferritin-2, chloroplastic OS=Arabidopsis thaliana GN=FER2 PE=2 SV=1//4.42784e-139
BnaC05g42110D	22.1183	0	4.7058	6.2171e-05	2.4025e-27	sp|Q9SS45|PAL4_ARATH Phenylalanine ammonia-lyase 4 OS=Arabidopsis thaliana GN=PAL4 PE=1 SV=1//0
BnaC05g42780D	656.199	149.055	2.1383	1.6138e-29	0.00094768	sp|Q9SS37|RTNLH_ARATH Reticulon-like protein B8 OS=Arabidopsis thaliana GN=RTNLB8 PE=2 SV=1//2.13011e-155
BnaC05g42840D	5.2999	17.5034	-1.7236	5.663e-05	1.3687e-05	sp|A8MR46|GASAD_ARATH Gibberellin-regulated protein 13 OS=Arabidopsis thaliana GN=GASA13 PE=3 SV=1//1.96841e-34
BnaC05g42910D	81.9718	13.4868	2.6036	5.0993e-07	0.002324	sp|O22666|RGP3_ARATH UDP-arabinopyranose mutase 3 OS=Arabidopsis thaliana GN=RGP3 PE=1 SV=2//0
BnaC05g43660D	0	9.47026	-4.2434	0.00015905	1.7934e-24	sp|Q9LDB4|NLTP6_ARATH Non-specific lipid-transfer protein 6 OS=Arabidopsis thaliana GN=LTP6 PE=2 SV=1//4.71162e-45
BnaC05g43760D	4.59325	76.3885	-4.0558	1.3581e-26	6.6508e-10	sp|Q9C9Y8|Y3868_ARATH Probable inactive receptor kinase At3g08680 OS=Arabidopsis thaliana GN=At3g08680 PE=1 SV=1//0
BnaC05g43880D	25.4395	61.7594	-1.2796	1.3106e-11	0.00066313	-//-
BnaC05g45690D	11.5891	25.2417	-1.123	3.7729e-05	0.00097091	sp|P34913|HYES_HUMAN Bifunctional epoxide hydrolase 2 OS=Homo sapiens GN=EPHX2 PE=1 SV=2//5.92829e-53
BnaC05g46160D	4.52258	16.4716	-1.8648	5.8349e-05	4.3462e-10	sp|Q9SGH6|DOX1_ARATH Alpha-dioxygenase 1 OS=Arabidopsis thaliana GN=DOX1 PE=1 SV=1//0
BnaC05g46590D	58.2283	1.28972	5.4966	8.3866e-12	0.00072187	sp|A7PZL3|PGLR_VITVI Probable polygalacturonase OS=Vitis vinifera GN=GSVIVT00026920001 PE=1 SV=1//1.59573e-114
BnaC05g46700D	13.2144	26.7894	-1.0195	4.1801e-05	3.6803e-31	sp|A8MRF9|RLF21_ARATH Protein RALF-like 21 OS=Arabidopsis thaliana GN=RALFL21 PE=2 SV=1//4.18097e-07
BnaC05g47090D	5.44123	96.7662	-4.1525	2.0524e-33	6.1225e-09	sp|Q8GYX9|WDL1_ARATH Protein WVD2-like 1 OS=Arabidopsis thaliana GN=WDL1 PE=1 SV=1//2.9207e-105
BnaC05g47160D	16.9597	48.7516	-1.5233	1.3719e-10	0.0012018	sp|P40781|CYPR4_CYNCA Protein CYPRO4 OS=Cynara cardunculus GN=CYPRO4 PE=2 SV=1//0
BnaC05g47620D	1.05998	11.1653	-3.3969	7.4434e-05	3.7116e-05	sp|Q3EBC8|DCL2_ARATH Endoribonuclease Dicer homolog 2 OS=Arabidopsis thaliana GN=At3g03300 PE=1 SV=2//0
BnaC05g47910D	8.9745	26.7157	-1.5738	1.5104e-06	4.4859e-28	sp|Q8LGG8|USPAL_ARATH Universal stress protein A-like protein OS=Arabidopsis thaliana GN=At3g01520 PE=1 SV=2//1.9299e-12
BnaC05g47950D	58.8643	160.589	-1.4479	2.9253e-30	0.0022472	sp|Q8LFD1|LPP3_ARATH Putative lipid phosphate phosphatase 3, chloroplastic OS=Arabidopsis thaliana GN=LPP3 PE=2 SV=1//0
BnaC05g48240D	6.99587	18.2404	-1.3826	0.00015299	0.0039618	sp|Q8L8W6|RL392_ARATH 60S ribosomal protein L39-2 OS=Arabidopsis thaliana GN=RPL39B PE=3 SV=1//4.09625e-17
BnaC05g48450D	3.81593	13.5605	-1.8293	0.00029259	0.00095177	sp|Q39131|LAML_ARATH Lamin-like protein OS=Arabidopsis thaliana GN=At5g15350 PE=1 SV=1//1.08587e-53
BnaC05g48580D	2.40262	13.5605	-2.4967	5.6911e-05	1.3709e-06	-//-
BnaC05g48990D	16.3237	40.092	-1.2963	4.2719e-08	0.0032608	sp|Q9JZ44|RS1_NEIMB 30S ribosomal protein S1 OS=Neisseria meningitidis serogroup B (strain MC58) GN=rpsA PE=1 SV=1//1.89004e-06
BnaC05g49260D	8.62118	19.4564	-1.1743	0.00023466	5.7667e-236	-//-
BnaC05g49410D	18.585	715.981	-5.2677	5.6511e-239	8.4856e-07	-//-
BnaC05g49770D	2.11996	22.1096	-3.3826	2.5491e-08	8.3389e-42	sp|Q9XFK7|MFT_ARATH Protein MOTHER of FT and TF 1 OS=Arabidopsis thaliana GN=MFT PE=1 SV=1//2.4443e-118
BnaC05g50120D	235.245	3.75862	5.9678	3.4767e-44	0.0026298	sp|P36428|SYA_ARATH Alanine--tRNA ligase OS=Arabidopsis thaliana GN=ALATS PE=1 SV=3//5.33346e-127
BnaC05g50520D	0	9.91245	-3.4317	0.00018358	0.0049071	sp|Q9LJZ5|UBC19_ARATH Ubiquitin-conjugating enzyme E2 19 OS=Arabidopsis thaliana GN=UBC19 PE=1 SV=1//1.66159e-110
BnaC05g51200D	1.6253	10.2072	-2.6508	0.00037639	0.0011139	sp|Q9MA74|SDC1_ARATH Serine decarboxylase OS=Arabidopsis thaliana GN=SDC PE=1 SV=1//0
BnaC05g51500D	8.76251	21.3357	-1.2839	6.817e-05	8.8502e-09	-//-
BnaC05g51730D	16.3237	47.4618	-1.5398	2.031e-10	2.5228e-06	-//-
BnaC05g52120D	1.41331	19.6407	-3.7967	8.2076e-08	1.2772e-08	sp|Q9P6Q3|BCS1_SCHPO Probable mitochondrial chaperone bcs1 OS=Schizosaccharomyces pombe (strain 972 / ATCC 24843) GN=SPAC644.07 PE=2 SV=1//2.71641e-30
BnaC06g00540D	12.4371	42.1556	-1.7611	3.013e-10	3.6349e-13	sp|Q9LPF1|WTR8_ARATH WAT1-related protein At1g44800 OS=Arabidopsis thaliana GN=At1g44800 PE=1 SV=1//0
BnaC06g00800D	12.0838	55.5687	-2.2012	5.1682e-15	5.073e-08	sp|Q9LPD9|MCM2_ARATH DNA replication licensing factor MCM2 OS=Arabidopsis thaliana GN=MCM2 PE=1 SV=1//0
BnaC06g00930D	5.7239	31.2113	-2.447	1.2907e-09	0.0017495	sp|Q9S7T8|SPZX_ARATH Serpin-ZX OS=Arabidopsis thaliana GN=At1g47710 PE=1 SV=1//0
BnaC06g01160D	84.7984	20.3408	2.0597	0.0001149	1.5313e-08	sp|Q9P6Q3|BCS1_SCHPO Probable mitochondrial chaperone bcs1 OS=Schizosaccharomyces pombe (strain 972 / ATCC 24843) GN=SPAC644.07 PE=2 SV=1//5.37562e-31
BnaC06g01320D	55.4723	2.3215	4.5786	3.6506e-10	8.3984e-14	sp|F4HWQ8|CVIF1_ARATH Cell wall / vacuolar inhibitor of fructosidase 1 OS=Arabidopsis thaliana GN=C/VIF1 PE=1 SV=1//2.22375e-86
BnaC06g01490D	29.6088	79.7049	-1.4286	1.1223e-15	0.0018412	sp|Q38970|ACC1_ARATH Acetyl-CoA carboxylase 1 OS=Arabidopsis thaliana GN=ACC1 PE=1 SV=1//0
BnaC06g01580D	1.6253	11.497	-2.8225	0.00012187	3.1591e-69	sp|Q9SZJ2|GRDP2_ARATH Glycine-rich domain-containing protein 2 OS=Arabidopsis thaliana GN=GRDP2 PE=2 SV=1//2.1181e-148
BnaC06g01870D	38.442	254.813	-2.7287	8.4431e-72	3.6817e-10	sp|Q8GXW5|GLN15_ARATH Glutamine synthetase cytosolic isozyme 1-5 OS=Arabidopsis thaliana GN=GLN1-5 PE=1 SV=1//0
BnaC06g02010D	112.217	13.45	3.0606	7.0517e-12	0.0011412	sp|Q66JG8|ALKB5_XENTR RNA demethylase ALKBH5 OS=Xenopus tropicalis GN=alkbh5 PE=2 SV=1//2.92838e-08
BnaC06g02430D	25.7222	1.62137	3.9877	7.005e-05	1.6519e-05	sp|Q9SPK5|FTHS_ARATH Formate--tetrahydrofolate ligase OS=Arabidopsis thaliana GN=THFS PE=2 SV=1//0
BnaC06g03660D	17.4543	37.4388	-1.1009	6.2895e-07	0.0021656	sp|Q9LJZ5|UBC19_ARATH Ubiquitin-conjugating enzyme E2 19 OS=Arabidopsis thaliana GN=UBC19 PE=1 SV=1//2.30378e-115
BnaC06g03670D	1.05998	10.3915	-3.2933	0.00014672	6.3441e-15	sp|Q9C6P6|STGL4_ARATH Stigma-specific STIG1-like protein 4 OS=Arabidopsis thaliana GN=At1g50650 PE=3 SV=1//1.87312e-60
[truncated: 3,435 more rows]
[truncated: 1 more columns]

## Sheet: Table S7 Venn analysis of DEGs
Additional file 8: Table S7. Venn analysis of DEGs.
XN2vsXN1_XRD2vsXRD1.venn	XN2vsXN1.venn	XRD2vsXRD1.venn		XRD1vsXN1_XRD2vsXN2.venn	XRD1vsXN1.venn	XRD2vsXN2.venn
BnaA01g11480D	BnaA01g00210D	BnaA01g04000D		BnaA01g09520D	BnaA01g00190D	BnaA01g01800D
BnaA01g13020D	BnaA01g00410D	BnaA01g14450D		BnaA01g16220D	BnaA01g00390D	BnaA01g05320D
BnaA01g21430D	BnaA01g00570D	BnaA02g13970D		BnaA01g17170D	BnaA01g00670D	BnaA01g07470D
BnaA02g11570D	BnaA01g00820D	BnaA03g19390D		BnaA01g24440D	BnaA01g00820D	BnaA01g08800D
BnaA02g24080D	BnaA01g01210D	BnaA03g55560D		BnaA01g30830D	BnaA01g01210D	BnaA01g32770D
BnaA02g24090D	BnaA01g01330D	BnaA04g08640D		BnaA01g36890D	BnaA01g01330D	BnaA01g34450D
BnaA02g33370D	BnaA01g01400D	BnaA05g19580D		BnaA02g00670D	BnaA01g01400D	BnaA01g36200D
BnaA02g34760D	BnaA01g01570D	BnaA06g00880D		BnaA02g11140D	BnaA01g01810D	BnaA02g08160D
BnaA03g17230D	BnaA01g01810D	BnaA06g10520D		BnaA02g20020D	BnaA01g02080D	BnaA02g08480D
BnaA03g20280D	BnaA01g02100D	BnaA07g38360D		BnaA03g00090D	BnaA01g02240D	BnaA02g12850D
BnaA03g23200D	BnaA01g02240D	BnaA08g04760D		BnaA03g00670D	BnaA01g02250D	BnaA02g15580D
BnaA03g23490D	BnaA01g02250D	BnaA08g17660D		BnaA03g00870D	BnaA01g02860D	BnaA02g23000D
BnaA03g24060D	BnaA01g02270D	BnaA09g06900D		BnaA03g02070D	BnaA01g03570D	BnaA02g30740D
BnaA03g24100D	BnaA01g02860D	BnaA09g07170D		BnaA03g04230D	BnaA01g03590D	BnaA02g33780D
BnaA03g24220D	BnaA01g03590D	BnaA09g08470D		BnaA03g23380D	BnaA01g04110D	BnaA03g05850D
BnaA03g38820D	BnaA01g04810D	BnaA09g09880D		BnaA03g23490D	BnaA01g04810D	BnaA03g08920D
BnaA04g10770D	BnaA01g04820D	BnaA09g10440D		BnaA03g23810D	BnaA01g04910D	BnaA03g14210D
BnaA04g19230D	BnaA01g05020D	BnaA09g13230D		BnaA03g32230D	BnaA01g05020D	BnaA03g14810D
BnaA04g22070D	BnaA01g05030D	BnaA09g26570D		BnaA03g38740D	BnaA01g05030D	BnaA03g15610D
BnaA04g24870D	BnaA01g05960D	BnaA09g33330D		BnaA03g42410D	BnaA01g05960D	BnaA03g16750D
BnaA05g08680D	BnaA01g06180D	BnaA09g39240D		BnaA03g47600D	BnaA01g06180D	BnaA03g17570D
BnaA05g18870D	BnaA01g06190D	BnaC01g17020D		BnaA05g01050D	BnaA01g06260D	BnaA03g20420D
BnaA06g15390D	BnaA01g06220D	BnaC02g21980D		BnaA05g18870D	BnaA01g06890D	BnaA03g29070D
BnaA06g30430D	BnaA01g06260D	BnaC02g41520D		BnaA05g29430D	BnaA01g07270D	BnaA03g30580D
BnaA07g15220D	BnaA01g06490D	BnaC02g42250D		BnaA05g36250D	BnaA01g07830D	BnaA03g30850D
BnaA07g21050D	BnaA01g06890D	BnaC03g18820D		BnaA05g36400D	BnaA01g07960D	BnaA03g38220D
BnaA07g21570D	BnaA01g07270D	BnaC03g23230D		BnaA06g04140D	BnaA01g08350D	BnaA03g40630D
BnaA08g01740D	BnaA01g07470D	BnaC03g59520D		BnaA06g09110D	BnaA01g08490D	BnaA03g43610D
BnaA08g13680D	BnaA01g07830D	BnaC04g08190D		BnaA06g18620D	BnaA01g08680D	BnaA03g55550D
BnaA08g16820D	BnaA01g07900D	BnaC04g30870D		BnaA06g28960D	BnaA01g09270D	BnaA03g55560D
BnaA08g28000D	BnaA01g07960D	BnaC04g43780D		BnaA06g31110D	BnaA01g09490D	BnaA03g57860D
BnaA08g28600D	BnaA01g08270D	BnaC05g22880D		BnaA06g39610D	BnaA01g09570D	BnaA03g57870D
BnaA09g01620D	BnaA01g08350D	BnaC05g28320D		BnaA06g40240D	BnaA01g10030D	BnaA04g00320D
BnaA09g07840D	BnaA01g08490D	BnaC06g08280D		BnaA07g17200D	BnaA01g10390D	BnaA04g01280D
BnaA09g10450D	BnaA01g08680D	BnaC06g19090D		BnaA07g32860D	BnaA01g10710D	BnaA04g03460D
BnaA09g18220D	BnaA01g09270D	BnaC06g43510D		BnaA07g33310D	BnaA01g10720D	BnaA04g06990D
BnaA09g19870D	BnaA01g09490D	BnaC07g38740D		BnaA07g36700D	BnaA01g10780D	BnaA04g11780D
BnaA09g35800D	BnaA01g09570D	BnaC08g14730D		BnaA08g00080D	BnaA01g11480D	BnaA04g15900D
BnaA09g38700D	BnaA01g10030D	BnaC08g24170D		BnaA08g11040D	BnaA01g11650D	BnaA04g15980D
BnaA09g43150D	BnaA01g10390D	BnaC08g42970D		BnaA08g28000D	BnaA01g11840D	BnaA04g18190D
BnaA09g46190D	BnaA01g10460D	BnaC09g08390D		BnaA08g31010D	BnaA01g12540D	BnaA04g19410D
BnaA10g03690D	BnaA01g10710D	BnaC09g12080D		BnaA09g01080D	BnaA01g12890D	BnaA05g02480D
BnaA10g07350D	BnaA01g10720D	BnaC09g30700D		BnaA09g04300D	BnaA01g13020D	BnaA05g03490D
BnaA10g10660D	BnaA01g10780D	BnaCnng27390D		BnaA09g05860D	BnaA01g13430D	BnaA05g03570D
BnaA10g13210D	BnaA01g11190D	BnaCnng61650D		BnaA09g05930D	BnaA01g14450D	BnaA05g04890D
BnaA10g20630D	BnaA01g11650D	BnaCnng68070D		BnaA09g13450D	BnaA01g14480D	BnaA05g09830D
BnaAnng05720D	BnaA01g13030D	BnaCnng70250D		BnaA09g38700D	BnaA01g14520D	BnaA05g14980D
BnaAnng14390D	BnaA01g13430D	BnaCnng78530D		BnaA09g43150D	BnaA01g14720D	BnaA05g22420D
BnaAnng19110D	BnaA01g14480D	Novel00654		BnaA09g51640D	BnaA01g15010D	BnaA05g28850D
BnaAnng21760D	BnaA01g14520D			BnaA10g00780D	BnaA01g15540D	BnaA06g03080D
BnaAnng22160D	BnaA01g14600D			BnaA10g02700D	BnaA01g15710D	BnaA06g03440D
BnaAnng22470D	BnaA01g14850D			BnaA10g04030D	BnaA01g15860D	BnaA06g05540D
BnaAnng23240D	BnaA01g15010D			BnaA10g07350D	BnaA01g16180D	BnaA06g08050D
BnaAnng36730D	BnaA01g15540D			BnaA10g09270D	BnaA01g16200D	BnaA06g13820D
BnaAnng40430D	BnaA01g15710D			BnaA10g18360D	BnaA01g16230D	BnaA06g16250D
BnaC01g05300D	BnaA01g15860D			BnaA10g18370D	BnaA01g16430D	BnaA06g17350D
BnaC01g12930D	BnaA01g16180D			BnaA10g22800D	BnaA01g16530D	BnaA06g25070D
BnaC01g23420D	BnaA01g16200D			BnaA10g23780D	BnaA01g16970D	BnaA06g25360D
BnaC01g43700D	BnaA01g16220D			BnaAnng17890D	BnaA01g17200D	BnaA06g34450D
BnaC02g16650D	BnaA01g16230D			BnaAnng21760D	BnaA01g17280D	BnaA06g35850D
BnaC02g16670D	BnaA01g16430D			BnaAnng22160D	BnaA01g17620D	BnaA06g36060D
BnaC02g31830D	BnaA01g16440D			BnaAnng24490D	BnaA01g17710D	BnaA06g36920D
BnaC02g32980D	BnaA01g16970D			BnaAnng28310D	BnaA01g17720D	BnaA07g03790D
BnaC02g32990D	BnaA01g17010D			BnaAnng36730D	BnaA01g18020D	BnaA07g04790D
BnaC03g19670D	BnaA01g17200D			BnaC01g29930D	BnaA01g18480D	BnaA07g10030D
BnaC03g20530D	BnaA01g17280D			BnaC01g44720D	BnaA01g18540D	BnaA07g16350D
BnaC03g27860D	BnaA01g17620D			BnaC02g12030D	BnaA01g18850D	BnaA07g18600D
BnaC03g28630D	BnaA01g17710D			BnaC02g15450D	BnaA01g19130D	BnaA07g22620D
BnaC03g28790D	BnaA01g17720D			BnaC02g38780D	BnaA01g20520D	BnaA07g27080D
BnaC03g31600D	BnaA01g18020D			BnaC02g43350D	BnaA01g21180D	BnaA07g30180D
BnaC03g45710D	BnaA01g18540D			BnaC03g00040D	BnaA01g21430D	BnaA07g31190D
BnaC03g59670D	BnaA01g18650D			BnaC03g00100D	BnaA01g22670D	BnaA07g31890D
BnaC03g64470D	BnaA01g18850D			BnaC03g17860D	BnaA01g22970D	BnaA07g37340D
BnaC04g00410D	BnaA01g18970D			BnaC03g27860D	BnaA01g23170D	BnaA07g38360D
BnaC04g04080D	BnaA01g19040D			BnaC03g30020D	BnaA01g23480D	BnaA08g04880D
BnaC04g10780D	BnaA01g19130D			BnaC03g37520D	BnaA01g24630D	BnaA08g05990D
BnaC04g30640D	BnaA01g19750D			BnaC03g45540D	BnaA01g25600D	BnaA08g10720D
BnaC04g35010D	BnaA01g20040D			BnaC04g19270D	BnaA01g25630D	BnaA08g17660D
BnaC04g50170D	BnaA01g20230D			BnaC05g00840D	BnaA01g26080D	BnaA08g21730D
BnaC04g52910D	BnaA01g20280D			BnaC05g02680D	BnaA01g26860D	BnaA08g23680D
BnaC05g02680D	BnaA01g21180D			BnaC05g12070D	BnaA01g26980D	BnaA08g23810D
BnaC05g03600D	BnaA01g22220D			BnaC05g12080D	BnaA01g27000D	BnaA08g25320D
BnaC05g16990D	BnaA01g22970D			BnaC05g21780D	BnaA01g27340D	BnaA09g02410D
BnaC05g30740D	BnaA01g23480D			BnaC05g31880D	BnaA01g27700D	BnaA09g04740D
BnaC05g31880D	BnaA01g24360D			BnaC06g32660D	BnaA01g28640D	BnaA09g05810D
BnaC06g13400D	BnaA01g24420D			BnaC06g37860D	BnaA01g28710D	BnaA09g05850D
BnaC06g38470D	BnaA01g24440D			BnaC07g00330D	BnaA01g29440D	BnaA09g06900D
BnaC07g27160D	BnaA01g24630D			BnaC07g18750D	BnaA01g29500D	BnaA09g08190D
BnaC07g28940D	BnaA01g25250D			BnaC07g22080D	BnaA01g31340D	BnaA09g08780D
BnaC07g29860D	BnaA01g25600D			BnaC07g25500D	BnaA01g32860D	BnaA09g12210D
BnaC07g42500D	BnaA01g25630D			BnaC07g27090D	BnaA01g34490D	BnaA09g13230D
BnaC08g01790D	BnaA01g26080D			BnaC07g27700D	BnaA01g35850D	BnaA09g16170D
BnaC08g27300D	BnaA01g27000D			BnaC07g39880D	BnaA01g36100D	BnaA09g17930D
BnaC08g30880D	BnaA01g27010D			BnaC07g46180D	BnaA01g36110D	BnaA09g23960D
BnaC08g32440D	BnaA01g27340D			BnaC08g25150D	BnaA01g37010D	BnaA09g26350D
BnaC08g34430D	BnaA01g27700D			BnaC08g42250D	BnaA02g00040D	BnaA09g29970D
BnaC08g37510D	BnaA01g27710D			BnaC08g44600D	BnaA02g00060D	BnaA09g30390D
BnaC09g06400D	BnaA01g28640D			BnaC09g01160D	BnaA02g00070D	BnaA09g33030D
BnaC09g08130D	BnaA01g29270D			BnaC09g30700D	BnaA02g00480D	BnaA09g33330D
BnaC09g14950D	BnaA01g29440D			BnaC09g41900D	BnaA02g00610D	BnaA09g34250D
BnaC09g38100D	BnaA01g30160D			BnaC09g41910D	BnaA02g01800D	BnaA09g34280D
BnaC09g43510D	BnaA01g30830D			BnaCnng07570D	BnaA02g03230D	BnaA09g35610D
BnaCnng12640D	BnaA01g31340D			BnaCnng12640D	BnaA02g04300D	BnaA09g39570D
BnaCnng15490D	BnaA01g32860D			BnaCnng24140D	BnaA02g04470D	BnaA09g42140D
BnaCnng57830D	BnaA01g34490D			BnaCnng45920D	BnaA02g04750D	BnaA09g52020D
BnaCnng59260D	BnaA01g35070D			BnaUnng00730D	BnaA02g04800D	BnaA09g52180D
BnaCnng76020D	BnaA01g35850D			Novel00180	BnaA02g05080D	BnaA09g56560D
Novel00495	BnaA01g36110D			Novel00492	BnaA02g05160D	BnaA10g02510D
Novel00667	BnaA01g36280D			Novel01221	BnaA02g05840D	BnaA10g04210D
Novel02165	BnaA01g36520D			Novel02752	BnaA02g06090D	BnaA10g05390D
Novel02328	BnaA02g00040D				BnaA02g06200D	BnaA10g11590D
Novel02873	BnaA02g00060D				BnaA02g06670D	BnaA10g12140D
Novel03283	BnaA02g00070D				BnaA02g06690D	BnaA10g18080D
Novel03435	BnaA02g00480D				BnaA02g06910D	BnaA10g18500D
Novel03642	BnaA02g00610D				BnaA02g07040D	BnaA10g21910D
	BnaA02g00670D				BnaA02g07120D	BnaAnng13420D
	BnaA02g01800D				BnaA02g07590D	BnaAnng13680D
	BnaA02g03140D				BnaA02g07900D	BnaAnng23710D
	BnaA02g03230D				BnaA02g08870D	BnaAnng27610D
	BnaA02g03390D				BnaA02g09050D	BnaAnng40550D
	BnaA02g03440D				BnaA02g09200D	BnaC01g01140D
	BnaA02g03470D				BnaA02g09460D	BnaC01g02520D
	BnaA02g04450D				BnaA02g09640D	BnaC01g02930D
	BnaA02g04750D				BnaA02g10050D	BnaC01g07580D
	BnaA02g05080D				BnaA02g10290D	BnaC01g09100D
	BnaA02g05160D				BnaA02g10360D	BnaC01g10480D
	BnaA02g05290D				BnaA02g11050D	BnaC01g11140D
	BnaA02g06090D				BnaA02g11550D	BnaC01g19620D
	BnaA02g06200D				BnaA02g11570D	BnaC01g37590D
	BnaA02g06480D				BnaA02g11920D	BnaC02g01650D
	BnaA02g06670D				BnaA02g12440D	BnaC02g11560D
	BnaA02g06690D				BnaA02g12800D	BnaC02g12070D
	BnaA02g06910D				BnaA02g13320D	BnaC02g17190D
	BnaA02g07040D				BnaA02g13680D	BnaC02g18680D
	BnaA02g07120D				BnaA02g14080D	BnaC02g29720D
	BnaA02g07140D				BnaA02g15750D	BnaC02g37910D
	BnaA02g07590D				BnaA02g15820D	BnaC02g40440D
	BnaA02g07900D				BnaA02g16380D	BnaC03g03000D
	BnaA02g08330D				BnaA02g17410D	BnaC03g05020D
	BnaA02g08870D				BnaA02g17790D	BnaC03g09880D
	BnaA02g09050D				BnaA02g18130D	BnaC03g17190D
	BnaA02g09200D				BnaA02g18370D	BnaC03g20200D
	BnaA02g09540D				BnaA02g20230D	BnaC03g20620D
	BnaA02g09640D				BnaA02g20480D	BnaC03g20800D
	BnaA02g10050D				BnaA02g21230D	BnaC03g20950D
	BnaA02g10290D				BnaA02g21300D	BnaC03g23520D
	BnaA02g10970D				BnaA02g21770D	BnaC03g24420D
	BnaA02g11050D				BnaA02g22500D	BnaC03g26080D
	BnaA02g11140D				BnaA02g22630D	BnaC03g26490D
	BnaA02g11350D				BnaA02g24080D	BnaC03g29860D
	BnaA02g11550D				BnaA02g24090D	BnaC03g31580D
	BnaA02g11920D				BnaA02g24250D	BnaC03g34320D
	BnaA02g12440D				BnaA02g24390D	BnaC03g36350D
	BnaA02g12800D				BnaA02g24840D	BnaC03g36760D
	BnaA02g12810D				BnaA02g26140D	BnaC03g39720D
	BnaA02g12840D				BnaA02g26210D	BnaC03g44500D
	BnaA02g12850D				BnaA02g26220D	BnaC03g49570D
	BnaA02g13320D				BnaA02g26670D	BnaC03g55150D
	BnaA02g13680D				BnaA02g27980D	BnaC03g59520D
	BnaA02g14080D				BnaA02g28220D	BnaC03g65890D
	BnaA02g14900D				BnaA02g28570D	BnaC03g71480D
	BnaA02g14990D				BnaA02g29000D	BnaC03g71520D
	BnaA02g15750D				BnaA02g29060D	BnaC03g71530D
	BnaA02g16380D				BnaA02g29970D	BnaC03g71690D
	BnaA02g17370D				BnaA02g30070D	BnaC03g75120D
	BnaA02g17410D				BnaA02g30200D	BnaC04g03030D
	BnaA02g18130D				BnaA02g30320D	BnaC04g03350D
	BnaA02g18370D				BnaA02g30450D	BnaC04g04230D
	BnaA02g20200D				BnaA02g30780D	BnaC04g21140D
	BnaA02g20230D				BnaA02g31040D	BnaC04g21650D
	BnaA02g20480D				BnaA02g31450D	BnaC04g23500D
	BnaA02g21300D				BnaA02g31560D	BnaC04g25100D
	BnaA02g21450D				BnaA02g31590D	BnaC04g30250D
	BnaA02g22500D				BnaA02g31710D	BnaC04g31520D
	BnaA02g22630D				BnaA02g33200D	BnaC04g35810D
	BnaA02g23870D				BnaA02g33420D	BnaC04g39150D
	BnaA02g24250D				BnaA02g34140D	BnaC04g42010D
	BnaA02g24310D				BnaA02g34260D	BnaC04g42020D
	BnaA02g24840D				BnaA02g34280D	BnaC04g47680D
	BnaA02g25720D				BnaA02g34360D	BnaC04g55530D
	BnaA02g26140D				BnaA02g34540D	BnaC05g02700D
	BnaA02g26210D				BnaA02g34950D	BnaC05g15250D
	BnaA02g26220D				BnaA02g35320D	BnaC05g18020D
	BnaA02g27980D				BnaA02g36030D	BnaC05g18570D
	BnaA02g28220D				BnaA03g00210D	BnaC05g23040D
	BnaA02g28570D				BnaA03g00260D	BnaC05g35500D
	BnaA02g29000D				BnaA03g00980D	BnaC05g39370D
	BnaA02g29060D				BnaA03g01900D	BnaC05g43490D
	BnaA02g29080D				BnaA03g01910D	BnaC05g46590D
	BnaA02g29320D				BnaA03g02140D	BnaC06g01320D
	BnaA02g29970D				BnaA03g02890D	BnaC06g08730D
	BnaA02g30070D				BnaA03g02940D	BnaC06g14990D
	BnaA02g30200D				BnaA03g03020D	BnaC06g19090D
	BnaA02g30320D				BnaA03g04080D	BnaC06g23520D
	BnaA02g30740D				BnaA03g04110D	BnaC06g33620D
	BnaA02g31040D				BnaA03g04440D	BnaC06g34880D
	BnaA02g31560D				BnaA03g04620D	BnaC06g36000D
	BnaA02g31590D				BnaA03g05620D	BnaC06g37390D
	BnaA02g31710D				BnaA03g05780D	BnaC06g42830D
	BnaA02g31800D				BnaA03g05890D	BnaC07g04280D
	BnaA02g33200D				BnaA03g06490D	BnaC07g10580D
	BnaA02g33270D				BnaA03g06930D	BnaC07g11440D
	BnaA02g33420D				BnaA03g06940D	BnaC07g12500D
	BnaA02g34050D				BnaA03g07490D	BnaC07g13150D
	BnaA02g34140D				BnaA03g07720D	BnaC07g16640D
	BnaA02g34260D				BnaA03g07740D	BnaC07g19000D
	BnaA02g34280D				BnaA03g08000D	BnaC07g19610D
	BnaA02g34540D				BnaA03g08040D	BnaC07g23140D
	BnaA02g34950D				BnaA03g09170D	BnaC07g26020D
	BnaA02g35320D				BnaA03g09200D	BnaC07g28280D
	BnaA02g36030D				BnaA03g09220D	BnaC07g30180D
	BnaA03g00210D				BnaA03g09320D	BnaC07g30500D
	BnaA03g00260D				BnaA03g10000D	BnaC07g34010D
	BnaA03g00870D				BnaA03g11170D	BnaC07g50300D
	BnaA03g00980D				BnaA03g11410D	BnaC08g07850D
	BnaA03g01900D				BnaA03g13120D	BnaC08g08150D
	BnaA03g02060D				BnaA03g13590D	BnaC08g15160D
	BnaA03g02140D				BnaA03g14020D	BnaC08g16710D
	BnaA03g02890D				BnaA03g14140D	BnaC08g21480D
	BnaA03g04080D				BnaA03g14420D	BnaC08g24170D
	BnaA03g04110D				BnaA03g14430D	BnaC08g24870D
	BnaA03g04440D				BnaA03g14850D	BnaC08g26550D
	BnaA03g04590D				BnaA03g15020D	BnaC08g33780D
	BnaA03g04620D				BnaA03g15330D	BnaC08g38960D
	BnaA03g04680D				BnaA03g15480D	BnaC08g43960D
	BnaA03g05200D				BnaA03g16100D	BnaC08g44590D
	BnaA03g05560D				BnaA03g16360D	BnaC09g01310D
	BnaA03g05620D				BnaA03g17080D	BnaC09g02710D
	BnaA03g05780D				BnaA03g17090D	BnaC09g03660D
	BnaA03g05850D				BnaA03g17280D	BnaC09g05590D
	BnaA03g05890D				BnaA03g17940D	BnaC09g09060D
	BnaA03g06040D				BnaA03g18070D	BnaC09g12080D
	BnaA03g06940D				BnaA03g18190D	BnaC09g32660D
	BnaA03g07490D				BnaA03g18490D	BnaC09g34350D
	BnaA03g07720D				BnaA03g19280D	BnaC09g35690D
	BnaA03g08000D				BnaA03g20280D	BnaC09g43510D
	BnaA03g08700D				BnaA03g20930D	BnaC09g48290D
	BnaA03g08900D				BnaA03g21140D	BnaCnng03470D
	BnaA03g09170D				BnaA03g21210D	BnaCnng05190D
	BnaA03g09200D				BnaA03g21450D	BnaCnng15190D
	BnaA03g09220D				BnaA03g21770D	BnaCnng19790D
	BnaA03g09320D				BnaA03g22570D	BnaCnng23940D
	BnaA03g09920D				BnaA03g22700D	BnaCnng26110D
	BnaA03g10000D				BnaA03g23200D	BnaCnng26160D
	BnaA03g11410D				BnaA03g24060D	BnaCnng67850D
	BnaA03g11650D				BnaA03g24220D	BnaCnng68070D
	BnaA03g11990D				BnaA03g24520D	BnaCnng78530D
	BnaA03g12820D				BnaA03g25060D	BnaUnng00740D
	BnaA03g13120D				BnaA03g25100D	BnaUnng01000D
	BnaA03g13590D				BnaA03g25610D	Novel00619
	BnaA03g14020D				BnaA03g25760D	Novel00965
	BnaA03g14070D				BnaA03g25800D	Novel01070
	BnaA03g14140D				BnaA03g25920D	Novel01304
	BnaA03g14580D				BnaA03g26670D	Novel02006
	BnaA03g14810D				BnaA03g27000D	Novel02958
	BnaA03g14850D				BnaA03g27410D	Novel03219
	BnaA03g15020D				BnaA03g27890D
	BnaA03g15480D				BnaA03g27900D
	BnaA03g15830D				BnaA03g27910D
	BnaA03g16100D				BnaA03g28040D
	BnaA03g16360D				BnaA03g28050D
	BnaA03g17000D				BnaA03g28420D
	BnaA03g17520D				BnaA03g28890D
	BnaA03g17600D				BnaA03g29570D
	BnaA03g17700D				BnaA03g29810D
	BnaA03g17940D				BnaA03g30950D
	BnaA03g18040D				BnaA03g31000D
	BnaA03g18070D				BnaA03g31420D
	BnaA03g18190D				BnaA03g31700D
	BnaA03g18490D				BnaA03g31910D
	BnaA03g18540D				BnaA03g32160D
	BnaA03g18710D				BnaA03g32240D
	BnaA03g19280D				BnaA03g32320D
	BnaA03g19400D				BnaA03g32830D
	BnaA03g20420D				BnaA03g34120D
	BnaA03g20930D				BnaA03g34290D
	BnaA03g21140D				BnaA03g34830D
	BnaA03g21210D				BnaA03g34950D
	BnaA03g21450D				BnaA03g35040D
	BnaA03g22040D				BnaA03g35100D
	BnaA03g22900D				BnaA03g35700D
	BnaA03g23380D				BnaA03g35720D
	BnaA03g24090D				BnaA03g35980D
	BnaA03g24520D				BnaA03g36380D
	BnaA03g25060D				BnaA03g36950D
	BnaA03g25100D				BnaA03g37360D
	BnaA03g25300D				BnaA03g37720D
	BnaA03g25540D				BnaA03g37810D
	BnaA03g25760D				BnaA03g37850D
	BnaA03g25800D				BnaA03g38050D
	BnaA03g26670D				BnaA03g38130D
	BnaA03g27000D				BnaA03g38750D
	BnaA03g27410D				BnaA03g38820D
	BnaA03g27800D				BnaA03g39840D
	BnaA03g27910D				BnaA03g39920D
	BnaA03g27950D				BnaA03g41280D
	BnaA03g28040D				BnaA03g41530D
	BnaA03g28050D				BnaA03g42240D
	BnaA03g28420D				BnaA03g43000D
	BnaA03g28890D				BnaA03g44340D
	BnaA03g30950D				BnaA03g44440D
	BnaA03g31000D				BnaA03g44740D
	BnaA03g31420D				BnaA03g44890D
	BnaA03g31700D				BnaA03g46470D
	BnaA03g31730D				BnaA03g46570D
	BnaA03g31910D				BnaA03g47170D
	BnaA03g32320D				BnaA03g47310D
	BnaA03g32990D				BnaA03g47530D
	BnaA03g34120D				BnaA03g47910D
	BnaA03g34290D				BnaA03g48460D
	BnaA03g34830D				BnaA03g48490D
	BnaA03g35100D				BnaA03g48650D
	BnaA03g35700D				BnaA03g49260D
	BnaA03g35710D				BnaA03g49870D
	BnaA03g35720D				BnaA03g50250D
	BnaA03g36380D				BnaA03g50950D
	BnaA03g37120D				BnaA03g51730D
	BnaA03g37360D				BnaA03g52200D
	BnaA03g37720D				BnaA03g52440D
	BnaA03g37810D				BnaA03g52810D
	BnaA03g37850D				BnaA03g53980D
	BnaA03g38050D				BnaA03g54060D
	BnaA03g38130D				BnaA03g54880D
	BnaA03g38340D				BnaA03g55220D
	BnaA03g38440D				BnaA03g55510D
	BnaA03g38750D				BnaA03g55570D
	BnaA03g39110D				BnaA03g55670D
	BnaA03g39240D				BnaA03g55860D
	BnaA03g39590D				BnaA03g57280D
	BnaA03g39650D				BnaA03g58620D
	BnaA03g39840D				BnaA03g59920D
	BnaA03g41280D				BnaA03g60380D
	BnaA03g41530D				BnaA04g00120D
	BnaA03g42240D				BnaA04g00190D
	BnaA03g42410D				BnaA04g00200D
	BnaA03g42440D				BnaA04g00580D
	BnaA03g42640D				BnaA04g00660D
	BnaA03g43000D				BnaA04g01900D
	BnaA03g44340D				BnaA04g03250D
	BnaA03g44440D				BnaA04g05180D
	BnaA03g44530D				BnaA04g05190D
	BnaA03g44740D				BnaA04g07190D
	BnaA03g44890D				BnaA04g07680D
	BnaA03g46570D				BnaA04g07770D
	BnaA03g47170D				BnaA04g09530D
	BnaA03g47530D				BnaA04g09660D
	BnaA03g48460D				BnaA04g10820D
	BnaA03g48490D				BnaA04g11000D
	BnaA03g48640D				BnaA04g12410D
	BnaA03g48650D				BnaA04g12720D
	BnaA03g49910D				BnaA04g13070D
	BnaA03g50100D				BnaA04g13390D
	BnaA03g50950D				BnaA04g14300D
	BnaA03g51730D				BnaA04g14510D
	BnaA03g51850D				BnaA04g15380D
	BnaA03g52200D				BnaA04g15830D
	BnaA03g52440D				BnaA04g15920D
	BnaA03g52810D				BnaA04g16090D
	BnaA03g52920D				BnaA04g16230D
	BnaA03g53010D				BnaA04g16750D
	BnaA03g53980D				BnaA04g17070D
	BnaA03g54060D				BnaA04g17080D
	BnaA03g54610D				BnaA04g17150D
	BnaA03g54880D				BnaA04g17550D
	BnaA03g55220D				BnaA04g17690D
	BnaA03g55510D				BnaA04g18010D
	BnaA03g55570D				BnaA04g18360D
	BnaA03g55670D				BnaA04g18860D
	BnaA03g55860D				BnaA04g19210D
	BnaA03g56730D				BnaA04g19760D
	BnaA03g57280D				BnaA04g20150D
	BnaA03g58620D				BnaA04g20300D
	BnaA03g59920D				BnaA04g20980D
	BnaA03g60350D				BnaA04g21150D
	BnaA03g60380D				BnaA04g21400D
	BnaA04g00120D				BnaA04g21530D
	BnaA04g00190D				BnaA04g22070D
	BnaA04g00580D				BnaA04g22250D
	BnaA04g01590D				BnaA04g22700D
	BnaA04g03160D				BnaA04g23690D
	BnaA04g03250D				BnaA04g24700D
	BnaA04g04280D				BnaA04g24790D
	BnaA04g04310D				BnaA04g24930D
	BnaA04g05010D				BnaA04g24940D
	BnaA04g05180D				BnaA04g25150D
	BnaA04g05190D				BnaA04g25160D
	BnaA04g05500D				BnaA04g25310D
	BnaA04g07190D				BnaA04g25470D
	BnaA04g07680D				BnaA04g26470D
	BnaA04g07770D				BnaA04g26560D
	BnaA04g08060D				BnaA04g26710D
	BnaA04g08160D				BnaA04g26750D
	BnaA04g09530D				BnaA04g27780D
	BnaA04g09660D				BnaA04g28540D
	BnaA04g10820D				BnaA04g28670D
	BnaA04g12350D				BnaA04g28940D
	BnaA04g12410D				BnaA04g29280D
	BnaA04g12720D				BnaA05g01450D
	BnaA04g12970D				BnaA05g02080D
	BnaA04g13370D				BnaA05g02750D
	BnaA04g13390D				BnaA05g03790D
	BnaA04g13700D				BnaA05g04040D
	BnaA04g13730D				BnaA05g05140D
	BnaA04g14230D				BnaA05g05230D
	BnaA04g14300D				BnaA05g05410D
	BnaA04g15380D				BnaA05g05450D
	BnaA04g15830D				BnaA05g07300D
	BnaA04g15920D				BnaA05g08570D
	BnaA04g16090D				BnaA05g08680D
	BnaA04g16130D				BnaA05g09780D
	BnaA04g16230D				BnaA05g10150D
	BnaA04g16620D				BnaA05g10300D
	BnaA04g16750D				BnaA05g10360D
	BnaA04g17070D				BnaA05g10730D
	BnaA04g17080D				BnaA05g10820D
	BnaA04g17150D				BnaA05g11870D
	BnaA04g17550D				BnaA05g12360D
	BnaA04g17660D				BnaA05g12490D
	BnaA04g17690D				BnaA05g12830D
	BnaA04g18360D				BnaA05g13070D
	BnaA04g19210D				BnaA05g13740D
	BnaA04g19250D				BnaA05g13800D
	BnaA04g19760D				BnaA05g14090D
	BnaA04g20260D				BnaA05g14650D
	BnaA04g20300D				BnaA05g14890D
	BnaA04g20880D				BnaA05g15140D
	BnaA04g20980D				BnaA05g15190D
	BnaA04g21160D				BnaA05g15230D
	BnaA04g21400D				BnaA05g15310D
	BnaA04g21750D				BnaA05g15360D
	BnaA04g22700D				BnaA05g15830D
	BnaA04g23670D				BnaA05g16360D
	BnaA04g23690D				BnaA05g17280D
	BnaA04g24600D				BnaA05g18100D
	BnaA04g24700D				BnaA05g18320D
	BnaA04g24790D				BnaA05g18930D
	BnaA04g24930D				BnaA05g19010D
	BnaA04g24940D				BnaA05g19350D
	BnaA04g24950D				BnaA05g19560D
	BnaA04g25150D				BnaA05g20240D
	BnaA04g25160D				BnaA05g20360D
	BnaA04g25310D				BnaA05g20420D
	BnaA04g25470D				BnaA05g20650D
	BnaA04g26470D				BnaA05g21030D
	BnaA04g26510D				BnaA05g21080D
	BnaA04g26560D				BnaA05g21260D
	BnaA04g26660D				BnaA05g21350D
	BnaA04g26710D				BnaA05g21590D
	BnaA04g27780D				BnaA05g22400D
	BnaA04g28670D				BnaA05g22880D
	BnaA04g28940D				BnaA05g23080D
	BnaA04g29210D				BnaA05g23580D
	BnaA04g29280D				BnaA05g23860D
	BnaA05g00130D				BnaA05g24100D
	BnaA05g00320D				BnaA05g24250D
	BnaA05g01450D				BnaA05g24300D
	BnaA05g01630D				BnaA05g25110D
	BnaA05g01680D				BnaA05g25350D
	BnaA05g02080D				BnaA05g25930D
	BnaA05g02090D				BnaA05g26520D
	BnaA05g02260D				BnaA05g27100D
	BnaA05g02750D				BnaA05g27200D
	BnaA05g02980D				BnaA05g27810D
	BnaA05g02990D				BnaA05g28060D
	BnaA05g03490D				BnaA05g28470D
	BnaA05g04030D				BnaA05g28520D
	BnaA05g04610D				BnaA05g29380D
	BnaA05g04720D				BnaA05g29390D
	BnaA05g05140D				BnaA05g30840D
	BnaA05g05230D				BnaA05g31250D
	BnaA05g05270D				BnaA05g31900D
	BnaA05g05410D				BnaA05g32110D
	BnaA05g06370D				BnaA05g32500D
	BnaA05g06480D				BnaA05g34400D
	BnaA05g07240D				BnaA05g34780D
	BnaA05g07300D				BnaA05g35500D
	BnaA05g07860D				BnaA05g36360D
	BnaA05g08010D				BnaA05g36680D
	BnaA05g08650D				BnaA05g36870D
	BnaA05g09050D				BnaA05g36890D
	BnaA05g09400D				BnaA05g36990D
	BnaA05g09410D				BnaA05g37110D
	BnaA05g09690D				BnaA05g37290D
	BnaA05g10300D				BnaA06g00380D
	BnaA05g10730D				BnaA06g01150D
	BnaA05g10820D				BnaA06g01170D
	BnaA05g11870D				BnaA06g01180D
	BnaA05g12360D				BnaA06g01410D
	BnaA05g12410D				BnaA06g01990D
	BnaA05g12490D				BnaA06g02370D
	BnaA05g12830D				BnaA06g03370D
	BnaA05g13210D				BnaA06g03770D
	BnaA05g13740D				BnaA06g03900D
	BnaA05g13870D				BnaA06g03920D
	BnaA05g14090D				BnaA06g04070D
	BnaA05g14890D				BnaA06g04130D
	BnaA05g15140D				BnaA06g04320D
	BnaA05g15190D				BnaA06g04950D
	BnaA05g15230D				BnaA06g05000D
	BnaA05g15310D				BnaA06g05170D
	BnaA05g15360D				BnaA06g05430D
	BnaA05g15830D				BnaA06g06160D
	BnaA05g17760D				BnaA06g06670D
	BnaA05g18100D				BnaA06g06690D
	BnaA05g18320D				BnaA06g07410D
	BnaA05g18930D				BnaA06g07630D
	BnaA05g19010D				BnaA06g10160D
	BnaA05g19250D				BnaA06g10530D
	BnaA05g19350D				BnaA06g11160D
	BnaA05g19560D				BnaA06g11350D
	BnaA05g19810D				BnaA06g11610D
	BnaA05g20240D				BnaA06g11860D
	BnaA05g20360D				BnaA06g12030D
	BnaA05g20420D				BnaA06g12060D
	BnaA05g20550D				BnaA06g12110D
	BnaA05g20650D				BnaA06g12320D
	BnaA05g21080D				BnaA06g12500D
	BnaA05g21350D				BnaA06g13670D
	BnaA05g21590D				BnaA06g14000D
	BnaA05g21720D				BnaA06g14020D
	BnaA05g22810D				BnaA06g14440D
	BnaA05g22880D				BnaA06g14930D
	BnaA05g22970D				BnaA06g15180D
	BnaA05g23580D				BnaA06g15390D
	BnaA05g23860D				BnaA06g16040D
	BnaA05g24300D				BnaA06g16470D
	BnaA05g25070D				BnaA06g17900D
	BnaA05g25110D				BnaA06g18250D
	BnaA05g25300D				BnaA06g18300D
	BnaA05g25310D				BnaA06g18900D
	BnaA05g25930D				BnaA06g19240D
	BnaA05g26900D				BnaA06g20030D
	BnaA05g27200D				BnaA06g20540D
	BnaA05g27730D				BnaA06g20770D
	BnaA05g27810D				BnaA06g21840D
	BnaA05g27840D				BnaA06g22050D
	BnaA05g27910D				BnaA06g22720D
	BnaA05g28060D				BnaA06g23070D
	BnaA05g28410D				BnaA06g23080D
	BnaA05g28470D				BnaA06g23430D
	BnaA05g28480D				BnaA06g23560D
	BnaA05g28520D				BnaA06g23870D
	BnaA05g29010D				BnaA06g23960D
	BnaA05g29430D				BnaA06g24000D
	BnaA05g29540D				BnaA06g25150D
	BnaA05g30850D				BnaA06g25170D
	BnaA05g31250D				BnaA06g26420D
	BnaA05g31610D				BnaA06g26500D
	BnaA05g31720D				BnaA06g27620D
	BnaA05g31900D				BnaA06g28870D
	BnaA05g32060D				BnaA06g29670D
	BnaA05g32500D				BnaA06g29980D
	BnaA05g32540D				BnaA06g30390D
	BnaA05g33430D				BnaA06g31190D
	BnaA05g33550D				BnaA06g33580D
	BnaA05g33830D				BnaA06g33590D
	BnaA05g34120D				BnaA06g33710D
	BnaA05g34400D				BnaA06g33850D
	BnaA05g34780D				BnaA06g34020D
	BnaA05g35500D				BnaA06g34320D
	BnaA05g36250D				BnaA06g35370D
	BnaA05g36360D				BnaA06g35590D
	BnaA05g36680D				BnaA06g36070D
	BnaA05g36870D				BnaA06g36310D
	BnaA05g37110D				BnaA06g36570D
	BnaA06g00210D				BnaA06g36630D
	BnaA06g00380D				BnaA06g37010D
	BnaA06g00460D				BnaA06g37360D
	BnaA06g01150D				BnaA06g37880D
	BnaA06g01170D				BnaA06g37970D
	BnaA06g01180D				BnaA06g38230D
	BnaA06g01410D				BnaA06g38690D
	BnaA06g01430D				BnaA06g38870D
	BnaA06g01990D				BnaA06g38880D
	BnaA06g02730D				BnaA06g39290D
	BnaA06g03020D				BnaA06g39390D
	BnaA06g03070D				BnaA06g40200D
	BnaA06g03370D				BnaA06g40340D
	BnaA06g03770D				BnaA06g40610D
	BnaA06g03900D				BnaA06g40660D
	BnaA06g03920D				BnaA06g40730D
	BnaA06g04070D				BnaA07g00390D
	BnaA06g04120D				BnaA07g00860D
	BnaA06g04220D				BnaA07g01940D
	BnaA06g04320D				BnaA07g02490D
	BnaA06g04600D				BnaA07g03570D
	BnaA06g04670D				BnaA07g03740D
	BnaA06g04950D				BnaA07g03870D
	BnaA06g05000D				BnaA07g05160D
	BnaA06g05170D				BnaA07g06230D
	BnaA06g05430D				BnaA07g06810D
	BnaA06g05440D				BnaA07g07160D
	BnaA06g06160D				BnaA07g09060D
	BnaA06g06520D				BnaA07g09200D
	BnaA06g06690D				BnaA07g10080D
	BnaA06g06970D				BnaA07g10520D
	BnaA06g07410D				BnaA07g10770D
	BnaA06g07600D				BnaA07g11180D
	BnaA06g07630D				BnaA07g11370D
	BnaA06g07790D				BnaA07g11380D
	BnaA06g09700D				BnaA07g11420D
	BnaA06g10340D				BnaA07g11650D
	BnaA06g10530D				BnaA07g11960D
	BnaA06g11010D				BnaA07g12020D
	BnaA06g11160D				BnaA07g13430D
	BnaA06g11350D				BnaA07g13530D
	BnaA06g12030D				BnaA07g13950D
	BnaA06g12060D				BnaA07g14090D
	BnaA06g12110D				BnaA07g14450D
	BnaA06g12120D				BnaA07g14880D
	BnaA06g12320D				BnaA07g14960D
	BnaA06g12500D				BnaA07g15500D
	BnaA06g13670D				BnaA07g16490D
	BnaA06g14000D				BnaA07g16710D
	BnaA06g14440D				BnaA07g17840D
	BnaA06g15290D				BnaA07g17990D
	BnaA06g16030D				BnaA07g18120D
	BnaA06g16040D				BnaA07g18860D
	BnaA06g16330D				BnaA07g19180D
	BnaA06g16390D				BnaA07g19690D
	BnaA06g16470D				BnaA07g20210D
	BnaA06g17350D				BnaA07g20510D
	BnaA06g18250D				BnaA07g21350D
	BnaA06g18300D				BnaA07g21490D
	BnaA06g18900D				BnaA07g22790D
	BnaA06g19240D				BnaA07g24400D
	BnaA06g19490D				BnaA07g24600D
	BnaA06g20540D				BnaA07g24960D
	BnaA06g20770D				BnaA07g26650D
	BnaA06g21840D				BnaA07g27230D
	BnaA06g22050D				BnaA07g27820D
	BnaA06g22200D				BnaA07g28080D
	BnaA06g22690D				BnaA07g28820D
	BnaA06g22720D				BnaA07g29220D
	BnaA06g23070D				BnaA07g29290D
	BnaA06g23080D				BnaA07g29430D
	BnaA06g23100D				BnaA07g29460D
	BnaA06g23190D				BnaA07g29550D
	BnaA06g23430D				BnaA07g29580D
	BnaA06g23500D				BnaA07g29880D
	BnaA06g23560D				BnaA07g30010D
	BnaA06g23960D				BnaA07g30190D
	BnaA06g24410D				BnaA07g30210D
	BnaA06g24490D				BnaA07g30640D
	BnaA06g24710D				BnaA07g30790D
	BnaA06g24980D				BnaA07g30950D
	BnaA06g25150D				BnaA07g30980D
	BnaA06g25170D				BnaA07g31250D
	BnaA06g25360D				BnaA07g31990D
	BnaA06g26420D				BnaA07g32090D
	BnaA06g26500D				BnaA07g32260D
	BnaA06g27360D				BnaA07g32420D
	BnaA06g27460D				BnaA07g32850D
	BnaA06g27620D				BnaA07g33590D
	BnaA06g27990D				BnaA07g33620D
	BnaA06g28420D				BnaA07g33850D
	BnaA06g28630D				BnaA07g33910D
	BnaA06g28810D				BnaA07g34690D
	BnaA06g28870D				BnaA07g34930D
	BnaA06g29670D				BnaA07g34950D
	BnaA06g30390D				BnaA07g35170D
	BnaA06g30440D				BnaA07g35780D
	BnaA06g30530D				BnaA07g35810D
	BnaA06g30760D				BnaA07g35970D
	BnaA06g31190D				BnaA07g37600D
	BnaA06g31910D				BnaA07g37730D
	BnaA06g32740D				BnaA07g37870D
	BnaA06g33580D				BnaA07g38210D
	BnaA06g33710D				BnaA07g38350D
	BnaA06g34020D				BnaA07g38380D
	BnaA06g34320D				BnaA07g38670D
	BnaA06g34780D				BnaA08g00450D
	BnaA06g35920D				BnaA08g00520D
	BnaA06g36070D				BnaA08g00540D
	BnaA06g36310D				BnaA08g01410D
	BnaA06g36570D				BnaA08g02000D
	BnaA06g37360D				BnaA08g02470D
	BnaA06g37380D				BnaA08g02790D
	BnaA06g37880D				BnaA08g03480D
	BnaA06g37940D				BnaA08g03760D
	BnaA06g37970D				BnaA08g04620D
	BnaA06g38230D				BnaA08g05540D
	BnaA06g38870D				BnaA08g05650D
	BnaA06g38880D				BnaA08g05660D
	BnaA06g38980D				BnaA08g05900D
	BnaA06g39290D				BnaA08g07300D
	BnaA06g40200D				BnaA08g08630D
	BnaA06g40240D				BnaA08g08860D
	BnaA06g40340D				BnaA08g09560D
	BnaA06g40610D				BnaA08g10430D
	BnaA06g40660D				BnaA08g11130D
	BnaA06g40700D				BnaA08g11800D
	BnaA06g40730D				BnaA08g11820D
	BnaA07g00860D				BnaA08g12330D
	BnaA07g01390D				BnaA08g12690D
	BnaA07g01610D				BnaA08g12770D
	BnaA07g01950D				BnaA08g12990D
	BnaA07g03570D				BnaA08g13170D
	BnaA07g03740D				BnaA08g13680D
	BnaA07g03870D				BnaA08g13750D
	BnaA07g06230D				BnaA08g14210D
	BnaA07g06810D				BnaA08g14360D
	BnaA07g06900D				BnaA08g14540D
	BnaA07g07160D				BnaA08g15380D
	BnaA07g09060D				BnaA08g15450D
	BnaA07g09120D				BnaA08g15590D
	BnaA07g10080D				BnaA08g15870D
	BnaA07g10520D				BnaA08g16560D
	BnaA07g10770D				BnaA08g16940D
	BnaA07g11180D				BnaA08g16960D
	BnaA07g11370D				BnaA08g16990D
	BnaA07g11380D				BnaA08g17760D
	BnaA07g11420D				BnaA08g18700D
	BnaA07g11450D				BnaA08g19100D
	BnaA07g11760D				BnaA08g20230D
	BnaA07g11960D				BnaA08g20570D
	BnaA07g12020D				BnaA08g21150D
	BnaA07g12120D				BnaA08g21180D
	BnaA07g12210D				BnaA08g21340D
	BnaA07g13330D				BnaA08g22020D
	BnaA07g13430D				BnaA08g22410D
	BnaA07g13530D				BnaA08g22840D
	BnaA07g13930D				BnaA08g22880D
	BnaA07g13950D				BnaA08g23110D
	BnaA07g14090D				BnaA08g23470D
	BnaA07g14320D				BnaA08g23600D
	BnaA07g14880D				BnaA08g23760D
	BnaA07g14960D				BnaA08g23780D
	BnaA07g15060D				BnaA08g24040D
	BnaA07g15500D				BnaA08g24100D
	BnaA07g16490D				BnaA08g24310D
	BnaA07g16710D				BnaA08g24770D
	BnaA07g17840D				BnaA08g25110D
	BnaA07g18120D				BnaA08g25690D
	BnaA07g18520D				BnaA08g26130D
	BnaA07g18860D				BnaA08g26140D
	BnaA07g19600D				BnaA08g26540D
	BnaA07g19690D				BnaA08g26730D
	BnaA07g20210D				BnaA08g26840D
	BnaA07g20720D				BnaA08g27920D
	BnaA07g21350D				BnaA08g29110D
	BnaA07g21490D				BnaA08g29120D
	BnaA07g22000D				BnaA08g29710D
	BnaA07g22620D				BnaA08g30330D
	BnaA07g22790D				BnaA08g30840D
	BnaA07g23370D				BnaA08g31110D
	BnaA07g24400D				BnaA08g31150D
	BnaA07g24600D				BnaA08g31350D
	BnaA07g24960D				BnaA08g31530D
	BnaA07g25070D				BnaA08g31650D
	BnaA07g25310D				BnaA08g31670D
	BnaA07g25530D				BnaA09g00540D
	BnaA07g26650D				BnaA09g00710D
	BnaA07g26670D				BnaA09g00730D
	BnaA07g27230D				BnaA09g00770D
	BnaA07g27280D				BnaA09g00960D
	BnaA07g27370D				BnaA09g01040D
	BnaA07g27820D				BnaA09g01390D
	BnaA07g28030D				BnaA09g01960D
	BnaA07g28080D				BnaA09g02110D
	BnaA07g28720D				BnaA09g02120D
	BnaA07g28820D				BnaA09g03040D
	BnaA07g29220D				BnaA09g03060D
	BnaA07g29430D				BnaA09g03220D
	BnaA07g29460D				BnaA09g03310D
	BnaA07g29550D				BnaA09g03590D
	BnaA07g29580D				BnaA09g03830D
	BnaA07g29880D				BnaA09g04280D
	BnaA07g30010D				BnaA09g04290D
	BnaA07g30210D				BnaA09g05560D
	BnaA07g30640D				BnaA09g05570D
	BnaA07g30660D				BnaA09g05620D
	BnaA07g30790D				BnaA09g05760D
	BnaA07g30840D				BnaA09g06270D
	BnaA07g30950D				BnaA09g06380D
	BnaA07g30980D				BnaA09g06470D
	BnaA07g31070D				BnaA09g06660D
	BnaA07g31250D				BnaA09g06700D
	BnaA07g31590D				BnaA09g07500D
	BnaA07g31840D				BnaA09g07960D
	BnaA07g32090D				BnaA09g08010D
	BnaA07g32230D				BnaA09g08070D
	BnaA07g32260D				BnaA09g08470D
	BnaA07g32330D				BnaA09g09880D
	BnaA07g32420D				BnaA09g10450D
	BnaA07g32850D				BnaA09g10600D
	BnaA07g33610D				BnaA09g10710D
	BnaA07g33620D				BnaA09g11260D
	BnaA07g33850D				BnaA09g11950D
	BnaA07g33910D				BnaA09g12410D
	BnaA07g33970D				BnaA09g12720D
	BnaA07g34180D				BnaA09g12760D
	BnaA07g34280D				BnaA09g12920D
	BnaA07g34490D				BnaA09g13010D
	BnaA07g34830D				BnaA09g13470D
	BnaA07g34930D				BnaA09g13580D
	BnaA07g34950D				BnaA09g13990D
	BnaA07g35780D				BnaA09g14000D
	BnaA07g35810D				BnaA09g14820D
	BnaA07g35920D				BnaA09g15710D
	BnaA07g36480D				BnaA09g16750D
	BnaA07g37600D				BnaA09g17070D
	BnaA07g37730D				BnaA09g17150D
	BnaA07g37870D				BnaA09g18120D
	BnaA07g38160D				BnaA09g18220D
	BnaA07g38380D				BnaA09g19380D
	BnaA07g38670D				BnaA09g19480D
	BnaA08g00540D				BnaA09g19490D
	BnaA08g01310D				BnaA09g19860D
	BnaA08g01410D				BnaA09g20530D
	BnaA08g02000D				BnaA09g20670D
	BnaA08g02680D				BnaA09g22120D
	BnaA08g02790D				BnaA09g23510D
	BnaA08g03480D				BnaA09g25800D
	BnaA08g03760D				BnaA09g25900D
	BnaA08g04880D				BnaA09g25940D
	BnaA08g05520D				BnaA09g26050D
	BnaA08g05540D				BnaA09g26590D
	BnaA08g05650D				BnaA09g26710D
	BnaA08g05660D				BnaA09g27070D
	BnaA08g05900D				BnaA09g27140D
	BnaA08g06520D				BnaA09g27150D
	BnaA08g07300D				BnaA09g27350D
	BnaA08g08170D				BnaA09g27490D
	BnaA08g08630D				BnaA09g27890D
	BnaA08g08860D				BnaA09g28210D
	BnaA08g10430D				BnaA09g28390D
	BnaA08g10720D				BnaA09g29470D
	BnaA08g11130D				BnaA09g29550D
	BnaA08g11640D				BnaA09g30040D
	BnaA08g11800D				BnaA09g30050D
	BnaA08g12330D				BnaA09g30140D
	BnaA08g12770D				BnaA09g30410D
	BnaA08g12990D				BnaA09g30540D
	BnaA08g13170D				BnaA09g31130D
	BnaA08g13750D				BnaA09g31650D
	BnaA08g13880D				BnaA09g31890D
	BnaA08g14070D				BnaA09g32240D
	BnaA08g14120D				BnaA09g32400D
	BnaA08g14360D				BnaA09g33020D
	BnaA08g14540D				BnaA09g33190D
	BnaA08g14780D				BnaA09g33720D
	BnaA08g15380D				BnaA09g33760D
	BnaA08g15450D				BnaA09g33900D
	BnaA08g15590D				BnaA09g33930D
	BnaA08g15890D				BnaA09g34360D
	BnaA08g16380D				BnaA09g34410D
	BnaA08g16560D				BnaA09g34480D
	BnaA08g17760D				BnaA09g34720D
	BnaA08g18210D				BnaA09g35230D
	BnaA08g18700D				BnaA09g35290D
	BnaA08g18750D				BnaA09g35800D
	BnaA08g19950D				BnaA09g35820D
	BnaA08g20230D				BnaA09g36350D
	BnaA08g20850D				BnaA09g36630D
	BnaA08g21150D				BnaA09g36960D
	BnaA08g21180D				BnaA09g37390D
	BnaA08g22020D				BnaA09g38040D
	BnaA08g22840D				BnaA09g38220D
	BnaA08g23110D				BnaA09g39610D
	BnaA08g23330D				BnaA09g41080D
	BnaA08g23470D				BnaA09g41910D
	BnaA08g23600D				BnaA09g41920D
	BnaA08g23780D				BnaA09g43430D
	BnaA08g24100D				BnaA09g44160D
	BnaA08g24600D				BnaA09g44700D
	BnaA08g24770D				BnaA09g44820D
	BnaA08g25580D				BnaA09g45350D
	BnaA08g25690D				BnaA09g45670D
	BnaA08g26130D				BnaA09g46010D
	BnaA08g26140D				BnaA09g46070D
	BnaA08g26540D				BnaA09g46100D
	BnaA08g26630D				BnaA09g46190D
	BnaA08g26730D				BnaA09g46260D
	BnaA08g26840D				BnaA09g47290D
	BnaA08g28240D				BnaA09g47340D
	BnaA08g28670D				BnaA09g47880D
	BnaA08g29110D				BnaA09g48230D
	BnaA08g29120D				BnaA09g49170D
	BnaA08g29710D				BnaA09g49190D
	BnaA08g29910D				BnaA09g49270D
	BnaA08g29990D				BnaA09g49430D
	BnaA08g30210D				BnaA09g49520D
	BnaA08g30480D				BnaA09g50780D
	BnaA08g30780D				BnaA09g50920D
	BnaA08g31110D				BnaA09g51110D
	BnaA08g31350D				BnaA09g51780D
	BnaA08g31370D				BnaA09g51830D
	BnaA08g31390D				BnaA09g51970D
	BnaA08g31530D				BnaA09g51990D
	BnaA08g31740D				BnaA09g52790D
	BnaA09g00540D				BnaA09g53380D
	BnaA09g00710D				BnaA09g53940D
	BnaA09g00730D				BnaA09g54580D
	BnaA09g00770D				BnaA09g54720D
	BnaA09g01040D				BnaA09g55030D
	BnaA09g01270D				BnaA09g55530D
	BnaA09g01300D				BnaA10g00360D
	BnaA09g01390D				BnaA10g00690D
	BnaA09g01470D				BnaA10g01280D
	BnaA09g02110D				BnaA10g01360D
	BnaA09g02120D				BnaA10g01770D
	BnaA09g02760D				BnaA10g02240D
	BnaA09g03040D				BnaA10g02400D
	BnaA09g03060D				BnaA10g03690D
	BnaA09g03310D				BnaA10g05760D
	BnaA09g03530D				BnaA10g06640D
	BnaA09g03830D				BnaA10g08350D
	BnaA09g04280D				BnaA10g08550D
	BnaA09g04290D				BnaA10g09480D
	BnaA09g04300D				BnaA10g09600D
	BnaA09g04740D				BnaA10g09900D
	BnaA09g05190D				BnaA10g10070D
	BnaA09g05560D				BnaA10g10660D
	BnaA09g05760D				BnaA10g10780D
	BnaA09g06270D				BnaA10g11420D
	BnaA09g06380D				BnaA10g11670D
	BnaA09g07270D				BnaA10g12800D
	BnaA09g07500D				BnaA10g12840D
	BnaA09g07960D				BnaA10g13270D
	BnaA09g08010D				BnaA10g13870D
	BnaA09g08070D				BnaA10g14400D
	BnaA09g08190D				BnaA10g14500D
	BnaA09g08880D				BnaA10g14600D
	BnaA09g10230D				BnaA10g14890D
	BnaA09g10600D				BnaA10g15220D
	BnaA09g10710D				BnaA10g15410D
	BnaA09g11260D				BnaA10g15420D
	BnaA09g12210D				BnaA10g15570D
	BnaA09g12720D				BnaA10g15590D
	BnaA09g12760D				BnaA10g15790D
	BnaA09g12770D				BnaA10g16260D
	BnaA09g12920D				BnaA10g16660D
	BnaA09g13010D				BnaA10g17370D
	BnaA09g13450D				BnaA10g17860D
	BnaA09g13470D				BnaA10g18070D
	BnaA09g13970D				BnaA10g18700D
	BnaA09g13990D				BnaA10g19500D
	BnaA09g14000D				BnaA10g19590D
	BnaA09g14040D				BnaA10g19970D
	BnaA09g14510D				BnaA10g20660D
	BnaA09g14520D				BnaA10g20910D
	BnaA09g14820D				BnaA10g21870D
	BnaA09g15710D				BnaA10g21880D
	BnaA09g16750D				BnaA10g22010D
	BnaA09g16850D				BnaA10g22020D
	BnaA09g17070D				BnaA10g22220D
	BnaA09g17090D				BnaA10g22450D
	BnaA09g17150D				BnaA10g22490D
	BnaA09g18520D				BnaA10g22530D
	BnaA09g19170D				BnaA10g22750D
	BnaA09g19380D				BnaA10g22840D
	BnaA09g19480D				BnaA10g22980D
	BnaA09g19490D				BnaA10g23100D
	BnaA09g19570D				BnaA10g23380D
	BnaA09g19640D				BnaA10g23470D
	BnaA09g19860D				BnaA10g23500D
	BnaA09g20320D				BnaA10g23610D
	BnaA09g20460D				BnaA10g23630D
	BnaA09g20530D				BnaA10g23900D
	BnaA09g20670D				BnaA10g23940D
	BnaA09g21960D				BnaA10g24230D
	BnaA09g22110D				BnaA10g24580D
	BnaA09g22120D				BnaA10g25350D
	BnaA09g22180D				BnaA10g25630D
	BnaA09g23510D				BnaA10g25660D
	BnaA09g25290D				BnaA10g25700D
	BnaA09g25550D				BnaA10g26400D
	BnaA09g25800D				BnaA10g26450D
	BnaA09g25900D				BnaA10g26880D
	BnaA09g25940D				BnaA10g27030D
	BnaA09g26140D				BnaA10g27810D
	BnaA09g26590D				BnaA10g28210D
	BnaA09g26710D				BnaA10g29580D
	BnaA09g27070D				BnaA10g29870D
	BnaA09g27140D				BnaA10g29940D
	BnaA09g27240D				BnaA10g29950D
	BnaA09g27490D				BnaA10g29960D
	BnaA09g27640D				BnaA10g30010D
	BnaA09g27810D				BnaAnng00110D
	BnaA09g27890D				BnaAnng00160D
	BnaA09g28210D				BnaAnng00210D
	BnaA09g28390D				BnaAnng00400D
	BnaA09g29550D				BnaAnng00480D
	BnaA09g30040D				BnaAnng00830D
	BnaA09g30050D				BnaAnng01500D
	BnaA09g30430D				BnaAnng01620D
	BnaA09g31130D				BnaAnng01800D
	BnaA09g31650D				BnaAnng03490D
	BnaA09g31890D				BnaAnng04140D
	BnaA09g32110D				BnaAnng04660D
	BnaA09g33020D				BnaAnng05210D
	BnaA09g33190D				BnaAnng05720D
	BnaA09g33560D				BnaAnng06130D
	BnaA09g33720D				BnaAnng07300D
	BnaA09g33890D				BnaAnng07360D
	BnaA09g33900D				BnaAnng08030D
	BnaA09g33930D				BnaAnng08880D
	BnaA09g34030D				BnaAnng08970D
	BnaA09g34410D				BnaAnng09010D
	BnaA09g35000D				BnaAnng09040D
	BnaA09g35290D				BnaAnng09060D
	BnaA09g35820D				BnaAnng09960D
	BnaA09g37390D				BnaAnng10080D
	BnaA09g37590D				BnaAnng10090D
	BnaA09g37750D				BnaAnng10280D
	BnaA09g38060D				BnaAnng10440D
	BnaA09g38220D				BnaAnng10580D
	BnaA09g39400D				BnaAnng11360D
	BnaA09g39610D				BnaAnng11390D
	BnaA09g40100D				BnaAnng11500D
	BnaA09g40450D				BnaAnng12230D
	BnaA09g41080D				BnaAnng13320D
	BnaA09g41590D				BnaAnng15630D
	BnaA09g41910D				BnaAnng16810D
	BnaA09g41920D				BnaAnng17710D
	BnaA09g42140D				BnaAnng18690D
	BnaA09g42170D				BnaAnng18890D
	BnaA09g42180D				BnaAnng18930D
	BnaA09g42430D				BnaAnng19200D
	BnaA09g42550D				BnaAnng19450D
	BnaA09g42630D				BnaAnng20610D
	BnaA09g43240D				BnaAnng21560D
	BnaA09g43420D				BnaAnng21950D
	BnaA09g43430D				BnaAnng22250D
	BnaA09g44250D				BnaAnng22470D
	BnaA09g44700D				BnaAnng22640D
	BnaA09g44820D				BnaAnng24190D
	BnaA09g45010D				BnaAnng24550D
	BnaA09g45430D				BnaAnng24560D
	BnaA09g45670D				BnaAnng25020D
	BnaA09g46010D				BnaAnng25140D
	BnaA09g46100D				BnaAnng25630D
	BnaA09g46260D				BnaAnng26700D
	BnaA09g47290D				BnaAnng29030D
	BnaA09g48230D				BnaAnng29280D
	BnaA09g48990D				BnaAnng31360D
	BnaA09g49170D				BnaAnng31420D
	BnaA09g49190D				BnaAnng31470D
	BnaA09g49270D				BnaAnng33170D
	BnaA09g49430D				BnaAnng33440D
	BnaA09g49520D				BnaAnng33520D
	BnaA09g50780D				BnaAnng35040D
	BnaA09g51110D				BnaAnng35370D
	BnaA09g51670D				BnaAnng35580D
	BnaA09g51780D				BnaAnng37080D
	BnaA09g51990D				BnaAnng39590D
	BnaA09g52930D				BnaAnng40060D
	BnaA09g53380D				BnaAnng40150D
	BnaA09g54580D				BnaAnng40430D
	BnaA09g54720D				BnaC01g00680D
	BnaA09g54730D				BnaC01g01110D
	BnaA09g55030D				BnaC01g01420D
	BnaA09g55530D				BnaC01g01660D
	BnaA09g56560D				BnaC01g01830D
	BnaA09g56570D				BnaC01g02220D
	BnaA10g00170D				BnaC01g02340D
	BnaA10g00360D				BnaC01g02400D
	BnaA10g00690D				BnaC01g02940D
	BnaA10g01280D				BnaC01g03230D
	BnaA10g01360D				BnaC01g03640D
	BnaA10g01770D				BnaC01g04120D
	BnaA10g02240D				BnaC01g04140D
	BnaA10g02400D				BnaC01g04250D
	BnaA10g02700D				BnaC01g04810D
	BnaA10g05530D				BnaC01g04850D
	BnaA10g05760D				BnaC01g04930D
	BnaA10g06340D				BnaC01g05300D
	BnaA10g06640D				BnaC01g05570D
	BnaA10g06840D				BnaC01g06600D
	BnaA10g07130D				BnaC01g06610D
	BnaA10g07720D				BnaC01g06830D
	BnaA10g07760D				BnaC01g07220D
	BnaA10g08350D				BnaC01g07450D
	BnaA10g08390D				BnaC01g07530D
	BnaA10g08550D				BnaC01g08250D
	BnaA10g08600D				BnaC01g08280D
	BnaA10g08750D				BnaC01g09420D
	BnaA10g09480D				BnaC01g09530D
	BnaA10g09600D				BnaC01g09540D
	BnaA10g09900D				BnaC01g09900D
	BnaA10g10030D				BnaC01g10190D
	BnaA10g10070D				BnaC01g10870D
	BnaA10g10590D				BnaC01g11060D
	BnaA10g10780D				BnaC01g11190D
	BnaA10g11040D				BnaC01g11820D
	BnaA10g11420D				BnaC01g12240D
	BnaA10g11670D				BnaC01g12250D
	BnaA10g12220D				BnaC01g12360D
	BnaA10g12800D				BnaC01g12770D
	BnaA10g12840D				BnaC01g12930D
	BnaA10g12870D				BnaC01g13420D
	BnaA10g13270D				BnaC01g13570D
	BnaA10g13530D				BnaC01g14940D
	BnaA10g13560D				BnaC01g15630D
	BnaA10g13870D				BnaC01g16200D
	BnaA10g14480D				BnaC01g16640D
	BnaA10g14500D				BnaC01g17050D
	BnaA10g14600D				BnaC01g17510D
	BnaA10g15300D				BnaC01g17730D
	BnaA10g15420D				BnaC01g18020D
	BnaA10g15500D				BnaC01g18470D
	BnaA10g15570D				BnaC01g18760D
	BnaA10g15790D				BnaC01g18910D
	BnaA10g15820D				BnaC01g18950D
	BnaA10g16170D				BnaC01g19300D
	BnaA10g16260D				BnaC01g19310D
	BnaA10g16660D				BnaC01g19320D
	BnaA10g17050D				BnaC01g19330D
	BnaA10g17860D				BnaC01g19760D
	BnaA10g18070D				BnaC01g20720D
	BnaA10g18500D				BnaC01g20750D
	BnaA10g18700D				BnaC01g20780D
	BnaA10g19500D				BnaC01g20930D
	BnaA10g19870D				BnaC01g20970D
	BnaA10g19970D				BnaC01g21960D
	BnaA10g20530D				BnaC01g21980D
	BnaA10g20660D				BnaC01g22050D
	BnaA10g20910D				BnaC01g22560D
	BnaA10g21870D				BnaC01g22680D
	BnaA10g21880D				BnaC01g22960D
	BnaA10g22010D				BnaC01g23420D
	BnaA10g22020D				BnaC01g24230D
	BnaA10g22490D				BnaC01g31890D
	BnaA10g22530D				BnaC01g32140D
	BnaA10g22750D				BnaC01g33190D
	BnaA10g22800D				BnaC01g34330D
	BnaA10g22980D				BnaC01g34490D
	BnaA10g23070D				BnaC01g35480D
	BnaA10g23100D				BnaC01g35900D
	BnaA10g23380D				BnaC01g36750D
	BnaA10g23500D				BnaC01g37070D
	BnaA10g23610D				BnaC01g37340D
	BnaA10g23630D				BnaC01g37560D
	BnaA10g23720D				BnaC01g38510D
	BnaA10g23780D				BnaC01g38790D
	BnaA10g23900D				BnaC01g39690D
	BnaA10g23940D				BnaC01g40110D
	BnaA10g24180D				BnaC01g40570D
	BnaA10g24580D				BnaC01g43250D
	BnaA10g24720D				BnaC01g43700D
	BnaA10g25490D				BnaC01g44920D
	BnaA10g25630D				BnaC02g00130D
	BnaA10g25660D				BnaC02g00230D
	BnaA10g25700D				BnaC02g00270D
	BnaA10g26220D				BnaC02g00380D
	BnaA10g26400D				BnaC02g00770D
	BnaA10g26450D				BnaC02g00780D
	BnaA10g26460D				BnaC02g01710D
	BnaA10g27030D				BnaC02g02180D
	BnaA10g27260D				BnaC02g02620D
	BnaA10g27860D				BnaC02g02870D
	BnaA10g28210D				BnaC02g07720D
	BnaA10g28610D				BnaC02g08540D
	BnaA10g29580D				BnaC02g08820D
	BnaA10g29940D				BnaC02g08990D
	BnaA10g29950D				BnaC02g09010D
	BnaA10g29960D				BnaC02g09720D
	BnaA10g30010D				BnaC02g10060D
	BnaAnng00110D				BnaC02g10080D
	BnaAnng00210D				BnaC02g11470D
	BnaAnng00630D				BnaC02g11850D
	BnaAnng00800D				BnaC02g12950D
	BnaAnng00830D				BnaC02g12980D
	BnaAnng01110D				BnaC02g13060D
	BnaAnng01500D				BnaC02g13080D
	BnaAnng01620D				BnaC02g13250D
	BnaAnng01800D				BnaC02g15890D
	BnaAnng03490D				BnaC02g16370D
	BnaAnng03500D				BnaC02g17130D
	BnaAnng03940D				BnaC02g17140D
	BnaAnng04140D				BnaC02g17150D
	BnaAnng04520D				BnaC02g18030D
	BnaAnng04660D				BnaC02g19120D
	BnaAnng05210D				BnaC02g20340D
	BnaAnng05580D				BnaC02g20570D
	BnaAnng06130D				BnaC02g21020D
	BnaAnng06380D				BnaC02g21080D
	BnaAnng07300D				BnaC02g31000D
	BnaAnng07360D				BnaC02g31830D
	BnaAnng07590D				BnaC02g32980D
	BnaAnng08630D				BnaC02g32990D
	BnaAnng08970D				BnaC02g34330D
	BnaAnng09010D				BnaC02g34380D
	BnaAnng09040D				BnaC02g35130D
	BnaAnng09060D				BnaC02g36310D
	BnaAnng09400D				BnaC02g36400D
	BnaAnng10080D				BnaC02g36630D
	BnaAnng10090D				BnaC02g37030D
	BnaAnng10140D				BnaC02g37040D
	BnaAnng10190D				BnaC02g37090D
	BnaAnng10280D				BnaC02g38230D
	BnaAnng10440D				BnaC02g38340D
	BnaAnng10580D				BnaC02g38490D
	BnaAnng10890D				BnaC02g38620D
	BnaAnng11390D				BnaC02g38730D
	BnaAnng11500D				BnaC02g39370D
	BnaAnng12230D				BnaC02g40340D
	BnaAnng13320D				BnaC02g40420D
	BnaAnng13680D				BnaC02g41640D
	BnaAnng13830D				BnaC02g42520D
	BnaAnng14520D				BnaC02g42560D
	BnaAnng15150D				BnaC02g42910D
	BnaAnng15490D				BnaC02g43000D
	BnaAnng15630D				BnaC02g43200D
	BnaAnng15670D				BnaC02g43450D
	BnaAnng16810D				BnaC02g43560D
	BnaAnng17710D				BnaC02g44280D
	BnaAnng18690D				BnaC02g44320D
	BnaAnng18890D				BnaC02g45160D
	BnaAnng19200D				BnaC02g45370D
	BnaAnng19450D				BnaC02g48360D
	BnaAnng20780D				BnaC03g00160D
	BnaAnng20980D				BnaC03g01140D
	BnaAnng21560D				BnaC03g02070D
	BnaAnng21750D				BnaC03g02720D
	BnaAnng21950D				BnaC03g02840D
	BnaAnng22250D				BnaC03g02910D
	BnaAnng22640D				BnaC03g03340D
	BnaAnng24190D				BnaC03g03430D
	BnaAnng24550D				BnaC03g03980D
	BnaAnng24560D				BnaC03g03990D
	BnaAnng25020D				BnaC03g04250D
	BnaAnng25140D				BnaC03g04350D
	BnaAnng25630D				BnaC03g04400D
	BnaAnng26670D				BnaC03g04890D
	BnaAnng29030D				BnaC03g04920D
	BnaAnng29220D				BnaC03g04980D
	BnaAnng29280D				BnaC03g05670D
	BnaAnng30660D				BnaC03g05700D
	BnaAnng31360D				BnaC03g05980D
	BnaAnng31470D				BnaC03g06070D
	BnaAnng32080D				BnaC03g06150D
	BnaAnng33170D				BnaC03g06320D
	BnaAnng33230D				BnaC03g06920D
	BnaAnng33440D				BnaC03g06980D
	BnaAnng33520D				BnaC03g07310D
	BnaAnng35040D				BnaC03g07650D
	BnaAnng35370D				BnaC03g07860D
	BnaAnng37080D				BnaC03g08020D
	BnaAnng37420D				BnaC03g08830D
	BnaAnng37980D				BnaC03g08840D
	BnaAnng39590D				BnaC03g09620D
	BnaAnng40060D				BnaC03g09740D
	BnaAnng40150D				BnaC03g09830D
	BnaC01g01090D				BnaC03g09940D
	BnaC01g01140D				BnaC03g10290D
	BnaC01g01420D				BnaC03g10340D
	BnaC01g01690D				BnaC03g10670D
	BnaC01g01820D				BnaC03g11010D
	BnaC01g01830D				BnaC03g11020D
	BnaC01g02220D				BnaC03g11480D
	BnaC01g02340D				BnaC03g11530D
	BnaC01g02400D				BnaC03g11560D
	BnaC01g02940D				BnaC03g11650D
	BnaC01g03230D				BnaC03g12660D
	BnaC01g03520D				BnaC03g13560D
	BnaC01g03540D				BnaC03g14230D
	BnaC01g03770D				BnaC03g16290D
	BnaC01g04120D				BnaC03g16970D
	BnaC01g04250D				BnaC03g17110D
	BnaC01g04810D				BnaC03g17450D
	BnaC01g04850D				BnaC03g17930D
	BnaC01g04930D				BnaC03g18040D
	BnaC01g06600D				BnaC03g20530D
	BnaC01g06610D				BnaC03g21590D
	BnaC01g06830D				BnaC03g21710D
	BnaC01g07150D				BnaC03g21720D
	BnaC01g07220D				BnaC03g22090D
	BnaC01g07450D				BnaC03g22980D
	BnaC01g07470D				BnaC03g23170D
	BnaC01g07500D				BnaC03g24390D
	BnaC01g07530D				BnaC03g24900D
	BnaC01g08250D				BnaC03g25510D
	BnaC01g08260D				BnaC03g26410D
	BnaC01g08280D				BnaC03g26430D
	BnaC01g08820D				BnaC03g26640D
	BnaC01g09420D				BnaC03g27400D
	BnaC01g09530D				BnaC03g27700D
	BnaC01g09540D				BnaC03g27920D
	BnaC01g09900D				BnaC03g28200D
	BnaC01g10190D				BnaC03g28630D
	BnaC01g10480D				BnaC03g28790D
	BnaC01g10870D				BnaC03g29330D
	BnaC01g11060D				BnaC03g30500D
	BnaC01g11190D				BnaC03g30720D
	BnaC01g11820D				BnaC03g31140D
	BnaC01g12240D				BnaC03g31160D
	BnaC01g12250D				BnaC03g31390D
	BnaC01g12770D				BnaC03g31520D
	BnaC01g13570D				BnaC03g31540D
	BnaC01g14940D				BnaC03g31600D
	BnaC01g15630D				BnaC03g31810D
	BnaC01g15870D				BnaC03g31960D
	BnaC01g16640D				BnaC03g32430D
	BnaC01g17050D				BnaC03g32850D
	BnaC01g17180D				BnaC03g32930D
	BnaC01g17490D				BnaC03g32940D
	BnaC01g17720D				BnaC03g32950D
	BnaC01g17730D				BnaC03g33070D
	BnaC01g18020D				BnaC03g33080D
	BnaC01g18480D				BnaC03g33430D
	BnaC01g18760D				BnaC03g33550D
	BnaC01g18910D				BnaC03g33640D
	BnaC01g18950D				BnaC03g34470D
	BnaC01g19020D				BnaC03g34490D
	BnaC01g19300D				BnaC03g34830D
	BnaC01g19310D				BnaC03g35050D
	BnaC01g19320D				BnaC03g36310D
	BnaC01g19330D				BnaC03g36390D
	BnaC01g19620D				BnaC03g37430D
	BnaC01g19630D				BnaC03g37950D
	BnaC01g20120D				BnaC03g38460D
	BnaC01g20180D				BnaC03g39570D
	BnaC01g20720D				BnaC03g40510D
	BnaC01g20750D				BnaC03g40520D
	BnaC01g20780D				BnaC03g40670D
	BnaC01g20930D				BnaC03g40790D
	BnaC01g20970D				BnaC03g41580D
	BnaC01g21960D				BnaC03g41590D
	BnaC01g21980D				BnaC03g43790D
	BnaC01g22050D				BnaC03g44150D
	BnaC01g22560D				BnaC03g45610D
	BnaC01g22680D				BnaC03g45710D
	BnaC01g22900D				BnaC03g46410D
	BnaC01g22960D				BnaC03g46660D
	BnaC01g24000D				BnaC03g47010D
	BnaC01g24230D				BnaC03g47030D
	BnaC01g26290D				BnaC03g48460D
	BnaC01g28060D				BnaC03g49000D
	BnaC01g31810D				BnaC03g49290D
	BnaC01g31890D				BnaC03g49360D
	BnaC01g32140D				BnaC03g49850D
	BnaC01g33190D				BnaC03g49860D
	BnaC01g34490D				BnaC03g50130D
	BnaC01g34800D				BnaC03g50310D
	BnaC01g35230D				BnaC03g50340D
	BnaC01g35900D				BnaC03g51550D
	BnaC01g36700D				BnaC03g51590D
	BnaC01g36750D				BnaC03g52710D
	BnaC01g37070D				BnaC03g52910D
	BnaC01g37590D				BnaC03g53090D
	BnaC01g38130D				BnaC03g53730D
	BnaC01g38270D				BnaC03g54190D
	BnaC01g38510D				BnaC03g54520D
	BnaC01g38790D				BnaC03g54530D
	BnaC01g40140D				BnaC03g55650D
	BnaC01g40520D				BnaC03g55690D
	BnaC01g40570D				BnaC03g56080D
	BnaC01g40610D				BnaC03g57540D
	BnaC01g43250D				BnaC03g58180D
	BnaC01g43920D				BnaC03g60110D
	BnaC01g44720D				BnaC03g60170D
	BnaC01g44890D				BnaC03g60540D
	BnaC02g00130D				BnaC03g61170D
	BnaC02g00230D				BnaC03g61760D
	BnaC02g00270D				BnaC03g61870D
	BnaC02g00380D				BnaC03g62260D
	BnaC02g00680D				BnaC03g62400D
	BnaC02g00770D				BnaC03g62730D
	BnaC02g00780D				BnaC03g63540D
	BnaC02g00830D				BnaC03g65100D
	BnaC02g00930D				BnaC03g65980D
	BnaC02g01470D				BnaC03g66490D
	BnaC02g01650D				BnaC03g66810D
	BnaC02g01710D				BnaC03g70440D
	BnaC02g02180D				BnaC03g70450D
	BnaC02g02620D				BnaC03g70490D
	BnaC02g04530D				BnaC03g70570D
	BnaC02g04800D				BnaC03g71040D
	BnaC02g05070D				BnaC03g73120D
	BnaC02g06690D				BnaC03g73550D
	BnaC02g07720D				BnaC03g74230D
	BnaC02g08990D				BnaC03g74400D
	BnaC02g10060D				BnaC03g74740D
	BnaC02g10080D				BnaC03g74950D
	BnaC02g11470D				BnaC03g75280D
	BnaC02g12030D				BnaC03g76520D
	BnaC02g12950D				BnaC03g77170D
	BnaC02g12980D				BnaC03g77610D
	BnaC02g13060D				BnaC03g77620D
	BnaC02g13600D				BnaC04g00590D
	BnaC02g15890D				BnaC04g01280D
	BnaC02g16030D				BnaC04g01470D
	BnaC02g16370D				BnaC04g03100D
	BnaC02g16660D				BnaC04g03760D
	BnaC02g17140D				BnaC04g03910D
	BnaC02g17150D				BnaC04g03930D
	BnaC02g17190D				BnaC04g04050D
	BnaC02g17330D				BnaC04g04640D
	BnaC02g18030D				BnaC04g04810D
	BnaC02g19120D				BnaC04g06720D
	BnaC02g19980D				BnaC04g08090D
	BnaC02g20110D				BnaC04g08100D
	BnaC02g20570D				BnaC04g08680D
	BnaC02g21020D				BnaC04g08800D
	BnaC02g23570D				BnaC04g08990D
	BnaC02g24120D				BnaC04g09130D
	BnaC02g25420D				BnaC04g09660D
	BnaC02g29210D				BnaC04g09790D
	BnaC02g30630D				BnaC04g10490D
	BnaC02g31000D				BnaC04g10860D
	BnaC02g34260D				BnaC04g11280D
	BnaC02g34330D				BnaC04g11710D
	BnaC02g35040D				BnaC04g12030D
	BnaC02g35130D				BnaC04g12040D
	BnaC02g36240D				BnaC04g12240D
	BnaC02g36310D				BnaC04g12450D
	BnaC02g36400D				BnaC04g13490D
	BnaC02g36630D				BnaC04g14820D
	BnaC02g37030D				BnaC04g15480D
	BnaC02g37040D				BnaC04g15710D
	BnaC02g37090D				BnaC04g16360D
	BnaC02g37910D				BnaC04g16450D
	BnaC02g38490D				BnaC04g16850D
	BnaC02g38730D				BnaC04g17620D
	BnaC02g38800D				BnaC04g18440D
	BnaC02g39370D				BnaC04g19410D
	BnaC02g39800D				BnaC04g19550D
	BnaC02g40310D				BnaC04g21010D
	BnaC02g40420D				BnaC04g21740D
	BnaC02g40440D				BnaC04g23460D
	BnaC02g41640D				BnaC04g25160D
	BnaC02g42520D				BnaC04g26190D
	BnaC02g42560D				BnaC04g26460D
	BnaC02g42580D				BnaC04g27070D
	BnaC02g42910D				BnaC04g27590D
	BnaC02g43000D				BnaC04g27780D
	BnaC02g43200D				BnaC04g27870D
	BnaC02g43450D				BnaC04g28640D
	BnaC02g43560D				BnaC04g28810D
	BnaC02g44280D				BnaC04g28830D
	BnaC02g44320D				BnaC04g29170D
	BnaC02g45160D				BnaC04g29380D
	BnaC02g45370D				BnaC04g29570D
	BnaC02g47680D				BnaC04g29860D
	BnaC02g48280D				BnaC04g30270D
	BnaC02g48360D				BnaC04g31350D
	BnaC03g00100D				BnaC04g31720D
	BnaC03g00160D				BnaC04g31750D
	BnaC03g01980D				BnaC04g31840D
	BnaC03g02070D				BnaC04g32530D
	BnaC03g02720D				BnaC04g34650D
	BnaC03g02840D				BnaC04g35500D
	BnaC03g02910D				BnaC04g36350D
	BnaC03g03110D				BnaC04g36640D
	BnaC03g03340D				BnaC04g38290D
	BnaC03g03350D				BnaC04g38330D
	BnaC03g03980D				BnaC04g39100D
	BnaC03g03990D				BnaC04g39360D
	BnaC03g04250D				BnaC04g39420D
	BnaC03g04470D				BnaC04g39460D
	BnaC03g04890D				BnaC04g39870D
	BnaC03g04920D				BnaC04g40110D
	BnaC03g04980D				BnaC04g40760D
	BnaC03g05670D				BnaC04g41110D
	BnaC03g05700D				BnaC04g41630D
	BnaC03g05980D				BnaC04g42410D
	BnaC03g06070D				BnaC04g42440D
	BnaC03g06120D				BnaC04g43600D
	BnaC03g06150D				BnaC04g43610D
	BnaC03g06210D				BnaC04g43630D
	BnaC03g06320D				BnaC04g44220D
	BnaC03g06630D				BnaC04g44840D
	BnaC03g06980D				BnaC04g44980D
	BnaC03g07110D				BnaC04g45140D
	BnaC03g07650D				BnaC04g45150D
	BnaC03g07790D				BnaC04g45790D
	BnaC03g07860D				BnaC04g46620D
	BnaC03g08600D				BnaC04g46780D
	BnaC03g08840D				BnaC04g47200D
	BnaC03g09620D				BnaC04g48760D
	BnaC03g09880D				BnaC04g49020D
	BnaC03g09940D				BnaC04g49170D
	BnaC03g10260D				BnaC04g49360D
	BnaC03g10290D				BnaC04g49630D
	BnaC03g10670D				BnaC04g50170D
	BnaC03g11010D				BnaC04g50500D
	BnaC03g11020D				BnaC04g50540D
	BnaC03g11030D				BnaC04g50590D
	BnaC03g11480D				BnaC04g50720D
	BnaC03g11530D				BnaC04g51120D
	BnaC03g11560D				BnaC04g51630D
	BnaC03g11650D				BnaC04g51710D
	BnaC03g11930D				BnaC04g52290D
	BnaC03g12340D				BnaC04g52470D
	BnaC03g12660D				BnaC04g52630D
	BnaC03g14030D				BnaC04g52910D
	BnaC03g14230D				BnaC04g54110D
	BnaC03g14350D				BnaC04g54460D
	BnaC03g15540D				BnaC04g56100D
	BnaC03g16100D				BnaC04g56820D
	BnaC03g16290D				BnaC04g56840D
	BnaC03g16970D				BnaC05g00440D
	BnaC03g17040D				BnaC05g00520D
	BnaC03g17110D				BnaC05g00760D
	BnaC03g17450D				BnaC05g01400D
	BnaC03g17860D				BnaC05g02140D
	BnaC03g17930D				BnaC05g02160D
	BnaC03g18040D				BnaC05g02300D
	BnaC03g18690D				BnaC05g02490D
	BnaC03g20950D				BnaC05g02550D
	BnaC03g21590D				BnaC05g02780D
	BnaC03g21600D				BnaC05g03600D
	BnaC03g21710D				BnaC05g04450D
	BnaC03g21720D				BnaC05g05280D
	BnaC03g21980D				BnaC05g05400D
	BnaC03g22090D				BnaC05g05500D
	BnaC03g22220D				BnaC05g05660D
	BnaC03g22980D				BnaC05g06160D
	BnaC03g23170D				BnaC05g06210D
	BnaC03g23220D				BnaC05g07760D
	BnaC03g23780D				BnaC05g07800D
	BnaC03g23910D				BnaC05g08340D
	BnaC03g23990D				BnaC05g08370D
	BnaC03g24420D				BnaC05g08460D
	BnaC03g25510D				BnaC05g09290D
	BnaC03g26080D				BnaC05g09480D
	BnaC03g26410D				BnaC05g09640D
	BnaC03g26430D				BnaC05g10380D
	BnaC03g26490D				BnaC05g11190D
	BnaC03g27090D				BnaC05g11630D
	BnaC03g27390D				BnaC05g11770D
	BnaC03g27400D				BnaC05g11780D
	BnaC03g27700D				BnaC05g12600D
	BnaC03g27920D				BnaC05g12700D
	BnaC03g28200D				BnaC05g13450D
	BnaC03g28960D				BnaC05g13770D
	BnaC03g29960D				BnaC05g13800D
	BnaC03g30020D				BnaC05g14910D
	BnaC03g30720D				BnaC05g14950D
	BnaC03g31160D				BnaC05g15230D
	BnaC03g31540D				BnaC05g15510D
	BnaC03g31960D				BnaC05g16060D
	BnaC03g32430D				BnaC05g16990D
	BnaC03g32500D				BnaC05g18500D
	BnaC03g32850D				BnaC05g19610D
	BnaC03g32950D				BnaC05g20110D
	BnaC03g32980D				BnaC05g20990D
	BnaC03g33060D				BnaC05g22050D
	BnaC03g33070D				BnaC05g22690D
	BnaC03g33080D				BnaC05g23470D
	BnaC03g33430D				BnaC05g23640D
	BnaC03g33550D				BnaC05g23700D
	BnaC03g33610D				BnaC05g23730D
	BnaC03g33640D				BnaC05g27040D
	BnaC03g34490D				BnaC05g30220D
	BnaC03g35660D				BnaC05g30800D
	BnaC03g36310D				BnaC05g31930D
	BnaC03g36390D				BnaC05g31940D
	BnaC03g37430D				BnaC05g32170D
	BnaC03g37820D				BnaC05g32380D
	BnaC03g38460D				BnaC05g32840D
	BnaC03g39570D				BnaC05g33030D
	BnaC03g39720D				BnaC05g33800D
	BnaC03g40520D				BnaC05g33920D
	BnaC03g40670D				BnaC05g34300D
	BnaC03g40790D				BnaC05g34600D
	BnaC03g41580D				BnaC05g35990D
	BnaC03g41590D				BnaC05g36380D
	BnaC03g41720D				BnaC05g36520D
	BnaC03g41850D				BnaC05g37280D
	BnaC03g41980D				BnaC05g37670D
	BnaC03g42290D				BnaC05g37800D
	BnaC03g44110D				BnaC05g38290D
	BnaC03g44150D				BnaC05g38540D
	BnaC03g45180D				BnaC05g39290D
	BnaC03g45610D				BnaC05g39310D
	BnaC03g46410D				BnaC05g40560D
	BnaC03g46660D				BnaC05g40760D
	BnaC03g48460D				BnaC05g40980D
	BnaC03g48640D				BnaC05g41050D
	BnaC03g49060D				BnaC05g41300D
	BnaC03g49290D				BnaC05g41990D
	BnaC03g49670D				BnaC05g42780D
	BnaC03g49850D				BnaC05g42840D
	BnaC03g49860D				BnaC05g42910D
	BnaC03g50210D				BnaC05g43660D
	BnaC03g50220D				BnaC05g43760D
	BnaC03g50310D				BnaC05g43840D
	BnaC03g50340D				BnaC05g43920D
	BnaC03g51550D				BnaC05g45300D
	BnaC03g51590D				BnaC05g45320D
	BnaC03g52710D				BnaC05g46160D
	BnaC03g52910D				BnaC05g47090D
	BnaC03g53090D				BnaC05g47320D
	BnaC03g53730D				BnaC05g47590D
	BnaC03g54190D				BnaC05g47620D
	BnaC03g54520D				BnaC05g47950D
	BnaC03g54950D				BnaC05g48120D
	BnaC03g55650D				BnaC05g48240D
	BnaC03g55690D				BnaC05g48990D
	BnaC03g56160D				BnaC05g49400D
	BnaC03g56550D				BnaC05g49410D
	BnaC03g57540D				BnaC05g49770D
	BnaC03g58180D				BnaC05g50120D
	BnaC03g59440D				BnaC05g51730D
	BnaC03g59820D				BnaC05g52120D
	BnaC03g60110D				BnaC06g00800D
	BnaC03g60120D				BnaC06g00930D
	BnaC03g60170D				BnaC06g01490D
	BnaC03g60280D				BnaC06g01870D
	BnaC03g61150D				BnaC06g02010D
	BnaC03g61870D				BnaC06g02430D
	BnaC03g62260D				BnaC06g02710D
	BnaC03g62450D				BnaC06g03870D
	BnaC03g62730D				BnaC06g06100D
	BnaC03g63540D				BnaC06g06120D
	BnaC03g64980D				BnaC06g06140D
	BnaC03g65050D				BnaC06g06760D
	BnaC03g65100D				BnaC06g06810D
	BnaC03g65980D				BnaC06g06830D
	BnaC03g66490D				BnaC06g08850D
	BnaC03g66810D				BnaC06g08930D
	BnaC03g67360D				BnaC06g09330D
	BnaC03g68030D				BnaC06g10140D
	BnaC03g68380D				BnaC06g10960D
	BnaC03g69350D				BnaC06g12850D
	BnaC03g70450D				BnaC06g12930D
	BnaC03g71480D				BnaC06g12940D
	BnaC03g71690D				BnaC06g13240D
	BnaC03g72220D				BnaC06g13930D
	BnaC03g73120D				BnaC06g14490D
	BnaC03g73550D				BnaC06g14570D
	BnaC03g74010D				BnaC06g14670D
	BnaC03g74230D				BnaC06g15730D
	BnaC03g74400D				BnaC06g15950D
	BnaC03g74680D				BnaC06g17690D
	BnaC03g74740D				BnaC06g19080D
	BnaC03g74810D				BnaC06g19110D
	BnaC03g74950D				BnaC06g19660D
	BnaC03g75280D				BnaC06g20160D
	BnaC03g75340D				BnaC06g20840D
	BnaC03g76260D				BnaC06g21090D
	BnaC03g76380D				BnaC06g21820D
	BnaC03g77170D				BnaC06g23750D
	BnaC03g77560D				BnaC06g24210D
	BnaC03g77620D				BnaC06g24550D
	BnaC04g01330D				BnaC06g25140D
	BnaC04g01740D				BnaC06g25540D
	BnaC04g02110D				BnaC06g25830D
	BnaC04g02190D				BnaC06g26320D
	BnaC04g03030D				BnaC06g26680D
	BnaC04g03760D				BnaC06g28540D
	BnaC04g04640D				BnaC06g28830D
	BnaC04g04810D				BnaC06g30160D
	BnaC04g05620D				BnaC06g30760D
	BnaC04g05700D				BnaC06g31870D
	BnaC04g06630D				BnaC06g32380D
	BnaC04g06720D				BnaC06g32630D
	BnaC04g07130D				BnaC06g32740D
	BnaC04g08090D				BnaC06g33630D
	BnaC04g08100D				BnaC06g33650D
	BnaC04g08160D				BnaC06g34100D
	BnaC04g08350D				BnaC06g34210D
	BnaC04g08680D				BnaC06g36320D
	BnaC04g09130D				BnaC06g36460D
	BnaC04g09660D				BnaC06g36880D
	BnaC04g09790D				BnaC06g37340D
	BnaC04g09850D				BnaC06g37380D
	BnaC04g10520D				BnaC06g37560D
	BnaC04g10770D				BnaC06g38080D
	BnaC04g10860D				BnaC06g38200D
	BnaC04g11160D				BnaC06g38230D
	BnaC04g11710D				BnaC06g38530D
	BnaC04g12030D				BnaC06g38930D
	BnaC04g12040D				BnaC06g38940D
	BnaC04g12240D				BnaC06g39000D
	BnaC04g12450D				BnaC06g39100D
	BnaC04g12550D				BnaC06g39330D
	BnaC04g13490D				BnaC06g39540D
	BnaC04g14820D				BnaC06g39860D
	BnaC04g15130D				BnaC06g39880D
	BnaC04g15480D				BnaC06g40700D
	BnaC04g15710D				BnaC06g42920D
	BnaC04g16450D				BnaC06g43790D
	BnaC04g18950D				BnaC07g00080D
	BnaC04g19410D				BnaC07g01180D
	BnaC04g19550D				BnaC07g01670D
	BnaC04g21010D				BnaC07g03580D
	BnaC04g21650D				BnaC07g03590D
	BnaC04g25160D				BnaC07g04490D
	BnaC04g25980D				BnaC07g07810D
	BnaC04g26190D				BnaC07g08420D
	BnaC04g26460D				BnaC07g08620D
	BnaC04g27070D				BnaC07g10920D
	BnaC04g27590D				BnaC07g11370D
	BnaC04g27780D				BnaC07g11810D
	BnaC04g27870D				BnaC07g14150D
	BnaC04g28250D				BnaC07g14860D
	BnaC04g28510D				BnaC07g14920D
	BnaC04g28640D				BnaC07g15000D
	BnaC04g28810D				BnaC07g15060D
	BnaC04g28830D				BnaC07g15280D
	BnaC04g28880D				BnaC07g15330D
	BnaC04g29170D				BnaC07g15660D
	BnaC04g29380D				BnaC07g16140D
	BnaC04g29570D				BnaC07g17310D
	BnaC04g29860D				BnaC07g17390D
	BnaC04g30250D				BnaC07g17410D
	BnaC04g30270D				BnaC07g17990D
	BnaC04g30680D				BnaC07g18010D
	BnaC04g31520D				BnaC07g19980D
	BnaC04g31750D				BnaC07g20260D
	BnaC04g31840D				BnaC07g20300D
	BnaC04g32470D				BnaC07g21510D
	BnaC04g32530D				BnaC07g21880D
	BnaC04g33280D				BnaC07g21890D
	BnaC04g34390D				BnaC07g22410D
	BnaC04g34650D				BnaC07g22630D
	BnaC04g34810D				BnaC07g22680D
	BnaC04g35470D				BnaC07g22700D
	BnaC04g35500D				BnaC07g24070D
	BnaC04g36350D				BnaC07g24090D
	BnaC04g36500D				BnaC07g24400D
	BnaC04g36630D				BnaC07g25420D
	BnaC04g36800D				BnaC07g25590D
	BnaC04g38290D				BnaC07g25600D
	BnaC04g38330D				BnaC07g26120D
	BnaC04g39100D				BnaC07g26280D
	BnaC04g39360D				BnaC07g26400D
	BnaC04g39460D				BnaC07g26800D
	BnaC04g39580D				BnaC07g27160D
	BnaC04g39870D				BnaC07g27870D
	BnaC04g39990D				BnaC07g28380D
	BnaC04g40090D				BnaC07g29570D
	BnaC04g40110D				BnaC07g29690D
	BnaC04g40760D				BnaC07g29840D
	BnaC04g41110D				BnaC07g30010D
	BnaC04g41290D				BnaC07g30540D
	BnaC04g42400D				BnaC07g31470D
	BnaC04g42440D				BnaC07g31560D
	BnaC04g43600D				BnaC07g32100D
	BnaC04g43610D				BnaC07g32190D
	BnaC04g43630D				BnaC07g33060D
	BnaC04g43640D				BnaC07g33510D
	BnaC04g44140D				BnaC07g33580D
	BnaC04g44220D				BnaC07g34250D
	BnaC04g44840D				BnaC07g34670D
	BnaC04g45150D				BnaC07g36480D
	BnaC04g45790D				BnaC07g36760D
	BnaC04g45880D				BnaC07g38740D
	BnaC04g46320D				BnaC07g39370D
	BnaC04g46560D				BnaC07g39780D
	BnaC04g46780D				BnaC07g40160D
	BnaC04g47200D				BnaC07g40770D
	BnaC04g47450D				BnaC07g42500D
	BnaC04g48440D				BnaC07g42730D
	BnaC04g48760D				BnaC07g43150D
	BnaC04g49020D				BnaC07g43510D
	BnaC04g49170D				BnaC07g43690D
	BnaC04g49360D				BnaC07g43940D
	BnaC04g49630D				BnaC07g44190D
	BnaC04g50500D				BnaC07g44260D
	BnaC04g50540D				BnaC07g45170D
	BnaC04g50590D				BnaC07g45200D
	BnaC04g50720D				BnaC07g47200D
	BnaC04g50990D				BnaC07g47260D
	BnaC04g51120D				BnaC07g47330D
	BnaC04g51710D				BnaC07g47630D
	BnaC04g52290D				BnaC07g47840D
	BnaC04g52470D				BnaC07g48080D
	BnaC04g52620D				BnaC07g48400D
	BnaC04g52630D				BnaC07g48660D
	BnaC04g54110D				BnaC07g48980D
	BnaC04g54380D				BnaC07g49630D
	BnaC04g54460D				BnaC07g49810D
	BnaC04g55190D				BnaC07g50320D
	BnaC04g55830D				BnaC07g51120D
	BnaC04g56820D				BnaC08g00620D
	BnaC04g56840D				BnaC08g02310D
	BnaC05g00240D				BnaC08g02940D
	BnaC05g00440D				BnaC08g02980D
	BnaC05g00760D				BnaC08g05370D
	BnaC05g01400D				BnaC08g06020D
	BnaC05g01850D				BnaC08g06280D
	BnaC05g02060D				BnaC08g08070D
	BnaC05g02160D				BnaC08g08140D
	BnaC05g02300D				BnaC08g08290D
	BnaC05g02490D				BnaC08g09960D
	BnaC05g02630D				BnaC08g10150D
	BnaC05g03270D				BnaC08g10450D
	BnaC05g04670D				BnaC08g11130D
	BnaC05g05110D				BnaC08g11970D
	BnaC05g05280D				BnaC08g12180D
	BnaC05g05400D				BnaC08g12280D
	BnaC05g05500D				BnaC08g12450D
	BnaC05g05660D				BnaC08g12540D
	BnaC05g05890D				BnaC08g12990D
	BnaC05g06170D				BnaC08g13040D
	BnaC05g06210D				BnaC08g13860D
	BnaC05g07760D				BnaC08g14670D
	BnaC05g07800D				BnaC08g15560D
	BnaC05g07890D				BnaC08g15580D
	BnaC05g07900D				BnaC08g16090D
	BnaC05g07930D				BnaC08g16730D
	BnaC05g08340D				BnaC08g17670D
	BnaC05g08370D				BnaC08g17990D
	BnaC05g08730D				BnaC08g19950D
	BnaC05g09100D				BnaC08g20550D
	BnaC05g09210D				BnaC08g20880D
	BnaC05g09290D				BnaC08g20970D
	BnaC05g09480D				BnaC08g22410D
	BnaC05g09640D				BnaC08g22630D
	BnaC05g10380D				BnaC08g22920D
	BnaC05g10830D				BnaC08g23010D
	BnaC05g11190D				BnaC08g23820D
	BnaC05g11630D				BnaC08g24560D
	BnaC05g11780D				BnaC08g24680D
	BnaC05g11930D				BnaC08g24690D
	BnaC05g12080D				BnaC08g25790D
	BnaC05g12600D				BnaC08g27300D
	BnaC05g12700D				BnaC08g27320D
	BnaC05g12860D				BnaC08g29480D
	BnaC05g13450D				BnaC08g29630D
	BnaC05g13770D				BnaC08g30880D
	BnaC05g13800D				BnaC08g31060D
	BnaC05g14570D				BnaC08g31360D
	BnaC05g14910D				BnaC08g31970D
	BnaC05g14950D				BnaC08g32510D
	BnaC05g15180D				BnaC08g33620D
	BnaC05g15230D				BnaC08g34600D
	BnaC05g15780D				BnaC08g34710D
	BnaC05g17970D				BnaC08g35660D
	BnaC05g18500D				BnaC08g35820D
	BnaC05g20990D				BnaC08g36030D
	BnaC05g22050D				BnaC08g36290D
	BnaC05g22080D				BnaC08g36700D
	BnaC05g22410D				BnaC08g36720D
	BnaC05g22690D				BnaC08g36790D
	BnaC05g23190D				BnaC08g37310D
	BnaC05g23470D				BnaC08g37400D
	BnaC05g23640D				BnaC08g37470D
	BnaC05g23700D				BnaC08g37510D
	BnaC05g23730D				BnaC08g37930D
	BnaC05g24050D				BnaC08g39700D
	BnaC05g24600D				BnaC08g39860D
	BnaC05g27040D				BnaC08g40090D
	BnaC05g28200D				BnaC08g40250D
	BnaC05g30670D				BnaC08g40620D
	BnaC05g30800D				BnaC08g41500D
	BnaC05g31270D				BnaC08g41620D
	BnaC05g31930D				BnaC08g42000D
	BnaC05g31940D				BnaC08g42670D
	BnaC05g32170D				BnaC08g43060D
	BnaC05g32320D				BnaC08g43530D
	BnaC05g32350D				BnaC08g43570D
	BnaC05g32380D				BnaC08g46110D
	BnaC05g32840D				BnaC08g46660D
	BnaC05g33030D				BnaC08g47020D
	BnaC05g33920D				BnaC08g47190D
	BnaC05g34300D				BnaC08g47290D
	BnaC05g34600D				BnaC08g49130D
	BnaC05g35670D				BnaC08g49790D
	BnaC05g35990D				BnaC08g49850D
	BnaC05g36080D				BnaC08g50170D
	BnaC05g36380D				BnaC09g01520D
	BnaC05g37280D				BnaC09g02450D
	BnaC05g37670D				BnaC09g02830D
	BnaC05g38190D				BnaC09g03220D
	BnaC05g38290D				BnaC09g03690D
	BnaC05g38540D				BnaC09g03700D
	BnaC05g38860D				BnaC09g03710D
	BnaC05g39140D				BnaC09g04880D
	BnaC05g39290D				BnaC09g05110D
	BnaC05g39310D				BnaC09g05510D
	BnaC05g40980D				BnaC09g05560D
	BnaC05g41050D				BnaC09g06820D
	BnaC05g41300D				BnaC09g06910D
	BnaC05g41620D				BnaC09g08130D
	BnaC05g41990D				BnaC09g08170D
	BnaC05g42110D				BnaC09g08250D
	BnaC05g42780D				BnaC09g09890D
	BnaC05g42840D				BnaC09g10390D
	BnaC05g42910D				BnaC09g10900D
	BnaC05g43660D				BnaC09g11820D
	BnaC05g43760D				BnaC09g12310D
	BnaC05g43880D				BnaC09g12810D
	BnaC05g45690D				BnaC09g13820D
	BnaC05g46160D				BnaC09g13960D
	BnaC05g46590D				BnaC09g14300D
	BnaC05g46700D				BnaC09g14950D
	BnaC05g47090D				BnaC09g16660D
	BnaC05g47160D				BnaC09g17150D
	BnaC05g47620D				BnaC09g18390D
	BnaC05g47910D				BnaC09g21860D
	BnaC05g47950D				BnaC09g22180D
	BnaC05g48240D				BnaC09g22900D
	BnaC05g48450D				BnaC09g23000D
	BnaC05g48580D				BnaC09g25190D
	BnaC05g48990D				BnaC09g25980D
	BnaC05g49260D				BnaC09g27370D
	BnaC05g49410D				BnaC09g28400D
	BnaC05g49770D				BnaC09g29660D
	BnaC05g50120D				BnaC09g30230D
	BnaC05g50520D				BnaC09g31160D
	BnaC05g51200D				BnaC09g31460D
	BnaC05g51500D				BnaC09g31650D
	BnaC05g51730D				BnaC09g31660D
	BnaC05g52120D				BnaC09g31940D
	BnaC06g00540D				BnaC09g32320D
	BnaC06g00800D				BnaC09g32340D
	BnaC06g00930D				BnaC09g32470D
	BnaC06g01160D				BnaC09g32490D
	BnaC06g01320D				BnaC09g32850D
	BnaC06g01490D				BnaC09g34690D
	BnaC06g01580D				BnaC09g35230D
	BnaC06g01870D				BnaC09g35280D
	BnaC06g02010D				BnaC09g35300D
	BnaC06g02430D				BnaC09g35750D
	BnaC06g03660D				BnaC09g35980D
	BnaC06g03670D				BnaC09g36190D
	BnaC06g03870D				BnaC09g36510D
	BnaC06g06100D				BnaC09g37140D
	BnaC06g06120D				BnaC09g37720D
	BnaC06g06140D				BnaC09g37880D
	BnaC06g06760D				BnaC09g38100D
	BnaC06g06810D				BnaC09g38320D
	BnaC06g06830D				BnaC09g39110D
	BnaC06g07480D				BnaC09g39380D
	BnaC06g08850D				BnaC09g40660D
	BnaC06g08930D				BnaC09g40740D
	BnaC06g09030D				BnaC09g40750D
	BnaC06g09330D				BnaC09g41250D
	BnaC06g10140D				BnaC09g41380D
	BnaC06g10960D				BnaC09g41570D
	BnaC06g11610D				BnaC09g43140D
	BnaC06g12850D				BnaC09g43450D
	BnaC06g12930D				BnaC09g44170D
	BnaC06g13730D				BnaC09g44220D
	BnaC06g14170D				BnaC09g44440D
	BnaC06g14490D				BnaC09g44940D
	BnaC06g14510D				BnaC09g46260D
	BnaC06g14570D				BnaC09g46410D
	BnaC06g14670D				BnaC09g47090D
	BnaC06g15470D				BnaC09g47300D
	BnaC06g15730D				BnaC09g47380D
	BnaC06g15950D				BnaC09g47880D
	BnaC06g16140D				BnaC09g47920D
	BnaC06g17690D				BnaC09g48200D
	BnaC06g19110D				BnaC09g48330D
	BnaC06g19660D				BnaC09g48350D
	BnaC06g20840D				BnaC09g48430D
	BnaC06g21090D				BnaC09g48550D
	BnaC06g21150D				BnaC09g48940D
	BnaC06g21820D				BnaC09g49020D
	BnaC06g23520D				BnaC09g50430D
	BnaC06g23750D				BnaC09g50630D
	BnaC06g24550D				BnaC09g51230D
	BnaC06g25540D				BnaC09g52200D
	BnaC06g25830D				BnaC09g53890D
	BnaC06g26320D				BnaC09g54080D
	BnaC06g26680D				BnaC09g54400D
	BnaC06g26780D				BnaC09g54550D
	BnaC06g27090D				BnaCnng02680D
	BnaC06g27120D				BnaCnng02900D
	BnaC06g28540D				BnaCnng03190D
	BnaC06g28830D				BnaCnng05430D
	BnaC06g30160D				BnaCnng05980D
	BnaC06g30350D				BnaCnng06210D
	BnaC06g31870D				BnaCnng06460D
	BnaC06g32380D				BnaCnng06690D
	BnaC06g32660D				BnaCnng07790D
	BnaC06g32740D				BnaCnng08770D
	BnaC06g34100D				BnaCnng09670D
	BnaC06g34210D				BnaCnng09890D
	BnaC06g34340D				BnaCnng10730D
	BnaC06g34860D				BnaCnng14300D
	BnaC06g34990D				BnaCnng15490D
	BnaC06g36120D				BnaCnng15600D
	BnaC06g36290D				BnaCnng15610D
	BnaC06g36320D				BnaCnng15630D
	BnaC06g36460D				BnaCnng17040D
	BnaC06g36640D				BnaCnng17220D
	BnaC06g36880D				BnaCnng18290D
	BnaC06g37020D				BnaCnng18320D
	BnaC06g37340D				BnaCnng18380D
	BnaC06g37560D				BnaCnng18480D
	BnaC06g38080D				BnaCnng18640D
	BnaC06g38200D				BnaCnng18850D
	BnaC06g38230D				BnaCnng19930D
	BnaC06g38530D				BnaCnng23020D
	BnaC06g38540D				BnaCnng23400D
	BnaC06g38930D				BnaCnng24150D
	BnaC06g39000D				BnaCnng25170D
	BnaC06g39100D				BnaCnng25400D
	BnaC06g39650D				BnaCnng25850D
	BnaC06g39860D				BnaCnng27820D
	BnaC06g39990D				BnaCnng28790D
	BnaC06g40370D				BnaCnng29080D
	BnaC06g40700D				BnaCnng29090D
	BnaC06g43050D				BnaCnng29910D
	BnaC06g43610D				BnaCnng30140D
	BnaC07g00080D				BnaCnng30350D
	BnaC07g00330D				BnaCnng30450D
	BnaC07g01180D				BnaCnng30900D
	BnaC07g01670D				BnaCnng31040D
	BnaC07g03170D				BnaCnng31270D
[truncated: 541 more rows]

## Sheet: Table S8 H-cluster
Additional file 9: Table S8. H-cluster (hierarchical clustering) analysis of DEGs.
subcluster_1	subcluster_2	subcluster_3	subcluster_4	subcluster_5	subcluster_6
BnaA01g00190D	BnaA01g00390D	BnaA01g00570D	BnaA01g00820D	BnaA01g02080D	BnaA01g04810D
BnaA01g00210D	BnaA01g01800D	BnaA01g01330D	BnaA01g05030D	BnaA01g02240D	BnaA01g05020D
BnaA01g00410D	BnaA01g04000D	BnaA01g01400D	BnaA01g08350D	BnaA01g02250D	BnaA01g06260D
BnaA01g00670D	BnaA01g05320D	BnaA01g02860D	BnaA01g15860D	BnaA01g04820D	BnaA01g10710D
BnaA01g01210D	BnaA01g07470D	BnaA01g05960D	BnaA01g16180D	BnaA01g06490D	BnaA01g10720D
BnaA01g01570D	BnaA01g11840D	BnaA01g07900D	BnaA01g16200D	BnaA01g06890D	BnaA01g27700D
BnaA01g01810D	BnaA01g18650D	BnaA01g08680D	BnaA01g16220D	BnaA01g07960D	BnaA01g36110D
BnaA01g02100D	BnaA01g19750D	BnaA01g09490D	BnaA01g16230D	BnaA01g10030D	BnaA02g06910D
BnaA01g02270D	BnaA01g22670D	BnaA01g12540D	BnaA01g17200D	BnaA01g10390D	BnaA02g07120D
BnaA01g03570D	BnaA01g23170D	BnaA01g12890D	BnaA01g17620D	BnaA01g10460D	BnaA02g11350D
BnaA01g03590D	BnaA01g27710D	BnaA01g14480D	BnaA01g17710D	BnaA01g11480D	BnaA02g24090D
BnaA01g04110D	BnaA01g32770D	BnaA01g16530D	BnaA01g21430D	BnaA01g13020D	BnaA02g24840D
BnaA01g04910D	BnaA01g32860D	BnaA01g17010D	BnaA01g30160D	BnaA01g13030D	BnaA02g26220D
BnaA01g06180D	BnaA01g34450D	BnaA01g18850D	BnaA01g31340D	BnaA01g13430D	BnaA02g30070D
BnaA01g06190D	BnaA01g36200D	BnaA01g26080D	BnaA02g00610D	BnaA01g15010D	BnaA02g30320D
BnaA01g06220D	BnaA01g36280D	BnaA01g29270D	BnaA02g03230D	BnaA01g15540D	BnaA02g31590D
BnaA01g07270D	BnaA02g08480D	BnaA01g29500D	BnaA02g05080D	BnaA01g15710D	BnaA03g00980D
BnaA01g07830D	BnaA02g09460D	BnaA01g37010D	BnaA02g07900D	BnaA01g16970D	BnaA03g10000D
BnaA01g08270D	BnaA02g11140D	BnaA02g00040D	BnaA02g11570D	BnaA01g17280D	BnaA03g15020D
BnaA01g08490D	BnaA02g12850D	BnaA02g00060D	BnaA02g14080D	BnaA01g18020D	BnaA03g17940D
BnaA01g08800D	BnaA02g15580D	BnaA02g00070D	BnaA02g15750D	BnaA01g18540D	BnaA03g21140D
BnaA01g09270D	BnaA02g26670D	BnaA02g05160D	BnaA02g16380D	BnaA01g23480D	BnaA03g28040D
BnaA01g09520D	BnaA02g27980D	BnaA02g07040D	BnaA02g22500D	BnaA01g24440D	BnaA03g28420D
BnaA01g09570D	BnaA02g30780D	BnaA02g11550D	BnaA02g22630D	BnaA01g25600D	BnaA03g28890D
BnaA01g10780D	BnaA02g33780D	BnaA02g11920D	BnaA02g24250D	BnaA01g25630D	BnaA03g31000D
BnaA01g11190D	BnaA02g34050D	BnaA02g13680D	BnaA02g29000D	BnaA01g27000D	BnaA03g34120D
BnaA01g11650D	BnaA03g00090D	BnaA02g17790D	BnaA03g00210D	BnaA01g27340D	BnaA03g37850D
BnaA01g14450D	BnaA03g05200D	BnaA02g21450D	BnaA03g06940D	BnaA01g28640D	BnaA03g38820D
BnaA01g14520D	BnaA03g08900D	BnaA02g30450D	BnaA03g13120D	BnaA01g29440D	BnaA03g44740D
BnaA01g14600D	BnaA03g11990D	BnaA02g33420D	BnaA03g15480D	BnaA01g30830D	BnaA03g51730D
BnaA01g14720D	BnaA03g14810D	BnaA02g34540D	BnaA03g20280D	BnaA01g34490D	BnaA03g58620D
BnaA01g14850D	BnaA03g15610D	BnaA02g35320D	BnaA03g21450D	BnaA02g00480D	BnaA03g60380D
BnaA01g16430D	BnaA03g17230D	BnaA03g00870D	BnaA03g23200D	BnaA02g01800D	BnaA04g07190D
BnaA01g16440D	BnaA03g19280D	BnaA03g02070D	BnaA03g23490D	BnaA02g03470D	BnaA04g07770D
BnaA01g17170D	BnaA03g21770D	BnaA03g04230D	BnaA03g24060D	BnaA02g04750D	BnaA04g15920D
BnaA01g17720D	BnaA03g22700D	BnaA03g04620D	BnaA03g24220D	BnaA02g06090D	BnaA04g16750D
BnaA01g18480D	BnaA03g28050D	BnaA03g06040D	BnaA03g26670D	BnaA02g06690D	BnaA04g19210D
BnaA01g18970D	BnaA03g35040D	BnaA03g09920D	BnaA03g27410D	BnaA02g07590D	BnaA04g26470D
BnaA01g19040D	BnaA03g35710D	BnaA03g11650D	BnaA03g27910D	BnaA02g08870D	BnaA05g05410D
BnaA01g19130D	BnaA03g48640D	BnaA03g13590D	BnaA03g34830D	BnaA02g09050D	BnaA05g14090D
BnaA01g20040D	BnaA04g00580D	BnaA03g14020D	BnaA03g35700D	BnaA02g09540D	BnaA05g14890D
BnaA01g20230D	BnaA04g00660D	BnaA03g14140D	BnaA03g35720D	BnaA02g09640D	BnaA05g18870D
BnaA01g20280D	BnaA04g03160D	BnaA03g17520D	BnaA03g42410D	BnaA02g10050D	BnaA05g20240D
BnaA01g20520D	BnaA04g03460D	BnaA03g24520D	BnaA03g44440D	BnaA02g10290D	BnaA05g22880D
BnaA01g21180D	BnaA04g06990D	BnaA03g25060D	BnaA03g47170D	BnaA02g10360D	BnaA05g25930D
BnaA01g22220D	BnaA04g09660D	BnaA03g32160D	BnaA03g47530D	BnaA02g11050D	BnaA05g34400D
BnaA01g22970D	BnaA04g11780D	BnaA03g32320D	BnaA03g48460D	BnaA02g12800D	BnaA05g36870D
BnaA01g24360D	BnaA04g12350D	BnaA03g35980D	BnaA03g48490D	BnaA02g12810D	BnaA05g37110D
BnaA01g24420D	BnaA04g13070D	BnaA03g36950D	BnaA03g55510D	BnaA02g12840D	BnaA06g00380D
BnaA01g24630D	BnaA04g14230D	BnaA03g37720D	BnaA03g55570D	BnaA02g17410D	BnaA06g04320D
BnaA01g25250D	BnaA04g14510D	BnaA03g38750D	BnaA03g55670D	BnaA02g18370D	BnaA06g05430D
BnaA01g26860D	BnaA04g15830D	BnaA03g47910D	BnaA03g56730D	BnaA02g20020D	BnaA06g15390D
BnaA01g26980D	BnaA04g20150D	BnaA03g52200D	BnaA03g57280D	BnaA02g21300D	BnaA06g27620D
BnaA01g27010D	BnaA04g24790D	BnaA03g53980D	BnaA04g00190D	BnaA02g24080D	BnaA06g33580D
BnaA01g28710D	BnaA04g26510D	BnaA03g59920D	BnaA04g22070D	BnaA02g26140D	BnaA06g40240D
BnaA01g35070D	BnaA05g00130D	BnaA04g00200D	BnaA04g22250D	BnaA02g26210D	BnaA06g40340D
BnaA01g35850D	BnaA05g02980D	BnaA04g05010D	BnaA04g25160D	BnaA02g28570D	BnaA06g40610D
BnaA01g36100D	BnaA05g03490D	BnaA04g07680D	BnaA04g28940D	BnaA02g30200D	BnaA07g24600D
BnaA01g36520D	BnaA05g04040D	BnaA04g08060D	BnaA05g08680D	BnaA02g31040D	BnaA07g27820D
BnaA01g36890D	BnaA05g04720D	BnaA04g10770D	BnaA05g21590D	BnaA02g31800D	BnaA07g29220D
BnaA02g00670D	BnaA05g15190D	BnaA04g10820D	BnaA05g23860D	BnaA02g33200D	BnaA07g30010D
BnaA02g03140D	BnaA05g19580D	BnaA04g12410D	BnaA05g31900D	BnaA02g33370D	BnaA07g30980D
BnaA02g03390D	BnaA05g22420D	BnaA04g12720D	BnaA05g36250D	BnaA02g34140D	BnaA08g03760D
BnaA02g03440D	BnaA05g22970D	BnaA04g12970D	BnaA06g01410D	BnaA02g34280D	BnaA08g05650D
BnaA02g04300D	BnaA05g26900D	BnaA04g13700D	BnaA06g12030D	BnaA02g34950D	BnaA08g12330D
BnaA02g04450D	BnaA05g27840D	BnaA04g17070D	BnaA06g19240D	BnaA02g36030D	BnaA08g21150D
BnaA02g04470D	BnaA05g28470D	BnaA04g17080D	BnaA06g20540D	BnaA03g00260D	BnaA08g24100D
BnaA02g04800D	BnaA05g29390D	BnaA04g17150D	BnaA06g36310D	BnaA03g01900D	BnaA08g26540D
BnaA02g05290D	BnaA05g31720D	BnaA04g18360D	BnaA06g36570D	BnaA03g02140D	BnaA08g29110D
BnaA02g05840D	BnaA06g02370D	BnaA04g22700D	BnaA07g00860D	BnaA03g02890D	BnaA08g29120D
BnaA02g06200D	BnaA06g08050D	BnaA04g23690D	BnaA07g01390D	BnaA03g04080D	BnaA09g04280D
BnaA02g06480D	BnaA06g10520D	BnaA04g24870D	BnaA07g06810D	BnaA03g04110D	BnaA09g14000D
BnaA02g06670D	BnaA06g13820D	BnaA04g25150D	BnaA07g10520D	BnaA03g04440D	BnaA09g16750D
BnaA02g07140D	BnaA06g18620D	BnaA05g01680D	BnaA07g21050D	BnaA03g05780D	BnaA09g16850D
BnaA02g08160D	BnaA06g25070D	BnaA05g02260D	BnaA07g21570D	BnaA03g05890D	BnaA09g19380D
BnaA02g08330D	BnaA06g25360D	BnaA05g08570D	BnaA07g22790D	BnaA03g07720D	BnaA09g19480D
BnaA02g09200D	BnaA06g27360D	BnaA05g09830D	BnaA07g24400D	BnaA03g08700D	BnaA09g19490D
BnaA02g10970D	BnaA06g29670D	BnaA05g12360D	BnaA08g01740D	BnaA03g09170D	BnaA09g20530D
BnaA02g12440D	BnaA06g30390D	BnaA05g12830D	BnaA08g05540D	BnaA03g09200D	BnaA09g28210D
BnaA02g13320D	BnaA06g31110D	BnaA05g14650D	BnaA08g13680D	BnaA03g09220D	BnaA09g30040D
BnaA02g13970D	BnaA06g33850D	BnaA05g15310D	BnaA08g26840D	BnaA03g09320D	BnaA09g30050D
BnaA02g14900D	BnaA06g34450D	BnaA05g19560D	BnaA08g31350D	BnaA03g16360D	BnaA09g31650D
BnaA02g14990D	BnaA07g00390D	BnaA05g24100D	BnaA09g00710D	BnaA03g17700D	BnaA09g41080D
BnaA02g15820D	BnaA07g05160D	BnaA05g25110D	BnaA09g02110D	BnaA03g18070D	BnaA09g43430D
BnaA02g17370D	BnaA07g12210D	BnaA05g27200D	BnaA09g04290D	BnaA03g18540D	BnaA09g54580D
BnaA02g18130D	BnaA07g15060D	BnaA05g27810D	BnaA09g04300D	BnaA03g20930D	BnaA10g12840D
BnaA02g20200D	BnaA07g18600D	BnaA05g27910D	BnaA09g06380D	BnaA03g21210D	BnaA10g15570D
BnaA02g20230D	BnaA07g20510D	BnaA05g28060D	BnaA09g08070D	BnaA03g22040D	BnaA10g18070D
BnaA02g20480D	BnaA07g26670D	BnaA05g31250D	BnaA09g10450D	BnaA03g23380D	BnaA10g20910D
BnaA02g21230D	BnaA07g27080D	BnaA05g33550D	BnaA09g13450D	BnaA03g25760D	BnaA10g21870D
BnaA02g21770D	BnaA07g30210D	BnaA05g34780D	BnaA09g14040D	BnaA03g25800D	BnaA10g22020D
BnaA02g23000D	BnaA07g30660D	BnaA06g03370D	BnaA09g17070D	BnaA03g30950D	BnaA10g23610D
BnaA02g23870D	BnaA07g30950D	BnaA06g03770D	BnaA09g18220D	BnaA03g31700D	BnaA10g25660D
BnaA02g24310D	BnaA07g33590D	BnaA06g03900D	BnaA09g26590D	BnaA03g31910D	BnaA10g26400D
BnaA02g24390D	BnaA07g34930D	BnaA06g04120D	BnaA09g26710D	BnaA03g34290D	BnaA10g29580D
BnaA02g25720D	BnaA07g37340D	BnaA06g05000D	BnaA09g27640D	BnaA03g35100D	BnaAnng01500D
BnaA02g28220D	BnaA08g00520D	BnaA06g09700D	BnaA09g35800D	BnaA03g36380D	BnaAnng08970D
BnaA02g29060D	BnaA08g02470D	BnaA06g10530D	BnaA09g37390D	BnaA03g37120D	BnaAnng10440D
BnaA02g29080D	BnaA08g08170D	BnaA06g12320D	BnaA09g38700D	BnaA03g37810D	BnaAnng10580D
BnaA02g29320D	BnaA08g10720D	BnaA06g14000D	BnaA09g41910D	BnaA03g38050D	BnaAnng19450D
BnaA02g29970D	BnaA08g14070D	BnaA06g14020D	BnaA09g43150D	BnaA03g39650D	BnaAnng33170D
BnaA02g30740D	BnaA08g21180D	BnaA06g16470D	BnaA09g44820D	BnaA03g41280D	BnaAnng33440D
BnaA02g31450D	BnaA08g21730D	BnaA06g24000D	BnaA09g50780D	BnaA03g44340D	BnaAnng40150D
BnaA02g31560D	BnaA08g23760D	BnaA06g24410D	BnaA10g02240D	BnaA03g44890D	BnaAnng40430D
BnaA02g31710D	BnaA08g25110D	BnaA06g25170D	BnaA10g02700D	BnaA03g46570D	BnaC01g06600D
BnaA02g33270D	BnaA08g25320D	BnaA06g30430D	BnaA10g03690D	BnaA03g48650D	BnaC01g06830D
BnaA02g34260D	BnaA09g01080D	BnaA06g34020D	BnaA10g05760D	BnaA03g50950D	BnaC01g07530D
BnaA02g34360D	BnaA09g01620D	BnaA06g34320D	BnaA10g09480D	BnaA03g52440D	BnaC01g20930D
BnaA02g34760D	BnaA09g02760D	BnaA06g37010D	BnaA10g09900D	BnaA03g52810D	BnaC01g22560D
BnaA03g00670D	BnaA09g04740D	BnaA06g37880D	BnaA10g10660D	BnaA03g55220D	BnaC01g33190D
BnaA03g01910D	BnaA09g05190D	BnaA06g38880D	BnaA10g11670D	BnaA03g55860D	BnaC01g37070D
BnaA03g02060D	BnaA09g07170D	BnaA06g39610D	BnaA10g23630D	BnaA04g04280D	BnaC01g38790D
BnaA03g02940D	BnaA09g08780D	BnaA06g40200D	BnaA10g23780D	BnaA04g05180D	BnaC02g02180D
BnaA03g03020D	BnaA09g09880D	BnaA07g03570D	BnaA10g24180D	BnaA04g05190D	BnaC02g10060D
BnaA03g04590D	BnaA09g10230D	BnaA07g11370D	BnaAnng04660D	BnaA04g09530D	BnaC02g15890D
BnaA03g04680D	BnaA09g10440D	BnaA07g12020D	BnaAnng05720D	BnaA04g19230D	BnaC02g31830D
BnaA03g05560D	BnaA09g12210D	BnaA07g13950D	BnaAnng10080D	BnaA04g19250D	BnaC02g32990D
BnaA03g05620D	BnaA09g15710D	BnaA07g14880D	BnaAnng12230D	BnaA04g20300D	BnaC02g35130D
BnaA03g05850D	BnaA09g27890D	BnaA07g14960D	BnaAnng13320D	BnaA04g24700D	BnaC02g38490D
BnaA03g06490D	BnaA09g28390D	BnaA07g15220D	BnaAnng14390D	BnaA04g24930D	BnaC02g38730D
BnaA03g06930D	BnaA09g29470D	BnaA07g17840D	BnaAnng21560D	BnaA04g25470D	BnaC02g44280D
BnaA03g07490D	BnaA09g30390D	BnaA07g20210D	BnaAnng22470D	BnaA04g26560D	BnaC03g07650D
BnaA03g07740D	BnaA09g32110D	BnaA07g28030D	BnaAnng35040D	BnaA04g27780D	BnaC03g12660D
BnaA03g08000D	BnaA09g33560D	BnaA07g28080D	BnaAnng35370D	BnaA04g29280D	BnaC03g18040D
BnaA03g08040D	BnaA09g34720D	BnaA07g29460D	BnaAnng37080D	BnaA05g00320D	BnaC03g31600D
BnaA03g08920D	BnaA09g39570D	BnaA07g30640D	BnaAnng40060D	BnaA05g02080D	BnaC03g33550D
BnaA03g11170D	BnaA09g42140D	BnaA07g35170D	BnaC01g01830D	BnaA05g02750D	BnaC03g36310D
BnaA03g11410D	BnaA09g42180D	BnaA07g35810D	BnaC01g06610D	BnaA05g04030D	BnaC03g40790D
BnaA03g12820D	BnaA09g45010D	BnaA07g36700D	BnaC01g09900D	BnaA05g06480D	BnaC03g45710D
BnaA03g14070D	BnaA09g46070D	BnaA08g11130D	BnaC01g17050D	BnaA05g07240D	BnaC03g46660D
BnaA03g14210D	BnaA09g47340D	BnaA08g11640D	BnaC01g18950D	BnaA05g07300D	BnaC03g49860D
BnaA03g14420D	BnaA09g47880D	BnaA08g14120D	BnaC01g19300D	BnaA05g09690D	BnaC03g55650D
BnaA03g14430D	BnaA09g56560D	BnaA08g14540D	BnaC01g19310D	BnaA05g10820D	BnaC03g62260D
BnaA03g14580D	BnaA09g56570D	BnaA08g15380D	BnaC01g19320D	BnaA05g13740D	BnaC04g04810D
BnaA03g14850D	BnaA10g02400D	BnaA08g23110D	BnaC01g19330D	BnaA05g13800D	BnaC04g19550D
BnaA03g15330D	BnaA10g05390D	BnaA08g23680D	BnaC01g22050D	BnaA05g15140D	BnaC04g26190D
BnaA03g15830D	BnaA10g07350D	BnaA08g28600D	BnaC01g35900D	BnaA05g15830D	BnaC04g29170D
BnaA03g16100D	BnaA10g11590D	BnaA08g31670D	BnaC01g36750D	BnaA05g17760D	BnaC04g40110D
BnaA03g16750D	BnaA10g12140D	BnaA09g01040D	BnaC01g38130D	BnaA05g18100D	BnaC04g43600D
BnaA03g17000D	BnaA10g13210D	BnaA09g03530D	BnaC01g43250D	BnaA05g18930D	BnaC04g43610D
BnaA03g17080D	BnaA10g13560D	BnaA09g07500D	BnaC01g43700D	BnaA05g19010D	BnaC04g50500D
BnaA03g17090D	BnaA10g14480D	BnaA09g08470D	BnaC01g44720D	BnaA05g19350D	BnaC05g14950D
BnaA03g17280D	BnaA10g16170D	BnaA09g10600D	BnaC02g37030D	BnaA05g20420D	BnaC05g16990D
BnaA03g17570D	BnaA10g17050D	BnaA09g18120D	BnaC02g40420D	BnaA05g20650D	BnaC05g18500D
BnaA03g17600D	BnaA10g18500D	BnaA09g27150D	BnaC02g43560D	BnaA05g23580D	BnaC05g20990D
BnaA03g18040D	BnaA10g22800D	BnaA09g27350D	BnaC02g45160D	BnaA05g24300D	BnaC05g31880D
BnaA03g18190D	BnaA10g24230D	BnaA09g34360D	BnaC03g02840D	BnaA05g25310D	BnaC05g31940D
BnaA03g18490D	BnaA10g28610D	BnaA09g38060D	BnaC03g02910D	BnaA05g27730D	BnaC05g32170D
BnaA03g18710D	BnaAnng00160D	BnaA09g42550D	BnaC03g08840D	BnaA05g28520D	BnaC05g36380D
BnaA03g19390D	BnaAnng00400D	BnaA09g44700D	BnaC03g18690D	BnaA05g29430D	BnaC05g43760D
BnaA03g19400D	BnaAnng00480D	BnaA09g45350D	BnaC03g27400D	BnaA05g31610D	BnaC05g49410D
BnaA03g20420D	BnaAnng03490D	BnaA09g49170D	BnaC03g27860D	BnaA05g32500D	BnaC06g03870D
BnaA03g22570D	BnaAnng05580D	BnaA09g49270D	BnaC03g28630D	BnaA05g35500D	BnaC06g06830D
BnaA03g22900D	BnaAnng08030D	BnaA09g49430D	BnaC03g28790D	BnaA05g36360D	BnaC06g20840D
BnaA03g23810D	BnaAnng13680D	BnaA09g51970D	BnaC03g30020D	BnaA05g36680D	BnaC06g37340D
BnaA03g24090D	BnaAnng35580D	BnaA09g51990D	BnaC03g30720D	BnaA05g37290D	BnaC06g40700D
BnaA03g24100D	BnaAnng40550D	BnaA09g52790D	BnaC03g32430D	BnaA06g01150D	BnaC07g01670D
BnaA03g25100D	BnaC01g00680D	BnaA09g53940D	BnaC03g32950D	BnaA06g01170D	BnaC07g04490D
BnaA03g25300D	BnaC01g02930D	BnaA09g55030D	BnaC03g40520D	BnaA06g01180D	BnaC07g14150D
BnaA03g25540D	BnaC01g04120D	BnaA09g55530D	BnaC03g41580D	BnaA06g01990D	BnaC07g14920D
BnaA03g25610D	BnaC01g05300D	BnaA10g01770D	BnaC03g41590D	BnaA06g03920D	BnaC07g18750D
BnaA03g25920D	BnaC01g07580D	BnaA10g04210D	BnaC03g54190D	BnaA06g04950D	BnaC07g25590D
BnaA03g27000D	BnaC01g13420D	BnaA10g07130D	BnaC03g63540D	BnaA06g06690D	BnaC07g25600D
BnaA03g27800D	BnaC01g24000D	BnaA10g08550D	BnaC03g64470D	BnaA06g07630D	BnaC07g36760D
BnaA03g27890D	BnaC01g26290D	BnaA10g13270D	BnaC03g67360D	BnaA06g11160D	BnaC07g42500D
BnaA03g27900D	BnaC01g35230D	BnaA10g13870D	BnaC04g01470D	BnaA06g11350D	BnaC07g43510D
BnaA03g27950D	BnaC01g37590D	BnaA10g17860D	BnaC04g07130D	BnaA06g13670D	BnaC07g43690D
BnaA03g29070D	BnaC01g38510D	BnaA10g20630D	BnaC04g12030D	BnaA06g14930D	BnaC07g47840D
BnaA03g29570D	BnaC01g40110D	BnaA10g23380D	BnaC04g12040D	BnaA06g16040D	BnaC07g50320D
BnaA03g29810D	BnaC02g01650D	BnaA10g23500D	BnaC04g32470D	BnaA06g18250D	BnaC08g08290D
BnaA03g30580D	BnaC02g04530D	BnaA10g23900D	BnaC04g32530D	BnaA06g22050D	BnaC08g10150D
BnaA03g30850D	BnaC02g11560D	BnaA10g23940D	BnaC04g45790D	BnaA06g23080D	BnaC08g20970D
BnaA03g31420D	BnaC02g15450D	BnaA10g26460D	BnaC04g49020D	BnaA06g23430D	BnaC08g33620D
BnaA03g31730D	BnaC02g16370D	BnaA10g29950D	BnaC04g50170D	BnaA06g23560D	BnaC08g36290D
BnaA03g32230D	BnaC02g17190D	BnaAnng00830D	BnaC05g02160D	BnaA06g25150D	BnaC09g03690D
BnaA03g32240D	BnaC02g18030D	BnaAnng06380D	BnaC05g02680D	BnaA06g26500D	BnaC09g04880D
BnaA03g32830D	BnaC02g21980D	BnaAnng10140D	BnaC05g03600D	BnaA06g27460D	BnaC09g14300D
BnaA03g32990D	BnaC02g38230D	BnaAnng10890D	BnaC05g05660D	BnaA06g27990D	BnaC09g22900D
BnaA03g34950D	BnaC02g38340D	BnaAnng11360D	BnaC05g09290D	BnaA06g28870D	BnaC09g30230D
BnaA03g37360D	BnaC02g40440D	BnaAnng11390D	BnaC05g11190D	BnaA06g30760D	BnaC09g36190D
BnaA03g38130D	BnaC02g42250D	BnaAnng20610D	BnaC05g13770D	BnaA06g33710D	BnaC09g38100D
BnaA03g38220D	BnaC02g42560D	BnaAnng20780D	BnaC05g34600D	BnaA06g36070D	BnaC09g41380D
BnaA03g38340D	BnaC02g42910D	BnaAnng24190D	BnaC05g35990D	BnaA06g37360D	BnaC09g41570D
BnaA03g38440D	BnaC03g03430D	BnaAnng29280D	BnaC05g37670D	BnaA06g38230D	BnaC09g44220D
BnaA03g38740D	BnaC03g04350D	BnaAnng31420D	BnaC05g39310D	BnaA06g39290D	BnaC09g44940D
BnaA03g39110D	BnaC03g05020D	BnaC01g02340D	BnaC05g50120D	BnaA06g40660D	BnaC09g48330D
BnaA03g39240D	BnaC03g06150D	BnaC01g02400D	BnaC06g06810D	BnaA06g40700D	BnaC09g54550D
BnaA03g39590D	BnaC03g09830D	BnaC01g03640D	BnaC06g09330D	BnaA06g40730D	BnaCnng06690D
BnaA03g39840D	BnaC03g10670D	BnaC01g03770D	BnaC06g14490D	BnaA07g03740D	BnaCnng10730D
BnaA03g39920D	BnaC03g17110D	BnaC01g04250D	BnaC06g14670D	BnaA07g07160D	BnaCnng15610D
BnaA03g40630D	BnaC03g17860D	BnaC01g07220D	BnaC06g21150D	BnaA07g09060D	BnaCnng25850D
BnaA03g41530D	BnaC03g18820D	BnaC01g11060D	BnaC06g23750D	BnaA07g09120D	BnaCnng28790D
BnaA03g42240D	BnaC03g24390D	BnaC01g18910D	BnaC06g25540D	BnaA07g10080D	BnaCnng30450D
BnaA03g42440D	BnaC03g26080D	BnaC01g20120D	BnaC06g34100D	BnaA07g10770D	BnaCnng37660D
BnaA03g42640D	BnaC03g26490D	BnaC01g20750D	BnaC06g39650D	BnaA07g11180D	BnaCnng37670D
BnaA03g43000D	BnaC03g29860D	BnaC01g21960D	BnaC07g08420D	BnaA07g11380D	BnaCnng53450D
BnaA03g43610D	BnaC03g32500D	BnaC01g22680D	BnaC07g17310D	BnaA07g11420D	BnaCnng53490D
BnaA03g44530D	BnaC03g33080D	BnaC01g23420D	BnaC07g17990D	BnaA07g13430D	BnaCnng56070D
BnaA03g46470D	BnaC03g33640D	BnaC02g00230D	BnaC07g33510D	BnaA07g14320D	BnaCnng65940D
BnaA03g47310D	BnaC03g36350D	BnaC02g00270D	BnaC07g39370D	BnaA07g15500D	BnaCnng68870D
BnaA03g47600D	BnaC03g36760D	BnaC02g00770D	BnaC07g40160D	BnaA07g16710D	BnaCnng69940D
BnaA03g49260D	BnaC03g39720D	BnaC02g00780D	BnaC07g40770D	BnaA07g18860D	BnaCnng72210D
BnaA03g49870D	BnaC03g49570D	BnaC02g00830D	BnaC07g48400D	BnaA07g27230D	BnaCnng74480D
BnaA03g49910D	BnaC03g50130D	BnaC02g01470D	BnaC07g48660D	BnaA07g27280D	BnaCnng75550D
BnaA03g50100D	BnaC03g54530D	BnaC02g01710D	BnaC08g06280D	BnaA07g28820D	BnaCnng78320D
BnaA03g50250D	BnaC03g55150D	BnaC02g02870D	BnaC08g09960D	BnaA07g29550D	Novel00071
BnaA03g51850D	BnaC03g70490D	BnaC02g08540D	BnaC08g12280D	BnaA07g29580D	Novel00138
BnaA03g52920D	BnaC03g71690D	BnaC02g11470D	BnaC08g12450D	BnaA07g29880D	Novel00147
BnaA03g53010D	BnaC03g76520D	BnaC02g13080D	BnaC08g27300D	BnaA07g30790D	Novel00216
BnaA03g54060D	BnaC03g77560D	BnaC02g16030D	BnaC08g29170D	BnaA07g31250D	Novel00292
BnaA03g54610D	BnaC03g77610D	BnaC02g18680D	BnaC08g30880D	BnaA07g32090D	Novel00391
BnaA03g54880D	BnaC04g00410D	BnaC02g21020D	BnaC08g35660D	BnaA07g32850D	Novel00434
BnaA03g55550D	BnaC04g03030D	BnaC02g31000D	BnaC08g37510D	BnaA07g33850D	Novel00565
BnaA03g55560D	BnaC04g06720D	BnaC02g38780D	BnaC08g43570D	BnaA07g33910D	Novel00621
BnaA03g57860D	BnaC04g08190D	BnaC02g45370D	BnaC08g50170D	BnaA07g35780D	Novel00635
BnaA03g57870D	BnaC04g10490D	BnaC03g00100D	BnaC09g03700D	BnaA07g38670D	Novel00848
BnaA03g60350D	BnaC04g14820D	BnaC03g07790D	BnaC09g03710D	BnaA08g00540D	Novel00875
BnaA04g00120D	BnaC04g16360D	BnaC03g07860D	BnaC09g08130D	BnaA08g01410D	Novel01077
BnaA04g00320D	BnaC04g21650D	BnaC03g12340D	BnaC09g08250D	BnaA08g02790D	Novel01660
BnaA04g01280D	BnaC04g21740D	BnaC03g13560D	BnaC09g13820D	BnaA08g05660D	Novel01942
BnaA04g01590D	BnaC04g25100D	BnaC03g16970D	BnaC09g14950D	BnaA08g05900D	Novel02523
BnaA04g01900D	BnaC04g28510D	BnaC03g17450D	BnaC09g27370D	BnaA08g07300D	Novel02608
BnaA04g03250D	BnaC04g31520D	BnaC03g20950D	BnaC09g31660D	BnaA08g08630D	Novel02873
BnaA04g04310D	BnaC04g36630D	BnaC03g21710D	BnaC09g48350D	BnaA08g08860D	Novel03522
BnaA04g05500D	BnaC04g36640D	BnaC03g22980D	BnaC09g48550D	BnaA08g12990D
BnaA04g08160D	BnaC04g39100D	BnaC03g23780D	BnaCnng15490D	BnaA08g13750D
BnaA04g08640D	BnaC04g39580D	BnaC03g24900D	BnaCnng15630D	BnaA08g15590D
BnaA04g11000D	BnaC04g42440D	BnaC03g31520D	BnaCnng18480D	BnaA08g15890D
BnaA04g13370D	BnaC04g47680D	BnaC03g31540D	BnaCnng32920D	BnaA08g16820D
BnaA04g13390D	BnaC04g52290D	BnaC03g31810D	BnaCnng34690D	BnaA08g18210D
BnaA04g13730D	BnaC04g52630D	BnaC03g33430D	BnaCnng36560D	BnaA08g20230D
BnaA04g14300D	BnaC05g00520D	BnaC03g37430D	BnaCnng37860D	BnaA08g22840D
BnaA04g15380D	BnaC05g02300D	BnaC03g40670D	BnaCnng50290D	BnaA08g23600D
BnaA04g15900D	BnaC05g02780D	BnaC03g45610D	BnaCnng53320D	BnaA08g24770D
BnaA04g15980D	BnaC05g12070D	BnaC03g48460D	BnaCnng57830D	BnaA08g25690D
BnaA04g16090D	BnaC05g12860D	BnaC03g52910D	BnaCnng59950D	BnaA08g26130D
BnaA04g16130D	BnaC05g15180D	BnaC03g53730D	BnaCnng71810D	BnaA08g28000D
BnaA04g16230D	BnaC05g15250D	BnaC03g61870D	BnaCnng76930D	BnaA08g31110D
BnaA04g16620D	BnaC05g18020D	BnaC03g65980D	BnaCnng77870D	BnaA08g31650D
BnaA04g17550D	BnaC05g19610D	BnaC03g73550D	Novel00134	BnaA09g00540D
BnaA04g17660D	BnaC05g23040D	BnaC03g74230D	Novel00238	BnaA09g00730D
BnaA04g17690D	BnaC05g30670D	BnaC03g77170D	Novel00492	BnaA09g00770D
BnaA04g18010D	BnaC05g30740D	BnaC03g77620D	Novel00824	BnaA09g01390D
BnaA04g18190D	BnaC05g42780D	BnaC04g03760D	Novel00871	BnaA09g02120D
BnaA04g18860D	BnaC05g43490D	BnaC04g08680D	Novel01297	BnaA09g03040D
BnaA04g19410D	BnaC06g01160D	BnaC04g08800D	Novel03642	BnaA09g03310D
BnaA04g19760D	BnaC06g01320D	BnaC04g09660D		BnaA09g03830D
BnaA04g20260D	BnaC06g13240D	BnaC04g15710D		BnaA09g05560D
BnaA04g20880D	BnaC06g14990D	BnaC04g17620D		BnaA09g07270D
BnaA04g20980D	BnaC06g20160D	BnaC04g18440D		BnaA09g08010D
BnaA04g21150D	BnaC06g25140D	BnaC04g19270D		BnaA09g10710D
BnaA04g21160D	BnaC06g28830D	BnaC04g19410D		BnaA09g12720D
BnaA04g21400D	BnaC06g33650D	BnaC04g21010D		BnaA09g12760D
BnaA04g21530D	BnaC06g38530D	BnaC04g25160D		BnaA09g12920D
BnaA04g21750D	BnaC06g39860D	BnaC04g28640D		BnaA09g13470D
BnaA04g23670D	BnaC07g12500D	BnaC04g29570D		BnaA09g13990D
BnaA04g24600D	BnaC07g15280D	BnaC04g29860D		BnaA09g19170D
BnaA04g24940D	BnaC07g20300D	BnaC04g31840D		BnaA09g19860D
BnaA04g24950D	BnaC07g23140D	BnaC04g33280D		BnaA09g20670D
BnaA04g25310D	BnaC07g25500D	BnaC04g34650D		BnaA09g21960D
BnaA04g26660D	BnaC07g27090D	BnaC04g35010D		BnaA09g22120D
BnaA04g26710D	BnaC07g29470D	BnaC04g40760D		BnaA09g25800D
BnaA04g26750D	BnaC07g29680D	BnaC04g46780D		BnaA09g27070D
BnaA04g28540D	BnaC07g34010D	BnaC04g50540D		BnaA09g27490D
BnaA04g28670D	BnaC07g43940D	BnaC04g50990D		BnaA09g29550D
BnaA04g29210D	BnaC07g49630D	BnaC04g51120D		BnaA09g33020D
BnaA05g01050D	BnaC07g50300D	BnaC04g52910D		BnaA09g33190D
BnaA05g01450D	BnaC08g01790D	BnaC04g56100D		BnaA09g33720D
BnaA05g01630D	BnaC08g06560D	BnaC04g56840D		BnaA09g33930D
BnaA05g02090D	BnaC08g12540D	BnaC05g01850D		BnaA09g34410D
BnaA05g02480D	BnaC08g14730D	BnaC05g02490D		BnaA09g35290D
BnaA05g02990D	BnaC08g15160D	BnaC05g07760D		BnaA09g35820D
BnaA05g03570D	BnaC08g19950D	BnaC05g11630D		BnaA09g39610D
BnaA05g03790D	BnaC08g24360D	BnaC05g12080D		BnaA09g41920D
BnaA05g04610D	BnaC08g34430D	BnaC05g14910D		BnaA09g45670D
BnaA05g04890D	BnaC08g35290D	BnaC05g16060D		BnaA09g46010D
BnaA05g05140D	BnaC08g36790D	BnaC05g21780D		BnaA09g46100D
BnaA05g05230D	BnaC08g37250D	BnaC05g22690D		BnaA09g46190D
BnaA05g05270D	BnaC08g38960D	BnaC05g33030D		BnaA09g47290D
BnaA05g05450D	BnaC08g42970D	BnaC05g37800D		BnaA09g49520D
BnaA05g06370D	BnaC08g46110D	BnaC05g38540D		BnaA09g51780D
BnaA05g07860D	BnaC08g48490D	BnaC05g39140D		BnaA09g52930D
BnaA05g08010D	BnaC09g01310D	BnaC05g39290D		BnaA09g53380D
BnaA05g08650D	BnaC09g02650D	BnaC05g41300D		BnaA09g54720D
BnaA05g09050D	BnaC09g03660D	BnaC05g41990D		BnaA10g01280D
BnaA05g09400D	BnaC09g09060D	BnaC05g42110D		BnaA10g06640D
BnaA05g09410D	BnaC09g10390D	BnaC05g42910D		BnaA10g08350D
BnaA05g09780D	BnaC09g12080D	BnaC05g46590D		BnaA10g10070D
BnaA05g10150D	BnaC09g17150D	BnaC05g48120D		BnaA10g10780D
BnaA05g10300D	BnaC09g30700D	BnaC06g02010D		BnaA10g11420D
BnaA05g10360D	BnaC09g32320D	BnaC06g02430D		BnaA10g12800D
BnaA05g10730D	BnaC09g32660D	BnaC06g08930D		BnaA10g14500D
[truncated: 1,319 more rows]

## Sheet: Table S9 Yield related genes
Additional file 10: Table S9. Yield related genes analyses of DEGs.
[truncated: 203 more rows]

[truncated: 2 more sheets: Table S10 GO, Table S11 KEGG]
